# Supplementary material for: A kinesin Klp10A mediates cell cycle-dependent shuttling of Piwi between nucleus and nuage
Source: PLoS Genet. 2020 Mar 13;16(3):e1008648. doi: 10.1371/journal.pgen.1008648 (PMC7094869; doi:10.1371/journal.pgen.1008648)
Supplement: S1 Table — piRNA pathway proteins are highlighted by bold orange text, proteins of GO categories: pole plasm assembly, gene silencing by RNA, posttranscriptional gene silencing, negative regulation of transposition, P granule are highlighted by blue cell, proteins of GO categories: microtubule, microtubule-associated complex, microtubule-organizing center, spindle are highlighted by boxes. Additional table columns of sheets provide a full list of Drosophila proteins of the above. (XLSX) [file pgen.1008648.s018.xlsx]

## Sheet: Klp10A-GFP-Upd
GFP-Klp10A pull down from Upd tumor testis					Pulled down with anti-GFP from nos>gfp upd testis	Pulled down with anti-GFP from nos>gfp-klp10A upd testis lysate		piRNA pathway proteins				Genes of GO categories: pole plasm assembly, gene silencing by RNA, posttranscriptional gene silencing, negative regulation of transposition, P granule				Genes of GO categories: microtubule, microtubule associated complex, microtubule organizing center, spindle
	Ranking	Identified Protein	Flybase gene ID	MW (kDa)	# PSM	# PSM		FlyBase ID	NAME	SYMBOL		FlyBase ID	NAME	SYMBOL		FlyBase ID	NAME	SYMBOL
	1	Klp10A	FBgn0030268	88.6161	3	263		FBgn0000146	aubergine	aub		FBgn0000181	bicaudal	bic		FBgn0000150	abnormal wing discs	awd
	2	Hsc70-4	FBgn0266599	71.0874	5	65		FBgn0250816	argonaute 3	ago3		FBgn0000256	cappuccino	capu		FBgn0000163	bazooka	baz
	3	betaTub56D	FBgn0284243	50.1151	3	59		FBgn0004872	piwi	piwi		FBgn0000273	Protein kinase, cAMP-dependent, catalytic subunit 1	Pka-C1		FBgn0001316	klarsicht	klar
	4	Ef1α48D	FBgn0284245	49.8378	4	55		FBgn0283442	vasa	vas		FBgn0000308	chickadee	chic		FBgn0003885	alpha-Tubulin at 84D	alphaTub84D
	5	betaTub85D	FBgn0003889	50.2754	3	48		FBgn0034098	krimper	krimp		FBgn0000319	Clathrin heavy chain	Chc		FBgn0003886	alpha-Tubulin at 85E	alphaTub85E
	6	betaTub60D	FBgn0003888	50.8165		37		FBgn0263974	qin	qin		FBgn0000392	cup	cup		FBgn0003888	beta-Tubulin at 60D	betaTub60D
	7	GFP	FBgn0014446	26.9334	12	31		FBgn0031401	papi	papi		FBgn0000562	egalitarian	egl		FBgn0003889	beta-Tubulin at 85D	betaTub85D
	8	CG8184	FBgn0030674	556.513		30		FBgn0003483	spindle E	spn-E		FBgn0000615	exuperantia	exu		FBgn0003890	beta-Tubulin at 97EF	betaTub97EF
	9	alphaTub84D	FBgn0003885	54.0744	2	26		FBgn0263143	vreteno	vret		FBgn0000810	female sterile (1) K10	fs(1)K10		FBgn0015589	APC-like	Apc
	10	ATPsyn-beta	ATPsyn-beta	49.8585		25		FBgn0003891	tudor	tud		FBgn0001233	Heat shock protein 83	Hsp83		FBgn0026192	par-6	par-6
	11	Hsp27	FBgn0001226	23.602	1	23		FBgn0033921	tejas	tej		FBgn0001308	Kinesin heavy chain	Khc		FBgn0027596	Kank	Kank
	12	betaTub97EF	FBgn0003890	51.2196		23		FBgn0027529	tapas	tapas		FBgn0001316	klarsicht	klar		FBgn0029667	Growth arrest specific protein 8	Gas8
	13	CG9485	FBgn0034618	101.861		22		FBgn0041164	armitage	armi		FBgn0001624	discs large 1	dlg1		FBgn0029881	pickled eggs	pigs
	14	CG1516	FBgn0027580	173.468		20		FBgn0261266	zucchini	zuc		FBgn0002736	mago nashi	mago		FBgn0029903	pod1	pod1
	15	CG3523	FBgn0283427	55.0237		18		FBgn0033273	GASZ ortholog	Gasz		FBgn0003015	oskar	osk		FBgn0030541	-	CG11584
	16	Acp36DE	FBgn0011559	72.2165	1	17		FBgn0027579	minotaur	mino		FBgn0003475	spire	spir		FBgn0030691	EF-hand domain containing 1.1	Efhc1.1
	17	hyd	FBgn0002431	130.781		17		FBgn0032924	Nibbler	Nbr		FBgn0003520	staufen	stau		FBgn0031082	-	CG17003
	18	PyK	FBgn0267385	20.6164	1	16		FBgn0016034	maelstrom	mael		FBgn0003655	swallow	swa		FBgn0031549	Spindly	Spindly
	19	Hsc70-3	FBgn0001218	88.4457	1	16		FBgn0033686	Hen1	Hen1		FBgn0003721	Tropomyosin 1	Tm1		FBgn0032470	Tetratricopeptide repeat domain 30	Ttc30
	20	Hsp23	FBgn0001224	266.277	1	16		FBgn0014189	Helicase at 25E	Uap56		FBgn0003891	tudor	tud		FBgn0033174	-	CG11125
	21	alphaTub85E	FBgn0003886	49.9346	2	16		FBgn0004400	rhino	rhi		FBgn0003978	valois	vls		FBgn0035989	-	CG3967
	22	Hsp60C	FBgn0031728	104.316	2	16		FBgn0086251	deadlock	del		FBgn0004242	Synaptotagmin 1	Syt1		FBgn0037874	Translationally controlled tumor protein	Tctp
	23	GlyP	FBgn0004507	69.8816		16		FBgn0260932	cutoff	cuff		FBgn0004510	Ets at 97D	Ets97D		FBgn0038565	-	CG7794
	24	poe	FBgn0011230	47.7767		16		FBgn0039562	glycoprotein 93	hsp90		FBgn0004574	Ras opposite	Rop		FBgn0039213	atlastin	atl
	25	Hsc70Cb	FBgn0026418	44.9981		15		FBgn0003401	shutdown	shu		FBgn0004838	Heterogeneous nuclear ribonucleoprotein at 27C	Hrb27C		FBgn0052396	-	CG32396
	26	smid	FBgn0016983	85.0293		15		FBgn0015925	capsuleen	csul		FBgn0004875	encore	enc		FBgn0052564	-	CG32564
	27	SdhA	FBgn0261439	61.5483		15						FBgn0004882	oo18 RNA-binding protein	orb		FBgn0052591	-	CG32591
	28	pAbp	FBgn0265297	318.682	2	14						FBgn0004884	bullwinkle	bwk		FBgn0087040	alpha-Tubulin at 67C	alphaTub67C
	29	RpL4	FBgn0003279	72.2973	1	14						FBgn0005695	germ cell-less	gcl		FBgn0261854	atypical protein kinase C	aPKC
	30	bel	FBgn0263231	45.8494	1	14						FBgn0011661	Moesin	Moe		FBgn0266417	ringmaker	ringer
	31	Rpt5	FBgn0028684	96.9352	3	13						FBgn0013343	Syntaxin 1A	Syx1A		FBgn0284243	beta-Tubulin at 56D	betaTub56D
	32	zw1	FBgn0010217	59.3573		13						FBgn0015790	Rab11	Rab11		FBgn0000352	costa	cos
	33	msps	FBgn0027948	402.159		13						FBgn0015797	Rab6	Rab6		FBgn0001308	Kinesin heavy chain	Khc
	34	Hsc70-5	FBgn0001220	225.838	2	12						FBgn0015925	capsuleen	csul		FBgn0001313	male fertility factor kl2	kl-2
	35	RpS7	FBgn0039757	29.1545		12						FBgn0021776	miranda	mira		FBgn0002948	no distributive disjunction	nod
	36	Top2	FBgn0284220	69.7006	1	12						FBgn0021825	Dynactin 2, p50 subunit	DCTN2-p50		FBgn0003520	staufen	stau
	37	CCT2	FBgn0030086	103.247		12						FBgn0023167	Small ribonucleoprotein particle protein SmD3	SmD3		FBgn0003654	short wing	sw
	38	eIF-4a	FBgn0001942	590.325		11						FBgn0026238	gustavus	gus		FBgn0004374	nebbish	neb
	39	Cctgamma	FBgn0015019	74.0202	1	11						FBgn0029878	Protein interacting with APP tail-1	Pat1		FBgn0004380	Kinesin-like protein at 64D	Klp64D
	40	14-3-3epsilon	FBgn0020238	22.1563	1	11						FBgn0031264	-	CG11835		FBgn0004381	Kinesin-like protein at 68D	Klp68D
	41	spel1	FBgn0015546	32.6255		11						FBgn0031985	monensin sensitivity 2	mon2		FBgn0004387	Kinesin-like protein at 98A	Klp98A
	42	Nurf-38	FBgn0016687	191.055		11						FBgn0033378	tsunagi	tsu		FBgn0010235	Kinesin light chain	Klc
	43	Chc	FBgn0000319	23.7449	1	11						FBgn0037573	-	CG7483		FBgn0010622	Dynactin 3, p24 subunit	DCTN3-p24
	44	Skap	FBgn0037643	164.293		11						FBgn0038167	Lkb1 kinase	Lkb1		FBgn0011225	jaguar	jar
	45	RpS16	FBgn0034743	27.4536		11						FBgn0045862	barentsz	btz		FBgn0011570	capping protein beta	cpb
	46	CG7470	FBgn0037146	49.0559		11						FBgn0063485	Lasp	Lasp		FBgn0011745	Actin-related protein 1	Arp1
	47	alphaCOP	FBgn0025725	57.7672		11						FBgn0064190	bebra	beb		FBgn0013810	Dynein heavy chain at 36C	Dhc36C
	48	Hsp68	FBgn0001230	22.9798	1	10						FBgn0067638	weyprecht	wey		FBgn0013811	Dynein heavy chain at 62B	Dhc62B
	49	Hsp26	FBgn0001225	16.7642		10						FBgn0067640	vagabond	vag		FBgn0013812	Dynein heavy chain at 93AB	Dhc93AB
	50	RpL10Ab	FBgn0036213	24.2581		10						FBgn0067641	trou	trou		FBgn0013813	Dynein heavy chain at 89D	Dhc98D
	51	CG8258	FBgn0284436	59.3956		10						FBgn0067643	sverdrup	sve		FBgn0015760	Microtubule-associated protein 85	Map85
	52	Rm62	FBgn0003261	84.0394	1	10						FBgn0067646	sedov	sdv		FBgn0023096	beethoven	btv
	53	Pdcd4	FBgn0030520	62.4355	1	10						FBgn0067659	strindberg	sbg		FBgn0024196	roadblock	robl
	54	Pdi	FBgn0014002	45.3879		10						FBgn0067661	poulpe	pup		FBgn0024432	Dynein light chain 90F	Dlc90F
	55	RpS4	FBgn0011284	189.293	1	10						FBgn0067675	nansen	nansen		FBgn0025441	Dynein heavy chain 1	Dhc1
	56	Rpn1	FBgn0028695	56.3194		10						FBgn0067727	mertz	mez		FBgn0026141	Cytoplasmic dynein light chain 2	Cdlc2
	57	RpL7	FBgn0005593	55.7464		10						FBgn0067766	koldewey	kol		FBgn0026479	Dynamin related protein 1	Drp1
	58	RpS8	FBgn0039713	112.414	1	9						FBgn0067769	glissade	glissade		FBgn0028421	Kinesin associated protein 3	Kap3
	59	RpS3	FBgn0002622	49.8714		9						FBgn0067770	franklin	frk		FBgn0028567	robl62A	robl62A
	60	CG4169	FBgn0250814	72.2867	1	9						FBgn0067776	fraenkel	fkl		FBgn0028569	robl37BC	robl37BC
	61	Aats-glupro	FBgn0005674	139.241		9						FBgn0067777	errance	era		FBgn0028570	robl22E	robl22E
	62	vas	FBgn0283442	29.1159	2	9						FBgn0067778	ellsworth	els		FBgn0028858	-	CG10839
	63	aub	FBgn0000146	91.3965	1	9						FBgn0067780	boussole	bsl		FBgn0028902	Tektin A	Tektin-A
	64	RpS3A	FBgn0017545	261.756	1	9						FBgn0067854	abruzzi	abz		FBgn0029878	Protein interacting with APP tail-1	Pat1
	65	CG7878	FBgn0037549	30.3211		9						FBgn0086362	spn-F	spn-F		FBgn0029993	-	CG1571
	66	Nap1	FBgn0015268	56.983		9						FBgn0086384	Merlin	Mer		FBgn0030004	-	CG10958
	67	CG15100	FBgn0034401	51.8216		8						FBgn0259139	glorund	glo		FBgn0031050	Actin-related protein 10	Arp10
	68	ACC	FBgn0033246	39.0233		8						FBgn0260934	par-1	par-1		FBgn0031955	-	CG14535
	69	Aldh	FBgn0012036	22.7484		8						FBgn0261064	Rabenosyn-5	Rbsn-5		FBgn0032243	Kinesin-like protein at 31E	Klp31E
	70	Rab1	FBgn0016700	45.2016		8						FBgn0261397	dilute class unconventional myosin	didum		FBgn0032520	-	CG10859
	71	eIF3-S8	FBgn0034258	78.5189	1	8						FBgn0262975	cap-n-collar	cnc		FBgn0032972	-	CG10834
	72	RpLP0	FBgn0000100	105.588		8						FBgn0263102	pipsqueak	psq		FBgn0033206	Dynactin 4, p62 subunit	DCTN4-p62
	73	sesB	FBgn0003360	246.515		8						FBgn0263289	scribbled	scrib		FBgn0033243	-	CG14763
	74	Gdi	FBgn0004868	293.723		7						FBgn0263396	squid	sqd		FBgn0033408	-	CG8800
	75	Ald	FBgn0000064	34.1809		7						FBgn0263594	lost	lost		FBgn0033687	-	CG8407
	76	Droj2	FBgn0038145	135.729		7						FBgn0267790	rumpelstiltskin	rump		FBgn0034095	-	CG15701
	77	r	FBgn0003189	27.596		7						FBgn0283442	vasa	vas		FBgn0034282	Mapmodulin	Mapmodulin
	78	Klp3A	FBgn0011606	102.212		7						FBgn0283468	supernumerary limbs	slmb		FBgn0034478	-	CG10822
	79	GstS1	FBgn0010226	29.5336		7						FBgn0286784	-	TER94		FBgn0034566	-	CG9313
	80	AGO2	FBgn0087035	136.765		7						FBgn0000247	claret	ca		FBgn0034577	capping protein alpha	cpa
	81	CG9925	FBgn0038191	99.885		7						FBgn0001087	garnet	g		FBgn0034957	-	CG3121
	82	CG11876	FBgn0039635	39.3264		7						FBgn0003210	ruby	rb		FBgn0035009	-	CG16837
	83	Argk	FBgn0000116	19.6246		7						FBgn0010317	Cyclin J	CycJ		FBgn0035256	-	CG13930
	84	CG13185	FBgn0033661	35.3282		7						FBgn0028734	Fmr1	Fmr1		FBgn0035581	dynein, axonemal, heavy chain 3	Dnah3
	85	Ef1gamma	FBgn0068163	47.8592		7						FBgn0033973	Hermansky-Pudlak Syndrome 1	HPS1		FBgn0035638	Tektin C	Tektin-C
	86	CG7024	FBgn0029722	604.822		7						FBgn0035121	Tudor staphylococcal nuclease	Tudor-SN		FBgn0035799	-	CG14838
	87	sta	FBgn0003517	44.8828		7						FBgn0036826	asterix	arx		FBgn0036195	dynein, axonemal, intermediate chain 2	Dnai2
	88	CG7920	FBgn0039737	24.264		6						FBgn0037760	F-box protein 11	FBXO11		FBgn0036499	-	CG7276
	89	CG17514	FBgn0039959	29.6005		6						FBgn0038013	-	CG10038		FBgn0036567	-	CG13074
	90	Tctp	FBgn0037874	25.5112		6						FBgn0039165	-	CG6204		FBgn0036882	-	CG9279
	91	Gapdh1	FBgn0001091	48.9368		6						FBgn0086679	pink	p		FBgn0037059	-	CG10510
	92	Rpt4	FBgn0028685	30.7127		6						FBgn0261266	zucchini	zuc		FBgn0037254	-	CG14651
	93	Acp26Aa	FBgn0002855	105.015		6						FBgn0262448	mir-279 stem loop	mir-279		FBgn0037726	-	CG9492
	94	RpL10	FBgn0024733	24.6927		6						FBgn0000146	aubergine	aub		FBgn0037773	-	CG5359
	95	RpL7A	FBgn0014026	42.7408		6						FBgn0001218	Heat shock 70-kDa protein cognate 3	Hsc70-3		FBgn0037962	Dynein axonemal light intermediate chain 1	Dnali1
	96	Ran	FBgn0020255	17.3265		6						FBgn0003165	pumilio	pum		FBgn0038205	Kinesin family member 19A	Kif19A
	97	rad50	FBgn0034728	53.1796		6						FBgn0003261	Rm62	Rm62		FBgn0039246	-	CG10845
	98	RpL22	FBgn0015288	152.065		6						FBgn0003483	spindle E	spn-E		FBgn0039510	-	CG3339
	99	CG31872	FBgn0051872	34.1602		6						FBgn0004419	maternal expression at 31B	me31B		FBgn0039925	Kinesin family member 3C	Kif3C
	100	SdhB	FBgn0014028	30.5919		6						FBgn0004872	P-element induced wimpy testis	piwi		FBgn0040228	Dynactin 5, p25 subunit	DCTN5-p25
	101	Tango7	FBgn0033902	38.2338		6						FBgn0010113	headcase	hdc		FBgn0040232	CENP-meta	cmet
	102	ms(3)72Dt	FBgn0036568	119.12		6						FBgn0010415	Syndecan	Sdc		FBgn0040233	CENP-ana	cana
	103	Rpt1	FBgn0028687	27.7168		6						FBgn0011207	pelota	pelo		FBgn0050259	-	CG30259
	104	yps	FBgn0022959	35.3473		6						FBgn0011291	TBP-associated factor 11	Taf11		FBgn0051363	Jupiter	Jupiter
	105	Rpn3	FBgn0261396	45.8424		6						FBgn0011837	Tis11 zinc finger protein	Tis11		FBgn0052392	-	CG32392
	106	pzg	FBgn0259785	105.553		5						FBgn0016034	maelstrom	mael		FBgn0052823	Sperm-specific dynein intermediate chain 3	Sdic3
	107	CG13049	FBgn0036592	35.8997		5						FBgn0020261	pacman	pcm		FBgn0053497	Sperm-specific dynein intermediate chain 2	Sdic2
	108	wal	FBgn0010516	79.5882		5						FBgn0020306	domino	dom		FBgn0053499	Sperm-specific dynein intermediate chain 4	Sdic4
	109	Gpdh	FBgn0001128	103.382		5						FBgn0022942	cap binding protein 80	Cbp80		FBgn0063261	-	CG31275
	110	Gapdh2	FBgn0001092	121.444		5						FBgn0022943	cap binding protein 20	Cbp20		FBgn0067861	Sperm-specific dynein intermediate chain 1	Sdic1
	111	CG12262	FBgn0035811	30.2094		5						FBgn0024183	vasa intronic gene	vig		FBgn0086446	Dynactin 6, p27 subunit	DCTN6-p27
	112	AP-2alpha	FBgn0264855	56.9545		5						FBgn0025716	Brahma associated protein 55kD	Bap55		FBgn0259108	futsch	futsch
	113	CG6084	FBgn0086254	13.7148		5						FBgn0026086	Adenosine deaminase acting on RNA	Adar		FBgn0261387	-	CG17528
	114	Mtpα	FBgn0028479	46.0583		5						FBgn0026402	Nuclear inhibitor of Protein phosphatase 1	NiPp1		FBgn0261516	Sperm-specific dynein intermediate chain	Sdic
	115	Jafrac1	FBgn0040309	14.7619		5						FBgn0026722	drosha	drosha		FBgn0261797	Dynein heavy chain 64C	Dhc64C
	116	CG17259	FBgn0031497	32.8881		5						FBgn0030530	Ajuba LIM protein	jub		FBgn0263076	Kinesin-like protein at 54D	Klp54D
	117	ATPCL	FBgn0020236	62.0905		5						FBgn0030625	-	CG5877		FBgn0263233	roadblock similar 54B	robls54B
	118	blanks	FBgn0035608	19.7377		5						FBgn0031488	-	CG17265		FBgn0263988	Dynein intermediate chain at 61B	Dic61B
	119	SMC2	FBgn0027783	18.2624		5						FBgn0031873	Gas41	Gas41		FBgn0266521	stathmin	stai
	120	polo	FBgn0003124	33.7189		5						FBgn0031951	r2d2	r2d2		FBgn0266579	tau	tau
	121	CG10289	FBgn0035688	19.196		5						FBgn0032515	loquacious	loqs		FBgn0267002	uncoordinated-104	unc-104
	122	Rpt4R	FBgn0036224	36.1366		5						FBgn0032924	Nibbler	Nbr		FBgn0267432	male fertility factor kl3	kl-3
	123	14-3-3zeta	FBgn0004907	77.9145		5						FBgn0033062	Arsenic resistance protein 2	Ars2		FBgn0267433	male fertility factor kl5	kl-5
	124	CG6255	FBgn0038708	112.342		5						FBgn0033528	translin	trsn		FBgn0283432	-	CG46275
	125	eIF-2G	FBgn0263740	44.0586		5						FBgn0033686	Hen1 methyltransferase	Hen1		FBgn0283433	-	CG46276
	126	Thiolase	FBgn0025352	21.724		5						FBgn0033889	-	CG6701		FBgn0283434	-	CG46277
	127	Dhc64C	FBgn0261797	55.6629		5						FBgn0034072	Dystroglycan	Dg		FBgn0283476	Dynein heavy chain at 16F	Dhc16F
	128	ade5	FBgn0020513	11.081		5						FBgn0034187	-	CG6967		FBgn0001202	hook	hook
	129	RpL18A	FBgn0010409	56.4197		5						FBgn0034246	Dicer-2	Dcr-2		FBgn0001233	Heat shock protein 83	Hsp83
	130	eIF-2beta	FBgn0004926	92.2946		5						FBgn0034261	Hermansky-Pudlak Syndrome 4	HPS4		FBgn0003950	uncoordinated	unc
	131	ERp60	FBgn0033663	134.787		5						FBgn0034921	Decapping protein 1	DCP1		FBgn0004167	karst	kst
	132	Cpr64Ad	FBgn0035513	119.672		4						FBgn0034965	pickpocket 29	ppk29		FBgn0004177	microtubule star	mts
	133	Adh	FBgn0000055	59.9934		4						FBgn0035537	-	CG11342		FBgn0010313	corto	corto
	134	CG2918	FBgn0023529	129.188		4						FBgn0035608	blanks	blanks		FBgn0010342	Microtubule-associated protein 60	Map60
	135	CG31739	FBgn0051739	124.265		4						FBgn0035626	lin-28	lin-28		FBgn0010382	Cyclin E	CycE
	136	Got1	FBgn0001124	121.088		4						FBgn0036451	-	CG9425		FBgn0011020	Spindle assembly abnormal 4	Sas-4
	137	RpS15Aa	FBgn0010198	35.602		4						FBgn0036534	Decapping protein 2	DCP2		FBgn0011230	purity of essence	poe
	138	Imp	FBgn0262735	40.3636		4						FBgn0037102	CR6-interacting factor	CRIF		FBgn0011760	cut up	ctp
	139	Jupiter	FBgn0051363	134.251		4						FBgn0037330	mitochondrial ribosomal protein L44	mRpL44		FBgn0013718	nuclear fallout	nuf
	140	CG5174	FBgn0034345	66.9301		4						FBgn0037470	Tailor	Tailor		FBgn0013732	scrambled	sced
	141	awd	FBgn0000150	111.125		4						FBgn0038887	-	CG7907		FBgn0015625	Cyclin B3	CycB3
	142	Trip1	FBgn0068012	44.9506		4						FBgn0039016	Dicer-1	Dcr-1		FBgn0015790	Rab11	Rab11
	143	Trap1	FBgn0026761	28.2651		4						FBgn0039139	Methyltransferase like 3	Mettl3		FBgn0016919	no mechanoreceptor potential B	nompB
	144	CG9920	FBgn0038200	35.848		4						FBgn0039861	partner of drosha	pasha		FBgn0017581	Lk6 kinase	Lk6
	145	Mcm6	FBgn0025815	55.7561		4						FBgn0039943	-	CG17168		FBgn0020238	14-3-3epsilon	14-3-3epsilon
	146	CG33123	FBgn0284253	40.3559		4						FBgn0041164	armitage	armi		FBgn0021825	Dynactin 2, p50 subunit	DCTN2-p50
	147	Ubi-p5E	FBgn0086558	67.6677		4						FBgn0041188	Ataxin-2	Atx2		FBgn0023177	Protein phosphatase 19C	Pp4-19C
	148	Sec24CD	FBgn0262126	48.511		4						FBgn0042712	HBS1	HBS1		FBgn0024985	-	CG11448
	149	Klp61F	FBgn0004378	141.131		4						FBgn0051992	gawky	gw		FBgn0025612	-	CG3062
	150	Fdh	FBgn0011768	36.9564		4						FBgn0087035	Argonaute 2	AGO2		FBgn0025633	-	CG13366
	151	CG6439	FBgn0038922	81.2324		4						FBgn0250816	Argonaute 3	AGO3		FBgn0026371	Sak kinase	SAK
	152	CG9914	FBgn0030737	50.447		4						FBgn0260932	cutoff	cuff		FBgn0027500	spindle defective 2	spd-2
	153	yip2	FBgn0040064	34.7643		4						FBgn0262205	mir-932 stem loop	mir-932		FBgn0027513	anastral spindle 2	ana2
	154	Vha55	FBgn0005671	41.5841		4						FBgn0262371	mir-263b stem loop	mir-263b		FBgn0029899	-	CG14438
	155	Akap200	FBgn0027932	54.5149		4						FBgn0262373	mir-9a stem loop	mir-9a		FBgn0029970	Nek2	Nek2
	156	DNApol-delta	FBgn0263600	13.4533		4						FBgn0262395	mir-12 stem loop	mir-12		FBgn0030276	Dynein light intermediate chain	Dlic
	157	P5CDh1	FBgn0037138	38.1456		4						FBgn0262398	mir-124 stem loop	mir-124		FBgn0030530	Ajuba LIM protein	jub
	158	Rrp6	FBgn0038269	422.942		4						FBgn0262405	mir-998 stem loop	mir-998		FBgn0030694	-	CG15602
	159	Sgt	FBgn0032640	28.5903		4						FBgn0262408	mir-5 stem loop	mir-5		FBgn0031191	Centriolar coiled coil protein 110kDa	Cp110
	160	me31B	FBgn0004419	50.6094		4						FBgn0262409	mir-304 stem loop	mir-304		FBgn0031196	Clusterin associated protein 1	Cluap1
	161	exu	FBgn0000615	124.825		4						FBgn0262411	mir-92a stem loop	mir-92a		FBgn0031255	Bardet-Biedl syndrome 8	BBS8
	162	RpS20	FBgn0019936	33.0338		4						FBgn0262419	mir-277 stem loop	mir-277		FBgn0031395	-	CG10874
	163	Fib	FBgn0003062	63.6263		4						FBgn0262426	mir-283 stem loop	mir-283		FBgn0031519	Fidgetin	Fign
	164	l(1)G0156	FBgn0027291	102.854		4						FBgn0262431	mir-1003 stem loop	mir-1003		FBgn0031550	Intraflagellar transport 57	IFT57
	165	CG12909	FBgn0033507	36.2304		4						FBgn0262432	mir-8 stem loop	mir-8		FBgn0031575	Centrosomal protein 97kDa	Cep97
	166	mahj	FBgn0034641	51.912		4						FBgn0262438	mir-1006 stem loop	mir-1006		FBgn0031696	Bub1 kinase	Bub1
	167	EfTuM	FBgn0024556	57.9391		4						FBgn0262447	mir-14 stem loop	mir-14		FBgn0031829	Intraflagellar transport 52	IFT52
	168	rept	FBgn0040075	13.4793		4						FBgn0262451	bantam	ban		FBgn0032034	Reduction in Cnn dots 4	Rcd4
	169	Drp1	FBgn0026479	32.555		4						FBgn0262455	mir-1 stem loop	mir-1		FBgn0032119	-	CG3769
	170	pont	FBgn0040078	34.6158		4						FBgn0262459	mir-34 stem loop	mir-34		FBgn0032692	Intraflagellar transport 46	IFT46
	171	RpL35A	FBgn0037328	38.5598		4						FBgn0262461	mir-315 stem loop	mir-315		FBgn0032705	Grip71	Grip71
	172	smt3	FBgn0264922	529.572		4						FBgn0262739	Argonaute-1	AGO1		FBgn0032876	Centrocortin	Cen
	173	RpL14	FBgn0017579	31.5621		4						FBgn0263107	bereft	bft		FBgn0032891	Outer segment 5	Oseg5
	174	Spn38F	FBgn0028986	32.0885		4						FBgn0263231	belle	bel		FBgn0033264	Nucleoporin 50kD	Nup50
	175	Vha68-2	FBgn0263598	171.977		4						FBgn0263974	qin	qin		FBgn0033447	dilatory	dila
	176	Prx6005	FBgn0031479	53.9577		4						FBgn0264495	grappa	gpp		FBgn0033578	Bardet-Biedl syndrome 4	BBS4
	177	RpL23	FBgn0010078	28.1126		4						FBgn0266599	Heat shock protein cognate 4	Hsc70-4		FBgn0034530	Reduction in Cnn dots 6	Rcd6
	178	Rpn2	FBgn0028692	53.5076		4						FBgn0283682	Ge-1	Ge-1		FBgn0034827	Kinesin-like protein at 59D	Klp59D
	179	CG5525	FBgn0032444	82.5147		4						FBgn0000928	female sterile (1) Yb	fs(1)Yb		FBgn0035073	-	CG16896
	180	Dp1	FBgn0027835	34.5969		4						FBgn0001206	Hybrid male rescue	Hmr		FBgn0035168	cep290	cep290
	181	RpII140	FBgn0262955	39.9343		4						FBgn0034217	Lethal hybrid rescue	Lhr		FBgn0035295	Centrobin	Cnb
	182	Irp-1B	FBgn0024957	62.2999		4						FBgn0037205	Brother of Yb	BoYb		FBgn0035317	Outer segment 2	Oseg2
	183	Glt	FBgn0001114	47.2516		4						FBgn0037707	RNA-binding protein S1	RnpS1		FBgn0035741	Bardet-Biedl syndrome 1	BBS1
	184	Sam-S	FBgn0005278	57.1351		4						FBgn0051755	Sister of Yb	SoYb		FBgn0036118	Biogenesis of lysosome-related organelles complex 1, subunit 2	Blos2
	185	piwi	FBgn0004872	118.302		4						FBgn0263198	Acinus	Acn		FBgn0036476	stepping stone	sstn
	186	Kap-alpha3	FBgn0027338	50.2106		3						FBgn0000114	bruno 1	bru1		FBgn0036480	Centrosomal protein 135kDa	Cep135
	187	chic	FBgn0000308	83.3817		3						FBgn0001942	eukaryotic translation initiation factor 4A	eIF4A		FBgn0037014	-	CG13251
	188	Rev1	FBgn0035150	17.6447		3						FBgn0003401	shutdown	shu		FBgn0037280	Bardet-Biedl syndrome 5	BBS5
	189	Hop	FBgn0024352	55.9696		3						FBgn0004047	Yolk protein 3	Yp3		FBgn0037375	katanin p60-like 1	kat-60L1
	190	CG7546	FBgn0035793	20.1958		3						FBgn0011230	purity of essence	poe		FBgn0037897	-	CG5270
	191	Cct5	FBgn0010621	118.799		3						FBgn0013686	mitochondrial large ribosomal RNA	mt:lrRNA		FBgn0038221	Intraflagellar transport 54	IFT54
	192	Gl	FBgn0004618	20.9807		3						FBgn0013688	mitochondrial small ribosomal RNA	mt:srRNA		FBgn0038248	-	CG7886
	193	Mcm7	FBgn0020633	27.9554		3						FBgn0016053	polar granule component	pgc		FBgn0038358	Tetratricopeptide repeat domain 26	Ttc26
	194	Oscp	FBgn0016691	122.316		3						FBgn0027529	tapas	tapas		FBgn0038569	-	CG7218
	195	Ef1beta	FBgn0068164	21.0164		3						FBgn0031401	papi	papi		FBgn0038598	-	CG7131
	196	sqd	FBgn0263396	26.655		3						FBgn0033921	tejas	tej		FBgn0038965	mob as tumor suppressor	mats
	197	Eb1	FBgn0027066	125.965		3						FBgn0034098	krimper	krimp		FBgn0039110	Ran binding protein 3	RanBP3
	198	CG6543	FBgn0033879	160.752		3						FBgn0036330	-	CG11263		FBgn0039141	spastin	spas
	199	CG9589	FBgn0038361	10.118		3						FBgn0041775	trailer hitch	tral		FBgn0039201	-	CG13617
	200	CG1907	FBgn0039674	25.8341		3						FBgn0261791	Small nuclear ribonucleoprotein G	SNRPG		FBgn0039302	Nucleoporin 358kD	Nup358
	201	CkIIalpha	FBgn0264492	107.339		3						FBgn0262743	Female sterile (2) Ketel	Fs(2)Ket		FBgn0039731	Spindle assembly abnormal 6	Sas-6
	202	Pgi	FBgn0003074	44.3266		3						FBgn0267385	Pyruvate kinase	PyK		FBgn0040010	-	CG17493
	203	nop5	FBgn0026196	94.3478		3						FBgn0086908	eggless	egg		FBgn0040207	katanin 80	kat80
	204	lds	FBgn0002542	19.1618		3						FBgn0004400	rhino	rhi		FBgn0040208	Katanin 60	Kat60
	205	Nsf2	FBgn0266464	29.2335		3						FBgn0014189	Helicase at 25E	Hel25E		FBgn0050441	Intraflagellar transport 20	IFT20
	206	Iswi	FBgn0011604	16.9854		3						FBgn0086251	deadlock	del		FBgn0051802	-	CG31802
	207	san	FBgn0024188	41.6608		3						FBgn0033273	Gasz	Gasz		FBgn0053052	Golgin, RAB6 interacting	Gorab
	208	Prosalpha4	FBgn0004066	21.193		3						FBgn0027579	minotaur	mino		FBgn0067317	Chibby	Cby
	209	jar	FBgn0011225	44.7417		3						FBgn0039562	Glycoprotein 93	Gp93		FBgn0085446	-	CG34417
	210	CG17333	FBgn0030239	68.2585		3										FBgn0086251	deadlock	del
	211	pic	FBgn0260962	35.1958		3										FBgn0086346	ALG-2 interacting protein X	ALiX
	212	Uch	FBgn0010288	24.8298		3										FBgn0259736	-	CG42390
	213	betaCOP	FBgn0008635	119.37		3										FBgn0259982	Uxt prefoldin-like subunit	Uxt
	214	Cul4	FBgn0033260	18.4642		3										FBgn0260439	Protein phosphatase 2A at 29B	Pp2A-29B
	215	scpr-C	FBgn0037879	14.927		3										FBgn0260799	Adherens junction protein p120	p120ctn
	216	Nlp	FBgn0016685	35.4463		3										FBgn0260933	reduced mechanoreceptor potential A	rempA
	217	RpL21	FBgn0032987	55.4986		3										FBgn0261004	asterless	asl
	218	l(1)G0334	FBgn0028325	34.2781		3										FBgn0261858	Mitotic spindle organizing protein 1	Mzt1
	219	His4:CG33881	FBgn0053881	43.8639		3										FBgn0262167	anastral spindle 1	ana1
	220	CG3446	FBgn0068326	11.3564		3										FBgn0264855	Adaptor Protein complex 2, alpha subunit	AP-2alpha
	221	RpL18	FBgn0035753	17.7363		3										FBgn0265101	suppressor-of-G2-allele-of-skp1	Sgt1
	222	Spn77Bb	FBgn0036969	12.2265		3										FBgn0266111	anastral spindle 3	ana3
	223	vkg	FBgn0016075	113.127		3										FBgn0266566	-	CG45105
	224	RpS19b	FBgn0039129	21.6511		3										FBgn0266708	Centrosomal protein 89kDa	Cep89
	225	CG9934	FBgn0032467	40.9672		3										FBgn0266709	Zinc finger MYND-type containing 10	Zmynd10
	226	DppIII	FBgn0037580	46.4441		3										FBgn0283503	Neuralized E3 ubiquitin protein ligase 4	Neurl4
	227	Rpn9	FBgn0028691	123.988		3										FBgn0283724	Girdin	Girdin
	228	Obp44a	FBgn0033268	57.0802		3										FBgn0000063	Monopolar spindle 1	Mps1
	229	Usp7	FBgn0030366	193.659		3										FBgn0000140	abnormal spindle	asp
	230	fs(1)Yb	FBgn0000928	55.3361		3										FBgn0000147	aurora A	aurA
	231	dj-1beta	FBgn0039802	17.3511		3										FBgn0000152	Abnormal X segregation	Axs
	232	Nop56	FBgn0038964	138.504		3										FBgn0000228	Blastoderm-specific gene 25D	Bsg25D
	233	l(2)35Df	FBgn0001986	50.6708		3										FBgn0000253	Calmodulin	Cam
	234	emb	FBgn0020497	60.1239		3										FBgn0000283	Centrosomal protein 190kD	Cp190
	235	CG33303	FBgn0053303	34.3671		3										FBgn0000405	Cyclin B	CycB
	236	Nat1	FBgn0010488	135.031		3										FBgn0001086	fizzy	fzy
	237	cher	FBgn0014141	144.188		3										FBgn0001108	Dynactin 1, p150 subunit	DCTN1-p150
	238	grsm	FBgn0040493	16.6031		3										FBgn0001612	Gamma-tubulin ring protein 91	Grip91
	239	CaBP1	FBgn0025678	81.8857		3										FBgn0002645	Microtubule-associated protein 205	Map205
	240	Vap-33A	FBgn0029687	12.8096		3										FBgn0002673	twine	twe
	241	BubR1	FBgn0263855	72.806		3										FBgn0002873	mushroom body defect	mud
	242	CG6523	FBgn0032509	43.7386		3										FBgn0002924	non-claret disjunctional	ncd
	243	CG14095	FBgn0036870	15.6031		3										FBgn0003124	polo	polo
	244	RpL26	FBgn0036825	15.8502		3										FBgn0003268	rough deal	rod
	245	eIF-2alpha	FBgn0261609	92.4814		3										FBgn0003371	shaggy	sgg
	246	Aats-asn	FBgn0086443	37.6497		3										FBgn0003392	shibire	shi
	247	CG7834	FBgn0039697	130.365		3										FBgn0003514	spaghetti squash	sqh
	248	CG7768	FBgn0036415	53.0515		3										FBgn0003545	subito	sub
	249	l(1)G0020	FBgn0027330	57.7106		3										FBgn0003884	alpha-Tubulin at 84B	alphaTub84B
	250	Cyp1	FBgn0004432	15.6887		3										FBgn0004106	Cyclin-dependent kinase 1	Cdk1
	251	bl	FBgn0000193	159.784		3										FBgn0004372	always early	aly
	252	nudC	FBgn0021768	28.4673		3										FBgn0004378	Kinesin-like protein at 61F	Klp61F
	253	l(2)37Cc	FBgn0002031	109.04		3										FBgn0004379	Kinesin-like protein at 67A	Klp67A
	254	CG8858	FBgn0033698	134.425		3										FBgn0004643	Zeste-white 10	Zw10
	255	Ranbp9	FBgn0037894	117.377		3										FBgn0010097	gamma-Tubulin at 37C	gammaTub37C
	256	Irp-1A	FBgn0024958	538.872		3										FBgn0011205	fumble	fbl
	257	mask	FBgn0043884	21.4232		2										FBgn0011606	Kinesin-like protein at 3A	Klp3A
	258	clu	FBgn0034087	54.8028		2										FBgn0011661	Moesin	Moe
	259	Saf-B	FBgn0039229	133.957		2										FBgn0011692	pavarotti	pav
	260	Gs1	FBgn0001142	118.179		2										FBgn0013733	short stop	shot
	261	SsRbeta	FBgn0011016	16.7177		2										FBgn0013756	Megator	Mtor
	262	Hrb27C	FBgn0004838	73.0523		2										FBgn0013765	centrosomin	cnn
	263	Spt5	FBgn0040273	39.4756		2										FBgn0015600	toucan	toc
	264	mts	FBgn0004177	43.4426		2										FBgn0015754	Lissencephaly-1	Lis-1
	265	Dip-B	FBgn0000454	23.9834		2										FBgn0015949	hiiragi	hrg
	266	TfIIS	FBgn0010422	21.0992		2										FBgn0019968	Kinesin heavy chain 73	Khc-73
	267	RpL30	FBgn0086710	34.3785		2										FBgn0020255	Ran	Ran
	268	CSN4	FBgn0027054	118.85		2										FBgn0020503	Cytoplasmic linker protein 190	CLIP-190
	269	MEP-1	FBgn0035357	53.673		2										FBgn0020616	Stromalin	SA
	270	CSN3	FBgn0027055	98.5165		2										FBgn0021760	chromosome bows	chb
	271	kuk	FBgn0038476	91.9224		2										FBgn0021776	miranda	mira
	272	Scsalpha	FBgn0004888	122.72		2										FBgn0023534	-	CG17778
	273	tacc	FBgn0026620	60.9667		2										FBgn0024227	aurora B	aurB
	274	Mlc-c	FBgn0004687	44.8573		2										FBgn0024814	Clathrin light chain	Clc
	275	fabp	FBgn0037913	17.4775		2										FBgn0025820	JTBR	JTBR
	276	Srp72	FBgn0038810	57.4001		2										FBgn0025874	Meiotic central spindle	Meics
	277	RpL5	FBgn0064225	15.2752		2										FBgn0026085	dim gamma-tubulin 4	dgt4
	278	ALiX	FBgn0086346	55.3922		2										FBgn0026326	Mitotic arrest-deficient 1	Mad1
	279	Aos1	FBgn0029512	21.7092		2										FBgn0026378	Rab escort protein	Rep
	280	CG7430	FBgn0036762	118.678		2										FBgn0026430	Gamma-tubulin ring protein 84	Grip84
	281	Rpn5	FBgn0028690	50.726		2										FBgn0026431	Grip75	Grip75
	282	Sod	FBgn0016313	13.4005		2										FBgn0026432	Grip163	Grip163
	283	glu	FBgn0015391	51.6774		2										FBgn0026433	Grip128	Grip128
	284	stai	FBgn0266521	40.1291		2										FBgn0026598	Adenomatous polyposis coli 2	Apc2
	285	psidin	FBgn0243511	124.123		2										FBgn0026620	transforming acidic coiled-coil protein	tacc
	286	CG7261	FBgn0027509	29.1587		2										FBgn0027066	Eb1	Eb1
	287	Bruce	FBgn0266717	103.027		2										FBgn0027948	mini spindles	msps
	288	Aats-val	FBgn0027079	239.032		2										FBgn0028901	-	CG18109
	289	l(1)G0230	FBgn0028342	25.4449		2										FBgn0028952	Kinetochore and EB1 associated basic protein	Kebab
	290	CG2982	FBgn0266570	208.225		2										FBgn0030191	-	CG15306
	291	Hrb87F	FBgn0004237	34.4169		2										FBgn0030241	fascetto	feo
	292	CG10932	FBgn0029969	57.1749		2										FBgn0030268	Kinesin-like protein at 10A	Klp10A
	293	RpL19	FBgn0002607	57.7817		2										FBgn0031030	Tao	Tao
	294	RpL11	FBgn0013325	35.296		2										FBgn0031374	WD repeat domain 62	Wdr62
	295	Rpn11	FBgn0028694	60.5608		2										FBgn0031585	-	CG2955
	296	CG5384	FBgn0032216	46.7227		2										FBgn0031952	cell division cycle 14	cdc14
	297	Atpalpha	FBgn0002921	36.0352		2										FBgn0032104	australin	aust
	298	Past1	FBgn0016693	40.7854		2										FBgn0032105	borealin-related	borr
	299	La	FBgn0011638	57.7857		2										FBgn0032368	sperm-associated antigen 4	spag4
	300	TrxT	FBgn0029752	26.7543		2										FBgn0032390	dim gamma-tubulin 2	dgt2
	301	S-Lap7	FBgn0033868	164.956		2										FBgn0032723	short spindle 3	ssp3
	302	RpS17	FBgn0005533	37.6589		2										FBgn0033740	dim gamma-tubulin 5	dgt5
	303	S6k	FBgn0283472	53.3859		2										FBgn0033845	mars	mars
	304	Rho1	FBgn0014020	103.528		2										FBgn0034087	clueless	clu
	305	CG6140	FBgn0036162	69.4579		2										FBgn0034403	-	CG18190
	306	mge	FBgn0035473	11.75		2										FBgn0034451	tubulin-binding cofactor B	TBCB
	307	CG1416	FBgn0032961	45.3525		2										FBgn0034543	galla-1	galla-1
	308	Map205	FBgn0002645	58.7696		2										FBgn0034824	Kinesin-like protein at 59C	Klp59C
	309	Mapmodulin	FBgn0034282	112.514		2										FBgn0035001	Sterile20-like kinase	Slik
	310	GstD9	FBgn0038020	128.862		2										FBgn0035120	wee Augmin	wac
	311	CG9086	FBgn0084513	262.194		2										FBgn0035640	mad2	mad2
	312	Cdk1	FBgn0004106	42.1694		2										FBgn0035800	-	CG7716
	313	deltaCOP	FBgn0028969	23.6162		2										FBgn0036059	nudE	nudE
	314	Mdh2	FBgn0262559	272.376		2										FBgn0036389	short spindle 2	ssp2
	315	Moe	FBgn0011661	63.7577		2										FBgn0036685	-	CG6664
	316	AnxB9	FBgn0000083	15.9359		2										FBgn0037551	ADP ribosylation factor-like 8	Arl8
	317	CG32445	FBgn0052445	23.8679		2										FBgn0037810	slender lobes	sle
	318	Pen	FBgn0267727	36.9869		2										FBgn0038183	-	CG9286
	319	r-l	FBgn0003257	17.2705		2										FBgn0038476	kugelkern	kuk
	320	Capr	FBgn0042134	38.6217		2										FBgn0039250	Mitotic spindle and nuclear protein	Mink
	321	CG9281	FBgn0030672	49.8923		2										FBgn0039638	dim gamma-tubulin 6	dgt6
	322	RpLP2	FBgn0003274	13.8362		2										FBgn0039908	Asator	Asator
	323	Rpn7	FBgn0028688	82.599		2										FBgn0040080	partner of inscuteable	pins
	324	CG32199	FBgn0052199	174.193		2										FBgn0044324	Chromator	Chro
	325	Nc73EF	FBgn0010352	63.8913		2										FBgn0051907	-	CG31907
	326	CG3356	FBgn0034989	23.0067		2										FBgn0052232	-	CG32232
	327	Mtor	FBgn0013756	25.6491		2										FBgn0052318	-	CG32318
	328	Rme-8	FBgn0015477	79.1836		2										FBgn0052371	-	CG32371
	329	eIF-3p66	FBgn0040227	108.548		2										FBgn0061476	Zwilch	Zwilch
	330	Dbp80	FBgn0024804	116.153		2										FBgn0086356	tumbleweed	tum
	331	CG9010	FBgn0034173	21.5794		2										FBgn0086690	Pericentrin-like protein	Plp
	332	CG5214	FBgn0037891	137.741		2										FBgn0086757	centrosomin's beautiful sister	cbs
	333	CG2862	FBgn0031459	94.6178		2										FBgn0260639	gamma-Tubulin at 23C	gammaTub23C
	334	CG11107	FBgn0033160	42.7779		2										FBgn0260986	meiotic 38	mei-38
	335	Cg25C	FBgn0000299	80.3935		2										FBgn0260991	Inner centromere protein	Incenp
	336	CG10306	FBgn0068513	19.9416		2										FBgn0262699	fizzy-related	fzr
	337	GlyS	FBgn0266064	27.2008		2										FBgn0262719	-	CG43163
	338	Fbp1	FBgn0000639	22.1855		2										FBgn0263197	Patronin	Patronin
	339	RpL17	FBgn0029897	17.7598		2										FBgn0264291	Deterin	Det
	340	rig	FBgn0250850	43.6676		2										FBgn0264848	vihar	vih
	341	Grip84	FBgn0026430	110.58		2										FBgn0266418	wide awake	wake
	342	CG5003	FBgn0039554	164.405		2
	343	sqh	FBgn0003514	100.351		2
	344	CG2852	FBgn0034753	40.5089		2
	345	CG4849	FBgn0039566	12.4743		2
	346	spn-E	FBgn0003483	27.658		2
	347	Mcm2	FBgn0014861	55.1644		2
	348	CG2246	FBgn0039790	59.3979		2
	349	Prosalpha7	FBgn0023175	46.5709		2
	350	CG18605	FBgn0034411	285.087		2
	351	tud	FBgn0003891	112.803		2
	352	CG4554	FBgn0034734	311.708		2
	353	Hmu	FBgn0015737	47.2337		2
	354	Cas	FBgn0004878	63.3763		2
	355	Myo31DF	FBgn0086347	235.449		2
	356	ND42	FBgn0019957	110.071		2
	357	Prx2540-2	FBgn0033518	117.022		2
	358	Pgk	FBgn0250906	46.8676		2
	359	CG8209	FBgn0035830	24.6505		2
	360	Rack1	FBgn0020618	45.679		2
	361	Chro	FBgn0044324	24.7405		2
	362	Prx3	FBgn0038519	440.096		2
	363	dpa	FBgn0015929	49.8425		2
	364	gro	FBgn0001139	37.7684		2
	365	CG15930	FBgn0029754	43.834		2
	366	Caf1	FBgn0263979	23.2184		2
	367	CSN5	FBgn0027053	36.7098		2
	368	Nopp140	FBgn0037137	59.0222		2
	369	Rpn13	FBgn0033886	224.061		2
	370	Pfk	FBgn0003071	31.9159		2
	371	Fs(2)Ket	FBgn0262743	35.5957		2
	372	PpD3	FBgn0005777	63.0883		2
	373	CG5590	FBgn0039537	11.659		2
	374	Prosalpha1	FBgn0263121	100.991		2
	375	CG16935	FBgn0033883	26.3628		2
	376	CG6907	FBgn0031711	8.19464		2
	377	CG9899	FBgn0034829	11.5058		2
	378	RpL27	FBgn0039359	168.089		2
	379	DnaJ-1	FBgn0263106	96.5496		2
	380	Ssadh	FBgn0039349	173.614		2
	381	eEF1delta	FBgn0032198	69.2423		2
	382	wde	FBgn0027499	51.1291		2
	383	CG4692	FBgn0035032	55.8294		2
	384	Trf2	FBgn0261793	77.822		2
	385	CG7194	FBgn0035868	60.8407		2
	386	Spn28F	FBgn0028987	57.6735		2
	387	shu	FBgn0003401	37.2623		2
	388	RpL9	FBgn0015756	24.681		2
	389	Akt1	FBgn0010379	48.5335		2
	390	PCNA	FBgn0005655	164.592		2
	391	RpS15	FBgn0034138	26.8882		2
	392	U2A	FBgn0033210	20.7399		2
	393	CG5642	FBgn0036258	17.5089		2
	394	fd68A	FBgn0036134	45.9175		2
	395	CG17528	FBgn0261387	8.91486		2
	396	GstD1	FBgn0001149	13.8744		2
	397	Fer2LCH	FBgn0015221	61.6897		2
	398	shi	FBgn0003392	29.191		2
	399	CG5028	FBgn0039358	26.7269		1
	400	Nacalpha	FBgn0086904	27.8099		1
	401	Gnf1	FBgn0004913	28.1039		1
	402	Art1	FBgn0037834	16.5355		1
	403	Got2	FBgn0001125	17.6625		1
	404	levy	FBgn0034877	43.3209		1
	405	Prp19	FBgn0261119	23.16		1
	406	Nup50	FBgn0033264	25.7673		1
	407	Rpn6	FBgn0028689	52.4575		1
	408	nocte	FBgn0261710	28.2969		1
	409	CG4882	FBgn0025336	99.0294		1
	410	puf	FBgn0039214	58.9364		1
	411	Prosbeta3	FBgn0026380	37.0594		1
	412	Aats-asp	FBgn0002069	68.853		1
	413	Mi-2	FBgn0262519	70.5605		1
	414	Porin2	FBgn0069354	48.3938		1
	415	CG1640	FBgn0030478	100.605		1
	416	FK506-bp2	FBgn0013954	14.5757		1
	417	RpL38	FBgn0040007	11.0092		1
	418	RpLP1	FBgn0002593	28.3609		1
	419	dtr	FBgn0023090	141.857		1
	420	tyf	FBgn0026083	69.2977		1
	421	mre11	FBgn0020270	53.161		1
	422	Int6	FBgn0068137	36.9888		1
	423	Srp54k	FBgn0010747	47.9273		1
	424	CG9581	FBgn0031093	18.9062		1
	425	CG3609	FBgn0031418	41.9864		1
	426	RpS6	FBgn0261592	156.547		1
	427	CG32479	FBgn0052479	46.9692		1
	428	scu	FBgn0021765	23.2662		1
	429	CG16817	FBgn0037728	51.3591		1
	430	RpL24	FBgn0032518	42.5921		1
	431	CG1910	FBgn0022349	36.1839		1
	432	RpL29	FBgn0016726	38.4656		1
	433	hoip	FBgn0015393	105.892		1
	434	CG31642	FBgn0051642	96.5797		1
	435	Tm1	FBgn0003721	7.62903		1
	436	Jafrac2	FBgn0040308	92.311		1
	437	eIF-4E	FBgn0015218	86.6648		1
	438	REG	FBgn0029133	31.0483		1
	439	CG8517	FBgn0034472	17.5796		1
	440	RpL12	FBgn0034968	17.3586		1
	441	CG9911	FBgn0030734	51.8592		1
	442	Pect	FBgn0032482	89.4971		1
	443	CG3226	FBgn0029882	115.315		1
	444	Pgd	FBgn0004654	53.35		1
	445	nsl1	FBgn0262527	128.432		1
	446	CG9784	FBgn0030761	21.7973		1
	447	sip2	FBgn0031878	52.4197		1
	448	CG1894	FBgn0039585	37.3834		1
	449	pav	FBgn0011692	23.4355		1
	450	RpS30	FBgn0038834	36.5581		1
	451	CG11267	FBgn0036334	68.5931		1
	452	CG7945	FBgn0036505	74.9321		1
	453	egg	FBgn0086908	80.4516		1
	454	tral	FBgn0041775	158.459		1
	455	Tpr2	FBgn0032586	60.728		1
	456	Atg3	FBgn0036813	98.6316		1
	457	dco	FBgn0002413	59.225		1
	458	Pdsw	FBgn0021967	58.7985		1
	459	CG10254	FBgn0027512	7.47205		1
	460	Rpt3	FBgn0028686	47.9408		1
	461	CG3663	FBgn0035044	38.0655		1
	462	nclb	FBgn0263510	27.9236		1
	463	Rpn10	FBgn0015283	44.3257		1
	464	CG15014	FBgn0035532	44.1389		1
	465	CG9853	FBgn0086605	53.7985		1
	466	scny	FBgn0260936	175.067		1
	467	MED25	FBgn0038760	62.3889		1
	468	CG7637	FBgn0033548	40.1862		1
	469	Not3	FBgn0033029	37.6616		1
	470	CSN7	FBgn0028836	27.7611		1
	471	eIF-5A	FBgn0285952	69.8728		1
	472	CG7911	FBgn0039735	25.8901		1
	473	CG8223	FBgn0037624	22.699		1
	474	Cul3	FBgn0261268	71.425		1
	475	msn	FBgn0010909	92.011		1
	476	heph	FBgn0011224	86.7464		1
	477	RpIII128	FBgn0004463	59.8929		1
	478	Sar1	FBgn0038947	27.1448		1
	479	CG1316	FBgn0035526	67.7807		1
	480	RfC3	FBgn0032244	28.707		1
	481	Pym	FBgn0034918	196.987		1
	482	CG2064	FBgn0033205	29.207		1
	483	Hsp60B	FBgn0011244	23.6762		1
	484	Grip75	FBgn0026431	12.9415		1
	485	aft	FBgn0026309	76.7421		1
	486	Hcf	FBgn0039904	36.0356		1
	487	Pgm	FBgn0003076	77.4256		1
	488	Ubqn	FBgn0031057	62.3665		1
	489	RpS28b	FBgn0030136	71.1521		1
	490	Aats-trp	FBgn0010803	82.9241		1
	491	Rpn8	FBgn0002787	11.0889		1
	492	poly	FBgn0086371	33.6232		1
	493	CG1749	FBgn0030305	18.4735		1
	494	Nmt	FBgn0020392	26.1734		1
	495	Nup214	FBgn0010660	24.2292		1
	496	CG8478	FBgn0037746	50.9524		1
	497	CG4164	FBgn0262510	67.8969		1
	498	nudE	FBgn0036059	27.7493		1
	499	Jwa	FBgn0032704	106.791		1
	500	CG5111	FBgn0039343	69.8902		1
	501	Prosalpha2	FBgn0086134	24.5621		1
	502	CG9471	FBgn0037749	34.5343		1
	503	pins	FBgn0040080	42.9613		1
	504	p115	FBgn0040087	54.0925		1
	505	Sec23	FBgn0262125	85		1
	506	Aac11	FBgn0027885	53.3056		1
	507	CG5103	FBgn0036784	119.249		1
	508	GstO2	FBgn0035906	112.991		1
	509	CG9715	FBgn0036668	90.8612		1
	510	Bsg	FBgn0261822	25.8823		1
	511	bai	FBgn0045866	82.206		1
	512	endos	FBgn0061515	59.6398		1
	513	bur	FBgn0000239	46.7792		1
	514	Mdh1	FBgn0262782	62.0405		1
	515	ncd	FBgn0002924	60.8726		1
	516	CG4622	FBgn0035021	19.9673		1
	517	Stat92E	FBgn0016917	244.356		1
	518	Ced-12	FBgn0032409	46.155		1
	519	SmE	FBgn0261790	49.5647		1
	520	regucalcin	FBgn0030362	39.0864		1
	521	dUTPase	FBgn0250837	88.9183		1
	522	mt:CoII	FBgn0013675	25.0103		1
	523	CG2014	FBgn0075210	211.953		1
	524	CG3011	FBgn0029823	56.7829		1
	525	pUf68	FBgn0028577	31.085		1
	526	CG15717	FBgn0030451	89.6441		1
	527	CG31233	FBgn0051233	23.6322		1
	528	GckIII	FBgn0266465	34.5974		1
	529	ND23	FBgn0017567	66.3217		1
	530	GC1	FBgn0260743	41.1058		1
	531	Eip55E	FBgn0000566	7.24659		1
	532	Galk	FBgn0263199	31.0397		1
	533	CG4706	FBgn0037862	160.673		1
	534	gammaTub23C	FBgn0260639	241.812		1
	535	CG3107	FBgn0033005	17.9901		1
	536	CG11070	FBgn0028467	137.799		1
	537	Mcm3	FBgn0284442	34.9893		1
	538	CG11811	FBgn0036099	38.0671		1
	539	Mcm5	FBgn0017577	84.4056		1
	540	Dbp45A	FBgn0010220	62.9303		1
	541	Crc	FBgn0000370	48.6814		1
	542	Npl4	FBgn0039348	248.838		1
	543	atl	FBgn0039213	22.1241		1
	544	CG30185	FBgn0050185	24.2488		1
	545	l(3)72Ab	FBgn0263599	92.0333		1
	546	CstF-64	FBgn0027841	20.0534		1
	547	Vps4	FBgn0283469	225.245		1
	548	Elp2	FBgn0033540	57.6857		1
	549	Rrp40	FBgn0260648	153.873		1
	550	CG7182	FBgn0035878	59.5987		1
	551	CG9769	FBgn0045576	9.02799		1
	552	CG6512	FBgn0036702	42.4456		1
	553	RpL13A	FBgn0037351	83.6196		1
	554	epsilonCOP	FBgn0027496	16.0467		1
	555	Tom70	FBgn0032397	88.481		1
	556	128up	FBgn0010339	42.9213		1
	557	TpnC73F	FBgn0010424	104.702		1
	558	Prosalpha6	FBgn0250843	41.5737		1
	559	CG11505	FBgn0035424	49.3697		1
	560	ocm	FBgn0266083	36.7604		1
	561	P5cr-2	FBgn0038516	38.4317		1
	562	AOX3	FBgn0038349	74.4834		1
	563	Mtch	FBgn0027786	111.155		1
	564	CG14508	FBgn0073077	94.6673		1
	565	su(f)	FBgn0003559	76.9292		1
	566	Cyp4g1	FBgn0010019	26.394		1
	567	CG5205	FBgn0038344	16.6116		1
	568	CG40042	FBgn0267976	29.9271		1
	569	Prosbeta1	FBgn0010590	16.9985		1
	570	CG12082	FBgn0035402	132.679		1
	571	dnd	FBgn0038916	15.8929		1
	572	CG9425	FBgn0036451	37.82		1
	573	Fuca	FBgn0036169	28.5547		1
	574	CG17177	FBgn0036440	37.005		1
	575	spag	FBgn0015544	47.2894		1
	576	CG3321	FBgn0077385	15.769		1
	577	cathD	FBgn0029093	54.9393		1
	578	btz	FBgn0045862	77.7117		1
	579	mbf1	FBgn0262732	31.7079		1
	580	CG1671	FBgn0033454	39.5291		1
	581	Fen1	FBgn0025832	51.0423		1
	582	CG32444	FBgn0043783	135.572		1
	583	l(2)tid	FBgn0002174	64.916		1
	584	CG10748	FBgn0036327	56.7977		1
	585	loqs	FBgn0032515	66.9908		1
	586	hrg	FBgn0015949	73.4022		1
	587	su(r)	FBgn0086450	20.6038		1
	588	CG41099	FBgn0039955	59.6888		1
	589	CG13900	FBgn0035162	87.4531		1
	590	RPA2	FBgn0032906	58.2941		1
	591	CoVa	FBgn0067172	46.633		1
	592	CG8636	FBgn0029629	45.0098		1
	593	l(1)10Bb	FBgn0001491	45.0956		1
	594	CG2025	FBgn0030344	96.228		1
	595	Mul1	FBgn0035483	114.334		1
	596	Pglym78	FBgn0014869	203.864		1
	597	Bap55	FBgn0025716	89.0598		1
	598	CG9705	FBgn0036661	146		1
	599	cora	FBgn0010434	19.2086		1
	600	Txl	FBgn0035631	61.4741		1
	601	CG8142	FBgn0030871	60.2732		1
	602	CG12264	FBgn0032393	59.5912		1
	603	armi	FBgn0041164	28.917		1
	604	CG6388	FBgn0032430	156.703		1
	605	CG4825	FBgn0037010	12.4754		1
	606	row	FBgn0033998	34.163		1
	607	Psi	FBgn0014870	98.7415		1
	608	Arf102F	FBgn0013749	45.8738		1
	609	wdb	FBgn0027492	26.047		1
	610	Aats-gln	FBgn0027090	12.1813		1
	611	Rpd3	FBgn0185553	55.0697		1
	612	Eno	FBgn0000579	31.6062		1
	613	Sucb	FBgn0029118	194.594		1
	614	CG3223	FBgn0037538	154.528		1
	615	CG31320	FBgn0051320	68.4144		1
	616	lid	FBgn0031759	27.0714		1
	617	CG4065	FBgn0034982	115.441		1
	618	CG1582	FBgn0030246	45.1213		1
	619	Sod3	FBgn0033631	56.0944		1
	620	S-Lap1	FBgn0035915	44.5125		1
	621	mod	FBgn0002780	310.91		1
	622	S-Lap5	FBgn0033860	51.8813		1
	623	Sc2	FBgn0035471	10.8649		1
	624	Rpt3R	FBgn0037742	48.665		1
	625	CG3699	FBgn0040349	53.6244		1
	626	Ssb-c31a	FBgn0015299	210.18		1
	627	CG9975	FBgn0064365	29.3929		1
	628	CG13369	FBgn0025640	31.889		1
	629	CG17209	FBgn0030687	33.9135		1
	630	Zn72D	FBgn0263603	40.2678		1
	631	SrpRbeta	FBgn0011509	88.3597		1
	632	CG33158	FBgn0053158	20.5067		1
	633	Cdc37	FBgn0011573	104.417		1
	634	cindr	FBgn0027598	171.893		1
	635	CG33509	FBgn0053509	74.16		1
	636	Nf1	FBgn0015269	58.6251		1
	637	CG8102	FBgn0080815	147.992		1
	638	l(2)06225	FBgn0067959	24.1228		1
	639	CG6404	FBgn0027615	71.1608		1
	640	CG4497	FBgn0031895	47.5037		1
	641	CG8771	FBgn0033766	45.7588		1
	642	Prosalpha3	FBgn0261394	16.5943		1
	643	CG8778	FBgn0033761	230.035		1
	644	CG5958	FBgn0031913	66.3785		1
	645	mfas	FBgn0260745	79.0746		1
	646	CoIV	FBgn0085956	50.2063		1
	647	AP-1gamma	FBgn0030089	42.5361		1
	648	CG31368	FBgn0051368	42.9994		1
	649	CG4679	FBgn0033816	53.1895		1
	650	emp	FBgn0010435	361.356		1
	651	ade2	FBgn0000052	51.8051		1
	652	CG10343	FBgn0032703	43.876		1
	653	CG1968	FBgn0033401	279.401		1
	654	Mkk4	FBgn0024326	70.2021		1
	655	mRpS22	FBgn0039555	21.3783		1
	656	CG6891	FBgn0030955	65.3941		1
	657	asp	FBgn0000140	142.315		1
	658	RanBPM	FBgn0262114	65.0377		1
	659	CG8230	FBgn0027607	59.8733		1
	660	CG13090	FBgn0032054	59.22		1
	661	bsk	FBgn0000229	11.3619		1
	662	Trxr-1	FBgn0020653	123.506		1
	663	nonC	FBgn0263968	471.351		1
	664	CG17597	FBgn0032715	17.7273		1
	665	Prp8	FBgn0033688	26.0658		1
	666	Ns3	FBgn0266284	13.5697		1
	667	Pmm45A	FBgn0033377	28.8111		1
	668	Girdin	FBgn0283724	53.426		1
	669	Vps45	FBgn0261049	81.5767		1
	670	CG5439	FBgn0032476	26.7645		1
	671	Cyt-c-d	FBgn0086907	16.9682		1
	672	dre4	FBgn0002183	47.9163		1
	673	kst	FBgn0004167	129.831		1
	674	bic	FBgn0000181	65.7362		1
	675	Vha26	FBgn0283535	138.143		1
	676	CoVb	FBgn0085859	121.605		1
	677	CG9135	FBgn0031769	99.5643		1
	678	Neurochondrin	FBgn0037447	129.297		1
	679	CG5703	FBgn0030853	169.877		1
	680	CG2051	FBgn0037376	224.494		1
	681	Upf1	FBgn0030354	113.027		1
	682	CG5706	FBgn0039175	36.3134		1
	683	CG33791	FBgn0035240	91.4655		1
	684	Cp190	FBgn0000283	41.259		1
	685	pug	FBgn0020385	29.7255		1
	686	Hem	FBgn0011771	34.4066		1
	687	FANCI	FBgn0033354	167.357		1
	688	cmet	FBgn0040232	118.939		1
	689	CG5660	FBgn0035942	28.1808		1
	690	Tom40	FBgn0016041	36.483		1
	691	CG1486	FBgn0031174	74.8558		1
	692	Gs2	FBgn0001145	303.887		1
	693	Skp2	FBgn0037236	24.4686		1
	694	Fancd2	FBgn0038827	87.3176		1
	695	CG9153	FBgn0035207	63.1824		1
	696	CG12404	FBgn0032465	79.9722		1
	697	up	FBgn0004169	78.9129		1
	698	aralar1	FBgn0028646	20.7245		1
	699	faf	FBgn0005632	97.1162		1
	700	Rpb5	FBgn0033571	107.502		1
	701	Cul2	FBgn0032956	160.207		1
	702	vret	FBgn0263143	125.334		1
	703	UbcE2M	FBgn0035853	57.6511		1
	704	CG5414	FBgn0036569	76.8799		1
	705	Rok	FBgn0026181	82.9195		1
	706	CG14803	FBgn0023513	39.5204		1
	707	CG32549	FBgn0052549	16.5718		1
	708	pit	FBgn0266581	80.3712		1
	709	CG9752	FBgn0034614	36.9864		1
	710	CG9399	FBgn0037715	23.8511		1
	711	Gpo-1	FBgn0022160	23.1477		1
	712	Ostgamma	FBgn0032015	24.2305		1
	713	CG18815	FBgn0042138	48.2503		1
	714	Rab11	FBgn0015790	145.168		1
	715	mTTF	FBgn0028530	82.7003		1
	716	CG9270	FBgn0032908	83.9363		1
	717	CG8001	FBgn0035268	25.2266		1
	718	krimp	FBgn0034098	113.72		1
	719	Parp	FBgn0010247	70.3016		1
	720	CG42668	FBgn0261550	58.9145		1
	721	slmb	FBgn0283468	70.6236		1
	722	CG3679	FBgn0027521	28.6877		1
	723	CG6180	FBgn0032453	197.638		1
	724	Dcr-2	FBgn0034246	24.4201		1
	725	drk	FBgn0004638	186.728		1
	726	Sin3A	FBgn0022764	35.0159		1
	727	CG32487	FBgn0052487	68.4462		1
	728	CG10602	FBgn0032721	101.22		1
	729	Cdc27	FBgn0012058	112.081		1
	730	Ranbp16	FBgn0053180	21.007		1
	731	SmB	FBgn0262601	92.9723		1
	732	twin	FBgn0011725	40.9792		1
	733	tws	FBgn0004889	50.7573		1
	734	CG9962	FBgn0031441	37.1319		1
	735	HP1D3csd	FBgn0030994	19.8388		1
	736	sno	FBgn0265630	20.0591		1
	737	CG3520	FBgn0034859	137.03		1
	738	CG34191	FBgn0085220	9.43206		1
	739	Spn42Da	FBgn0265137	44.0996		1
	740	26-29-p	FBgn0250848	62.0903		1
	741	beta-Spec	FBgn0250788	265.575		1
