# Supplementary material for: A kinesin Klp10A mediates cell cycle-dependent shuttling of Piwi between nucleus and nuage
Source: PLoS Genet. 2020 Mar 13;16(3):e1008648. doi: 10.1371/journal.pgen.1008648 (PMC7094869; doi:10.1371/journal.pgen.1008648)
Supplement: S2 Table — piRNA pathway proteins are highlighted by bold orange text, proteins of GO categories: pole plasm assembly, gene silencing by RNA, posttranscriptional gene silencing, negative regulation of transposition, P granule are highlighted by blue cell, proteins of GO categories: microtubule, microtubule-associated complex, microtubule-organizing center, spindle are highlighted by boxes. Additional table columns of sheets provide a full list of Drosophila proteins of the above. (XLSX) [file pgen.1008648.s019.xlsx]

## Sheet: Klp10A-Upd-1
Klp10 pull down from nos>upd testis, experiment 1					Pulled down with pre-immune IgG	Pulled down with anti-Klp10A		piRNA pathway proteins				Genes of GO categories: pole plasm assembly, gene silencing by RNA, posttranscriptional gene silencing, negative regulation of transposition, P granule				Genes of GO categories: microtubule, microtubule associated complex, microtubule organizing center, spindle
	Ranking	Identified Protein	UniProt ID	MW (kDa)	# PSM	# PSM		FlyBase ID	Protein names	UniProt ID		FlyBase ID	Gene names	UniProt ID		FlyBase ID	Gene names	UniProt ID
	1	Kinesin-like protein Klp10A OS=Drosophila melanogaster GN=Klp10A PE=1 SV=1	Q960Z0	89 kDa		1040		FBgn0000146	Protein aubergine (Protein sting)	O76922		FBgn0000181	Transcription factor BTF3	Q7KM15		FBgn0000150	Nucleoside diphosphate kinase (EC 2.7.4.6)	A0A0B4LHX6
	2	Eukaryotic translation initiation factor 4G2, isoform A OS=Drosophila melanogaster GN=eIF4G2 PE=1 SV=2	Q9VCH1	227 kDa		614		FBgn0250816	Protein argonaute-3	Q7PLK0		FBgn0000181	Transcription factor BTF3	Q9U9Q7		FBgn0000150	Nucleoside diphosphate kinase (EC 2.7.4.6)	A0A0B4LJ12
	3	Polyadenylate-binding protein OS=Drosophila melanogaster GN=pAbp PE=1 SV=3	P21187	70 kDa	6	448		FBgn0004872	Protein piwi (EC 3.1.26.-)	Q9VKM1		FBgn0000256	Cappuccino, isoform E	B7Z010		FBgn0000150	Nucleoside diphosphate kinase (NDK) (NDP kinase) (EC 2.7.4.6) (Abnormal wing disks protein) (Killer of prune protein)	P08879
	4	Heat shock 70 kDa protein cognate 4 OS=Drosophila melanogaster GN=Hsc70-4 PE=1 SV=3	P11147	71 kDa	52	300		FBgn0004872	P-element induced wimpy testis, isoform B (Piwi)	X2J7U0		FBgn0000256	Cappuccino, isoform F	B7Z011		FBgn0000150	GM19775p (Fragment)	Q8IH27
	5	Cytoplasmic linker protein 190, isoform P OS=Drosophila melanogaster GN=CLIP-190 PE=1 SV=3	Q7KT48	183 kDa		242		FBgn0283442	Vasa, isoform B (Vasa, isoform C) (EC 2.7.7.-) (EC 3.6.1.3)	M9PBB5		FBgn0000256	Cappuccino, isoform H	B7Z012		FBgn0000163	Bazooka protein	O96782
	6	Male fertility factor kl5 OS=Drosophila melanogaster GN=kl-5 PE=4 SV=4	Q5LJN5	526 kDa		213		FBgn0283442	ATP-dependent RNA helicase vasa (EC 3.6.4.13) (Antigen Mab46F11)	P09052		FBgn0000256	Cappuccino, isoform I	B7Z013		FBgn0000163	Bazooka, isoform B	Q0KHR3
	7	Syncrip, isoform D OS=Drosophila melanogaster GN=Syp PE=1 SV=2	Q9VDI8	77 kDa		205		FBgn0034098	FI20010p1 (Krimper)	A1ZAC4		FBgn0000256	Cappuccino, isoform G (LP14792p)	B7Z014		FBgn0000163	LD15989p (Fragment)	Q86NX9
	8	Myosin heavy chain 95F OS=Drosophila melanogaster GN=jar PE=2 SV=4	Q01989	143 kDa		197		FBgn0034098	RE66405p	Q8IGM1		FBgn0000256	Protein cappuccino	Q24120		FBgn0000163	Bazooka, isoform A (LD13977p)	Q9VX75
	9	LD30155p OS=Drosophila melanogaster GN=lost PE=1 SV=1	Q9VN21	60 kDa		180		FBgn0034098	LD30829p	Q95TQ3		FBgn0000256	AT04667p	Q5BHU8		FBgn0000163	Bazooka, isoform D	X2JCB3
	10	Protein purity of essence OS=Drosophila melanogaster GN=poe PE=1 SV=1	Q9VLT5	591 kDa		180		FBgn0263974	AT14886p	Q8MTA5		FBgn0000256	Cappuccino, isoform J	Q8IQ12		FBgn0000163	Bazooka, isoform C	X2JFU8
	11	Protein lava lamp OS=Drosophila melanogaster GN=lva PE=1 SV=2	Q8MSS1	316 kDa		178		FBgn0263974	Qin	Q9VE55		FBgn0000256	Cappuccino, isoform B (GH07742p)	Q8MRP5		FBgn0001316	GM19713p (Klarsicht, isoform C)	A8JNH1
	12	Maternal protein exuperantia OS=Drosophila melanogaster GN=exu PE=1 SV=2	P28750	58 kDa		173		FBgn0031401	Tudor and KH domain-containing protein homolog (Partner of PIWIs protein)	Q9VQ91		FBgn0000256	Cappuccino, isoform D	Q9VQV9		FBgn0001316	Klarsicht, isoform D	A8JNH2
	13	CAD protein OS=Drosophila melanogaster GN=r PE=1 SV=3	P05990	247 kDa		170		FBgn0003483	Probable ATP-dependent RNA helicase spindle-E (EC 3.6.4.13) (Homeless)	Q9VF26		FBgn0000273	cAMP-dependent protein kinase catalytic subunit 1 (PKA C) (EC 2.7.11.11) (Protein kinase DC0)	P12370		FBgn0001316	Klarsicht, isoform F	M9PBH0
	14	Uncharacterized protein, isoform T OS=Drosophila melanogaster GN=CG34417 PE=1 SV=1	M9PDW8	580 kDa		170		FBgn0263143	Protein vreteno	Q9VCU7		FBgn0000308	Profilin	M9NEU5		FBgn0001316	Klarsicht, isoform G	M9PDJ0
	15	Syncrip, isoform K OS=Drosophila melanogaster GN=Syp PE=1 SV=1	A0A0B4KHH8	82 kDa		163		FBgn0003891	Tudor, isoform B	A0A0B4LG05		FBgn0000308	Profilin (Protein chickadee)	P25843		FBgn0001316	Klarsicht, isoform E	M9PGK7
	16	LD01527p OS=Drosophila melanogaster GN=ssp3 PE=2 SV=3	Q9VJ35	193 kDa		156		FBgn0003891	Maternal protein tudor	P25823		FBgn0000319	Clathrin heavy chain	P29742		FBgn0001316	Klarsicht, isoform B (LD36052p)	Q7YU15
	17	Not1, isoform F OS=Drosophila melanogaster GN=Not1 PE=1 SV=1	E2QCN4	280 kDa		153		FBgn0033921	FI02030p (Tejas)	A1Z9P1		FBgn0000319	Clathrin heavy chain	X2JC31		FBgn0001316	GM08528p	Q95S58
	18	Male fertility factor kl3 OS=Drosophila melanogaster GN=kl-3 PE=1 SV=3	A8Y5B7	532 kDa		150		FBgn0033921	RE23690p	Q8SZ14		FBgn0000392	Protein cup (Oskar ribonucleoprotein complex 147 kDa subunit)	Q9VMA3		FBgn0001316	Klarsicht, isoform A	Q9W0Q4
	19	AAA family protein Bor OS=Drosophila melanogaster GN=bor PE=1 SV=2	Q9VEX6	68 kDa		146		FBgn0027529	MIP19735p (Tapas, isoform F)	D5AEP3		FBgn0000392	Cup, isoform C	X2J9P9		FBgn0001316	Klarsicht protein	Q9Y0E4
	20	Uncharacterized protein, isoform C OS=Drosophila melanogaster GN=CG30460 PE=4 SV=1	A1ZAP8	206 kDa		146		FBgn0027529	FI17112p1 (Tapas, isoform D)	E1JGN5		FBgn0000562	Egalitarian	P92030		FBgn0001316	Klarsicht, isoform H	X2J8G9
	21	Fmr1, isoform G OS=Drosophila melanogaster GN=Fmr1 PE=1 SV=1	A0A0B4K618	81 kDa		145		FBgn0027529	Tapas, isoform B	Q0E910		FBgn0000562	RE33408p	Q7YU43		FBgn0001316	Klarsicht, isoform I	X2JAH4
	22	CG6441, isoform A OS=Drosophila melanogaster GN=CG6441 PE=4 SV=3	Q9VM05	62 kDa		145		FBgn0027529	Tapas, isoform A	Q7KN83		FBgn0000562	Egalitarian, isoform B (Egalitarian, isoform C)	Q9W1K4		FBgn0003885	Tubulin alpha-3 chain	P06605
	23	Heat shock protein 83 OS=Drosophila melanogaster GN=Hsp83 PE=1 SV=1	P02828	82 kDa	51	142		FBgn0027529	GH22439p	Q95SJ5		FBgn0000615	AT02443p (Exuperantia, isoform D)	E1JGN9		FBgn0003886	Tubulin alpha-2 chain	P06604
	24	Actin-42A OS=Drosophila melanogaster GN=Act42A PE=1 SV=3	P02572	42 kDa		132		FBgn0041164	Armitage, isoform C	M9NDG7		FBgn0000615	Maternal protein exuperantia	P28750		FBgn0003888	Tubulin beta chain	A0A0B4LGH1
	25	CG8136, isoform B OS=Drosophila melanogaster GN=CG8136 PE=4 SV=2	Q9VHM8	49 kDa		132		FBgn0041164	Probable RNA helicase armi (EC 3.6.4.13) (Protein armitage)	Q6J5K9		FBgn0000810	DNA-binding protein K10 (Female sterile protein K10)	P13468		FBgn0003888	Tubulin beta-3 chain (Beta-3-tubulin)	P08841
	26	AT27578p OS=Drosophila melanogaster GN=rin PE=1 SV=1	Q9VFT4	75 kDa		129		FBgn0261266	Mitochondrial cardiolipin hydrolase (EC 3.1.4.-) (Mitochondrial phospholipase) (MitoPLD) (Protein zucchini)	Q9VKD7		FBgn0001233	Heat shock protein 83, isoform B	M9PBL3		FBgn0003889	Tubulin beta-2 chain (Beta-2-tubulin)	P61857
	27	GH10652p OS=Drosophila melanogaster GN=CG10077 PE=1 SV=1	Q8MZI3	88 kDa		125		FBgn0033273	GH09064p (Gasz)	Q7K5K0		FBgn0001233	Heat shock protein 83 (HSP 82)	P02828		FBgn0003890	Tubulin beta chain	Q8MST5
	28	Eukaryotic translation initiation factor 3 subunit A OS=Drosophila melanogaster GN=eIF3-S10 PE=1 SV=1	Q9VN25	134 kDa		122		FBgn0027579	Minotaur, isoform B (EC 2.3.1.15)	Q8IMM7		FBgn0001308	Kinesin heavy chain	P17210		FBgn0003890	Tubulin beta chain	Q9VAX7
	29	Tubulin beta-2 chain OS=Drosophila melanogaster GN=betaTub85D PE=1 SV=1	P61857	50 kDa	25	121		FBgn0027579	MIP21506p (Minotaur, isoform C) (EC 2.3.1.15)	Q8IMM8		FBgn0001316	GM19713p (Klarsicht, isoform C)	A8JNH1		FBgn0015589	APC-like, isoform C	A0A126GV30
	30	Heat shock protein 68 OS=Drosophila melanogaster GN=Hsp68 PE=1 SV=1	O97125	70 kDa		118		FBgn0027579	BcDNA.GH07066 (Minotaur, isoform A) (EC 2.3.1.15) (Minotaur, isoform E)	Q9Y137		FBgn0001316	Klarsicht, isoform D	A8JNH2		FBgn0015589	Adenomatous polyposis coli	P91667
	31	No circadian temperature entrainment, isoform D OS=Drosophila melanogaster GN=nocte PE=1 SV=1	M9PE74	235 kDa		117		FBgn0032924	Exonuclease mut-7 homolog (EC 3.1.-.-) (Exonuclease 3'-5' domain-containing protein 3 homolog) (Protein nibbler)	Q9VIF1		FBgn0001316	Klarsicht, isoform F	M9PBH0		FBgn0015589	APC-like, isoform A (APC-like, isoform B)	Q9VAS9
	32	LD37574p OS=Drosophila melanogaster GN=yps PE=1 SV=1	Q95RE4	38 kDa		112		FBgn0016034	Maelstrom, isoform D	A0A0S0WNT6		FBgn0001316	Klarsicht, isoform G	M9PDJ0		FBgn0026192	LD29223p (PAR-6) (Par-6, isoform A) (Par-6, isoform B)	O97111
	33	DNA-directed RNA polymerase II subunit RPB1 OS=Drosophila melanogaster GN=RpII215 PE=3 SV=4	P04052	209 kDa		109		FBgn0016034	Protein maelstrom	Q9VNS0		FBgn0001316	Klarsicht, isoform E	M9PGK7		FBgn0027596	Kank, isoform G	A0A0B4JCT6
	34	Actin-5C OS=Drosophila melanogaster GN=Act5C PE=1 SV=4	P10987	42 kDa	148	109		FBgn0033686	Small RNA 2'-O-methyltransferase (EC 2.1.1.n8) (HEN1 methyltransferase homolog) (DmHen1) (piRNA methyltransferase)	Q7K175		FBgn0001316	Klarsicht, isoform B (LD36052p)	Q7YU15		FBgn0027596	Kank, isoform F	A0A0B4JD54
	35	CG9975, isoform B OS=Drosophila melanogaster GN=fest PE=4 SV=1	A0A0B4JCT9	55 kDa		105		FBgn0014189	Helicase at 25E, isoform D (EC 3.6.1.3)	M9PC90		FBgn0001316	GM08528p	Q95S58		FBgn0027596	Kank, isoform J	A0A0B4JD77
	36	Transcription elongation factor SPT6 OS=Drosophila melanogaster GN=Spt6 PE=1 SV=1	Q9W420	209 kDa		104		FBgn0014189	ATP-dependent RNA helicase WM6 (DEAD box protein UAP56) (Dmrnahel) (EC 3.6.4.13) (HEL/UAP56)	Q27268		FBgn0001316	Klarsicht, isoform A	Q9W0Q4		FBgn0027596	Kank, isoform I	A0A0B4KF63
	37	Protein Cep78 homolog OS=Drosophila melanogaster GN=CG7886 PE=2 SV=2	Q9VFH6	93 kDa		103		FBgn0004400	Rhino	Q49BK5		FBgn0001316	Klarsicht protein	Q9Y0E4		FBgn0027596	Kank, isoform C	A1Z9W5
	38	FI21273p1 OS=Drosophila melanogaster GN=Klp59D PE=2 SV=2	Q9W1U1	82 kDa		101		FBgn0004400	Rhino	Q49BK6		FBgn0001316	Klarsicht, isoform H	X2J8G9		FBgn0027596	Kank, isoform B	A1Z9W7
	39	LD37985p OS=Drosophila melanogaster GN=CG16940 PE=1 SV=2	Q9W0T7	117 kDa		101		FBgn0004400	Rhino	Q49BK7		FBgn0001316	Klarsicht, isoform I	X2JAH4		FBgn0027596	Kank, isoform D (RE07910p)	A8DYE0
	40	CG3323 OS=Drosophila melanogaster GN=CG3323 PE=1 SV=2	Q9W4E0	84 kDa		98		FBgn0004400	Rhino	Q49BK8		FBgn0001624	Discs large 1, isoform O (EC 2.7.4.8) (MIP06293p)	C1C536		FBgn0027596	Kank, isoform E	E1JH70
	41	Actin-87E OS=Drosophila melanogaster GN=Act87E PE=1 SV=1	P10981	42 kDa		98		FBgn0004400	Rhino	Q49BK9		FBgn0001624	Discs large 1, isoform M (EC 2.7.4.8)	E1JJH5		FBgn0027596	RE07880p	Q5BIA1
	42	60 kDa heat shock protein homolog 2, mitochondrial OS=Drosophila melanogaster GN=Hsp60C PE=2 SV=2	Q9VMN5	62 kDa	7	97		FBgn0004400	Rhino	Q49BL1		FBgn0001624	Discs large 1, isoform N (Discs large 1, isoform S) (EC 2.7.4.8)	E1JJH6		FBgn0027596	BcDNA.GH03482 (Kank, isoform A)	Q7KMM8
	43	Actin-57B OS=Drosophila melanogaster GN=Act57B PE=1 SV=1	P53501	42 kDa		96		FBgn0004400	Rhino	Q49BL2		FBgn0001624	Discs large 1, isoform P (EC 2.7.4.8) (LD04727p)	E8NH13		FBgn0029667	Dynein regulatory complex subunit 4 (Growth arrest-specific protein 8)	Q8MT08
	44	Male fertility factor kl2 OS=Drosophila melanogaster GN=kl-2 PE=4 SV=5	Q5LJP0	517 kDa		95		FBgn0004400	Rhino	Q49BL4		FBgn0001624	Discs large 1, isoform Q (EC 2.7.4.8)	M9NGZ2		FBgn0029667	Growth arrest specific protein 8, isoform C	X2JCG2
	45	Synaptic functional regulator FMR1 OS=Drosophila melanogaster GN=Fmr1 PE=1 SV=1	Q9NFU0	76 kDa		95		FBgn0004400	Rhino	Q49BL8		FBgn0001624	Discs large 1, isoform U (EC 2.7.4.8)	M9PEB3		FBgn0029667	Growth arrest specific protein 8, isoform D	X2JI73
	46	Heat shock 70 kDa protein cognate 3 OS=Drosophila melanogaster GN=Hsc70-3 PE=2 SV=2	P29844	72 kDa		93		FBgn0004400	Rhino	Q49BM0		FBgn0001624	Discs large 1, isoform R (EC 2.7.4.8)	M9PHK8		FBgn0029881	GAS2-like protein pickled eggs	Q9W3Y4
	47	LD32873p OS=Drosophila melanogaster GN=mahe PE=1 SV=1	Q9W3M7	100 kDa		90		FBgn0004400	RE36324p (Rhino)	Q7JXA8		FBgn0001624	Discs large 1, isoform T (EC 2.7.4.8)	M9PJI4		FBgn0029903	Coronin	A8JV09
	48	Serrate RNA effector molecule homolog OS=Drosophila melanogaster GN=Ars2 PE=1 SV=2	Q9V9K7	107 kDa		88		FBgn0086251	Deadlock, isoform C	M9PDK1		FBgn0001624	Disks large 1 tumor suppressor protein	P31007		FBgn0029903	Coronin	D6W4T8
	49	Nucleoprotein TPR OS=Drosophila melanogaster GN=Mtor PE=1 SV=1	A1Z8P9	262 kDa		83		FBgn0086251	Deadlock, isoform B	M9PDW9		FBgn0001624	Tumor suppressor Dlg (Fragment)	Q4PLW2		FBgn0029903	LD08951p	Q8SZI2
	50	Heat shock protein 27 OS=Drosophila melanogaster GN=Hsp27 PE=1 SV=2	P02518	24 kDa		77		FBgn0086251	Protein deadlock	Q9VIF5		FBgn0002736	Protein mago nashi	P49028		FBgn0029903	Coronin	Q9W3W1
	51	Pre-mRNA processing factor 8 OS=Drosophila melanogaster GN=Prp8 PE=1 SV=1	A1Z8U0	280 kDa		77		FBgn0260932	Protein cutoff	Q9V629		FBgn0003015	Oskar, isoform D	A0A126GUR4		FBgn0030541	RE15373p	Q8IR58
	52	60 kDa heat shock protein, mitochondrial OS=Drosophila melanogaster GN=Hsp60 PE=1 SV=3	O02649	61 kDa		77		FBgn0039562	Glycoprotein 93 (LD23641p)	Q9VAY2		FBgn0003015	Maternal effect protein oskar	P25158		FBgn0030691	EF-hand domain containing 1.1	Q9VXP5
	53	Dynein heavy chain at 89D, isoform C OS=Drosophila melanogaster GN=Dhc98D PE=4 SV=1	E1JJ04	580 kDa		77		FBgn0003401	Inactive peptidyl-prolyl cis-trans isomerase shutdown	Q9W1I9		FBgn0003475	Spire, isoform E	E1JHM3		FBgn0031082	Alpha-tubulin N-acetyltransferase 2 (Alpha-TAT 2) (TAT 2) (EC 2.3.1.108) (Acetyltransferase mec-17 homolog 2)	Q9W5X9
	54	Tubulin alpha-1 chain OS=Drosophila melanogaster GN=alphaTub84B PE=1 SV=1	P06603	50 kDa	37	76		FBgn0015925	Protein arginine N-methyltransferase 5 (EC 2.1.1.-) (JBP1 homolog) (Protein arginine N-methyltransferase capsuleen)	Q9U6Y9		FBgn0003475	Spire, isoform H	M9NCY7		FBgn0031549	Spindly	Q9VQS4
	55	NAT1, isoform D OS=Drosophila melanogaster GN=NAT1 PE=1 SV=1	A1Z968	163 kDa		76						FBgn0003475	Spire, isoform F	M9NDT9		FBgn0032470	Uncharacterized protein, isoform D	M9PDD5
	56	BIR repeat containing ubiquitin-conjugating enzyme, isoform B OS=Drosophila melanogaster GN=Bruce PE=1 SV=1	A0A0B4KG50	550 kDa		75						FBgn0003475	Spire, isoform G (Spire, isoform J)	M9NFB6		FBgn0032470	Tetratricopeptide repeat protein 30 homolog (TPR repeat protein 30 homolog)	Q9VK41
	57	Uncharacterized protein, isoform B OS=Drosophila melanogaster GN=CG15824 PE=4 SV=3	Q9VPV1	226 kDa		75						FBgn0003475	Protein spire	Q9U1K1		FBgn0033174	AT01712p	Q6NMT8
	58	IGF-II mRNA-binding protein, isoform K OS=Drosophila melanogaster GN=Imp PE=1 SV=2	Q0KHU2	69 kDa		74						FBgn0003475	Spire, isoform I	X2J709		FBgn0033174	RE05287p	Q86P09
	59	LD42058p OS=Drosophila melanogaster GN=ssp2 PE=1 SV=1	Q9VUA5	107 kDa		74						FBgn0003520	Staufen, isoform C	E1JGK6		FBgn0035989	Alpha-tubulin N-acetyltransferase (Alpha-TAT) (TAT) (EC 2.3.1.108) (Acetyltransferase mec-17 homolog)	M9PEN1
	60	Twenty-four, isoform B OS=Drosophila melanogaster GN=tyf PE=1 SV=1	Q9W4M7	200 kDa		72						FBgn0003520	Maternal effect protein staufen	P25159		FBgn0035989	Alpha-tubulin N-acetyltransferase 1 (Alpha-TAT 1) (TAT 1) (EC 2.3.1.108) (Acetyltransferase mec-17 homolog 1)	Q9VSY4
	61	Heat shock 70 kDa protein cognate 5 OS=Drosophila melanogaster GN=Hsc70-5 PE=1 SV=2	P29845	74 kDa		72						FBgn0003655	Protein swallow	P40688		FBgn0037874	Translationally controlled tumor protein, isoform B	A0A126GUT1
	62	Protein split ends OS=Drosophila melanogaster GN=spen PE=1 SV=2	Q8SX83	600 kDa		71						FBgn0003721	Tropomyosin 1, isoform Q	A0A0B4K661		FBgn0037874	Translationally-controlled tumor protein homolog (TCTP)	Q9VGS2
	63	Ankyrin repeat and KH domain-containing protein mask OS=Drosophila melanogaster GN=mask PE=1 SV=2	Q9VCA8	423 kDa		70						FBgn0003721	Tropomyosin 1, isoform P	A0A0B4K6Y8		FBgn0038565	AT04270p	Q9VED6
	64	Putative U5 small nuclear ribonucleoprotein 200 kDa helicase OS=Drosophila melanogaster GN=l(3)72Ab PE=2 SV=4	Q9VUV9	245 kDa		70						FBgn0003721	Tropomyosin 1, isoform S	A0A0B4KG06		FBgn0039213	Atlastin, isoform C	A0A0B4LHV8
	65	Eukaryotic translation initiation factor 4G, isoform B OS=Drosophila melanogaster GN=eIF4G PE=1 SV=1	A8DZ29	211 kDa		68						FBgn0003721	Tropomyosin 1, isoform R	A0A0B4KG68		FBgn0039213	Atlastin (EC 3.6.5.-)	Q9VC57
	66	Uncharacterized protein, isoform A OS=Drosophila melanogaster GN=CG13164 PE=4 SV=1	A1Z8W1	96 kDa		67						FBgn0003721	Tropomyosin-1, isoforms 9A/A/B (Cytoskeletal tropomyosin) (Tropomyosin II)	P06754		FBgn0052396	Probable tubulin beta chain CG32396 (Beta-tubulin CG32396)	Q9VRX3
	67	Protein argonaute-2 OS=Drosophila melanogaster GN=AGO2 PE=1 SV=3	Q9VUQ5	137 kDa		65						FBgn0003721	Tropomyosin-1, isoforms 33/34 (Tropomyosin II)	P49455		FBgn0052564	LD43171p	Q8IR01
	68	Coronin OS=Drosophila melanogaster GN=coro PE=1 SV=1	A0A0B4KEU5	58 kDa		65						FBgn0003721	Uncharacterized protein (Fragment)	Q6LEH1		FBgn0052591	FI08446p	Q8IR43
	69	40S ribosomal protein S4 OS=Drosophila melanogaster GN=RpS4 PE=1 SV=2	P41042	29 kDa		64						FBgn0003721	RE21974p (Tropomyosin 1, isoform N)	Q6NN28		FBgn0087040	Tubulin alpha-4 chain	P06606
	70	AT30637p OS=Drosophila melanogaster GN=CG17098 PE=2 SV=2	Q9VKS7	73 kDa		63						FBgn0003721	SD21996p (Tropomyosin 1, isoform H)	Q8IG84		FBgn0261854	Atypical protein kinase C, isoform I (EC 2.7.11.-)	A0A0B4JD26
	71	Translational regulator orb2 OS=Drosophila melanogaster GN=orb2 PE=1 SV=1	Q9VSR3	75 kDa		63						FBgn0003721	RE08101p (Tropomyosin 1, isoform E)	Q8IGY1		FBgn0261854	Protein kinase C (EC 2.7.11.13)	A0A0B4JD78
	72	FI21236p1 OS=Drosophila melanogaster GN=rump PE=1 SV=1	Q9VHC7	67 kDa		62						FBgn0003721	GH09289p (LD11194p) (Tropomyosin 1, isoform C) (Tropomyosin 1, isoform I)	Q95TA3		FBgn0261854	Protein kinase C (EC 2.7.11.13)	A0A0B4KEQ8
	73	Uncharacterized protein OS=Drosophila melanogaster GN=CG30069 PE=1 SV=1	A1Z9M5	461 kDa		61						FBgn0003891	Tudor, isoform B	A0A0B4LG05		FBgn0261854	Protein kinase C (EC 2.7.11.13)	A0A0B4KEV2
	74	Elongation factor 1-alpha 1 OS=Drosophila melanogaster GN=Ef1alpha48D PE=1 SV=2	P08736	50 kDa	38	61						FBgn0003891	Maternal protein tudor	P25823		FBgn0261854	Protein kinase C (EC 2.7.11.13)	A0A0B4KFQ6
	75	Combover, isoform A OS=Drosophila melanogaster GN=cmb PE=1 SV=2	Q9VU76	184 kDa		61						FBgn0003978	Protein valois (MEP50 homolog)	Q9VIP8		FBgn0261854	Protein kinase C (EC 2.7.11.13)	A0A0B4KG15
	76	LD44960p OS=Drosophila melanogaster GN=Msr-110 PE=1 SV=1	Q26459	69 kDa		61						FBgn0004242	Synaptotagmin 1 (p65)	P21521		FBgn0261854	Atypical protein kinase C (EC 2.7.11.13)	A1Z9X0
	77	40S ribosomal protein S3 OS=Drosophila melanogaster GN=RpS3 PE=1 SV=1	Q06559	27 kDa		60						FBgn0004242	Synaptotagmin 1, isoform I	X2J4C1		FBgn0266417	Ringmaker, isoform B (Ringmaker, isoform C) (Ringmaker, isoform D)	M9NFZ9
	78	Transitional endoplasmic reticulum ATPase TER94 OS=Drosophila melanogaster GN=TER94 PE=1 SV=1	Q7KN62	89 kDa		60						FBgn0004242	Synaptotagmin 1, isoform H	X2J979		FBgn0266417	TPPP family protein CG45057	Q9VV43
	79	Protein painting of fourth OS=Drosophila melanogaster GN=Pof PE=1 SV=1	Q9W123	55 kDa		60						FBgn0004510	Ets at 97D, isoform B	A0A0B4KHY6		FBgn0284243	Tubulin beta chain	A1ZBL0
	80	E3 ubiquitin-protein ligase hyd OS=Drosophila melanogaster GN=hyd PE=1 SV=3	P51592	319 kDa		59						FBgn0004510	DNA-binding protein Ets97D (D-elg)	Q04688		FBgn0284243	Tubulin beta-1 chain (Beta-1-tubulin)	Q24560
	81	CG5787, isoform A OS=Drosophila melanogaster GN=CG5787 PE=1 SV=2	Q9VK59	100 kDa		57						FBgn0004574	Ras opposite, isoform B	M9PEL1		FBgn0000352	Costa, isoform B (EC 3.6.4.4)	A0A0B4KED9
	82	Dynein assembly factor 1, axonemal homolog OS=Drosophila melanogaster GN=dtr PE=2 SV=2	Q8INT5	168 kDa		57						FBgn0004574	Protein ROP	Q07327		FBgn0000352	Kinesin-like protein costa (Kinesin-like protein costal2)	O16844
	83	Histone-lysine N-methyltransferase, H3 lysine-79 specific OS=Drosophila melanogaster GN=gpp PE=1 SV=2	Q8INR6	201 kDa		56						FBgn0004838	Heterogeneous nuclear ribonucleoprotein at 27C, isoform D (Heterogeneous nuclear ribonucleoprotein at 27C, isoform E) (Heterogeneous nuclear ribonucleoprotein at 27C, isoform F) (Heterogeneous nuclear ribonucleoprotein at 27C, isoform G) (Heterogeneous nuclear ribonucleoprotein at 27C, isoform H)	E1JHA4		FBgn0001308	Kinesin heavy chain	P17210
	84	Regulator of nonsense transcripts 1 homolog OS=Drosophila melanogaster GN=Upf1 PE=1 SV=2	Q9VYS3	130 kDa		56						FBgn0004838	Heterogeneous nuclear ribonucleoprotein 27C (Hrb27-C) (HRP48.1) (hnRNP 48)	P48809		FBgn0001313	Kl-2 protein (Fragment)	Q281W6
	85	Smrter, isoform D OS=Drosophila melanogaster GN=Smr PE=1 SV=3	Q9VYK0	379 kDa		56						FBgn0004875	Encore, isoform E	A8JNJ9		FBgn0001313	Kl-2 protein (Fragment)	Q281X0
	86	Uncharacterized protein, isoform AD OS=Drosophila melanogaster GN=CG45186 PE=1 SV=1	X2J8M7	378 kDa		56						FBgn0004875	Encore, isoform G	M9PBM2		FBgn0001313	Male fertility factor kl2 (EC 3.6.1.3) (EC 3.6.4.5)	Q5LJP0
	87	Zinc finger protein on ecdysone puffs OS=Drosophila melanogaster GN=Pep PE=1 SV=1	P41073	78 kDa		55						FBgn0004875	Encore, isoform H	M9PE05		FBgn0001313	1-beta dynein (Fragment)	Q9GPN8
	88	LD47843p OS=Drosophila melanogaster GN=Slmap PE=1 SV=2	Q9W5R5	101 kDa		54						FBgn0004875	Encore, isoform F	M9PH77		FBgn0002948	Kinesin-like protein Nod	P18105
	89	Protein aubergine OS=Drosophila melanogaster GN=aub PE=1 SV=1	O76922	99 kDa		53						FBgn0004875	Protein encore	Q8MSX1		FBgn0002948	Kinesin-like protein	X2JEV2
	90	Ubiquitin-40S ribosomal protein S27a OS=Drosophila melanogaster GN=RpS27A PE=1 SV=2	P15357	18 kDa	28	53						FBgn0004882	Ovarian protein	Q24433		FBgn0003520	Staufen, isoform C	E1JGK6
	91	14-3-3 protein epsilon OS=Drosophila melanogaster GN=14-3-3epsilon PE=1 SV=2	P92177	30 kDa	17	51						FBgn0004882	AT14906p (Oo18 RNA-binding protein, isoform F)	Q8IHC3		FBgn0003520	Maternal effect protein staufen	P25159
	92	Poly(A) RNA polymerase gld-2 homolog A OS=Drosophila melanogaster GN=Gld2 PE=1 SV=3	Q9VD44	148 kDa		51						FBgn0004882	AT10134p (Fragment)	Q8IHE0		FBgn0003654	SD27396p (Short wing, isoform L) (Short wing, isoform M) (EC 3.6.4.4)	A4V4T4
	93	Tubulin beta-1 chain OS=Drosophila melanogaster GN=betaTub56D PE=1 SV=2	Q24560	50 kDa		51						FBgn0004882	Oo18 RNA-binding protein, isoform C (Oo18 RNA-binding protein, isoform E)	Q8IMZ2		FBgn0003654	SD15168p (Short wing, isoform N) (EC 3.6.4.4)	E8NH77
	94	FI23230p1 OS=Drosophila melanogaster GN=CG34124-RA PE=2 SV=1	Q0E8T7	232 kDa		50						FBgn0004882	Oo18 RNA-binding protein, isoform B (Oo18 RNA-binding protein, isoform D)	Q8IMZ3		FBgn0003654	Cytoplasmic dynein 1 intermediate chain (DH IC) (Dynein intermediate chain, cytosolic) (Protein short wing)	Q24246
	95	Smooth, isoform K OS=Drosophila melanogaster GN=sm PE=1 SV=1	A0A0B4K7H8	59 kDa		49						FBgn0004882	FI20148p1 (Oo18 RNA-binding protein, isoform A) (Oo18 RNA-binding protein, isoform G)	Q9VCN7		FBgn0003654	LD35918p	Q8MSA9
	96	Heat shock protein 26 OS=Drosophila melanogaster GN=Hsp26 PE=1 SV=2	P02517	23 kDa		49						FBgn0005695	Germ cell-less, isoform B	A0A0B4LEY8		FBgn0003654	Short wing, isoform O (EC 3.6.4.4)	X2JLF7
	97	Ataxin-2 homolog OS=Drosophila melanogaster GN=Atx2 PE=1 SV=1	Q8SWR8	118 kDa		48						FBgn0005695	Protein germ cell-less	Q01820		FBgn0004374	Kinesin-like protein, KLP38B	O16866
	98	Bifunctional glutamate/proline--tRNA ligase OS=Drosophila melanogaster GN=Aats-glupro PE=1 SV=2	P28668	189 kDa		48						FBgn0011661	Moesin, isoform K (RH14719p)	C7LAH9		FBgn0004374	Chromatin associated kinesin related protein (KLP38B) (Fragment)	O18390
	99	FI21203p1 OS=Drosophila melanogaster GN=mei-218 PE=2 SV=1	Q0KHR4	134 kDa		46						FBgn0011661	Moesin, isoform L	M9NG50		FBgn0004374	Kinesin-like protein	Q7JMZ1
	100	Short stop, isoform Y OS=Drosophila melanogaster GN=shot PE=1 SV=1	A0A0B4K867	622 kDa		46						FBgn0011661	Moesin, isoform M	M9PHG2		FBgn0004374	Kinesin like protein at 38B	Q7KQ58
	101	FI21126p1 OS=Drosophila melanogaster GN=nonA-l PE=1 SV=2	Q24113	70 kDa		45						FBgn0011661	Moesin/ezrin/radixin homolog 1 (Ezrin-moesin-radixin 1) (Moesin) (dMoesin) (Protein D17)	P46150		FBgn0004374	SD04054p	Q960F4
	102	AT15894p OS=Drosophila melanogaster GN=eIF4E-7 PE=2 SV=2	Q9W5B3	49 kDa		45						FBgn0013343	Syntaxin 1A, isoform B	A0A0B4JCZ4		FBgn0004374	LP17758p (Nebbish) (EC 3.6.4.4)	Q9VIP4
	103	Zipper, isoform F OS=Drosophila melanogaster GN=zip PE=1 SV=1	A0A0B4JD57	228 kDa		45						FBgn0013343	Syntaxin 1A, isoform C	A0A126GV04		FBgn0004380	Kinesin-like protein (Fragment)	Q00085
	104	Gamma-tubulin complex component 3 homolog OS=Drosophila melanogaster GN=l(1)dd4 PE=1 SV=2	Q9XYP8	104 kDa		44						FBgn0013343	Syntaxin-1A (dSynt1)	Q24547		FBgn0004380	Kinesin-like protein	Q9VRK9
	105	ATP-dependent RNA helicase abstrakt OS=Drosophila melanogaster GN=abs PE=1 SV=1	Q9V3C0	69 kDa	4	44						FBgn0015790	Drab11 (GM06568p) (RE11886p) (Rab11) (Rab11, isoform A) (Rab11, isoform B)	O18335		FBgn0004381	Kinesin-like protein	M9PF68
	106	Hsc70Cb, isoform G OS=Drosophila melanogaster GN=Hsc70Cb PE=1 SV=1	M9MSL3	92 kDa		44						FBgn0015790	RH21315p	Q8IGH2		FBgn0004381	Kinesin-like protein Klp68D	P46867
	107	Benign gonial cell neoplasm protein OS=Drosophila melanogaster GN=bgcn PE=1 SV=2	Q9W1I2	139 kDa		43						FBgn0015797	Ras-related protein Rab6 (Protein warthog)	O18334		FBgn0004387	Kinesin-like protein Klp98A	Q9VB25
	108	Circadian trip, isoform E OS=Drosophila melanogaster GN=ctrip PE=1 SV=1	A0A0B4JCV6	314 kDa		43						FBgn0015797	Rab6, isoform B	X2J5T3		FBgn0010235	Kinesin light chain, isoform B	M9PF24
	109	Glutathione S-transferase S1 OS=Drosophila melanogaster GN=GstS1 PE=1 SV=2	P41043	28 kDa		43						FBgn0015925	Protein arginine N-methyltransferase 5 (EC 2.1.1.-) (JBP1 homolog) (Protein arginine N-methyltransferase capsuleen)	Q9U6Y9		FBgn0010235	Kinesin light chain, isoform C	M9PFG7
	110	Bub1 homologue, isoform A OS=Drosophila melanogaster GN=Bub1 PE=2 SV=1	Q9VMS5	125 kDa		42						FBgn0021776	Miranda, isoform C	A0A0B4KHS3		FBgn0010235	Kinesin light chain (KLC)	P46824
	111	RE01471p OS=Drosophila melanogaster GN=Tdrd3 PE=1 SV=1	Q9VUH8	92 kDa		42						FBgn0021776	Miranda	O44224		FBgn0010622	CG9893 protein (CG9893-PA) (Dynactin 3, p24 subunit, isoform A) (Dynactin 3, p24 subunit, isoform B) (LD16285p)	Q9W1V8
	112	CG7194 OS=Drosophila melanogaster GN=CG7194 PE=2 SV=1	Q9VSH0	40 kDa		42						FBgn0021776	Miranda	O45116		FBgn0011225	Jaguar, isoform L (EC 3.6.1.3)	A0A0B4KGX1
	113	Tho2, isoform B OS=Drosophila melanogaster GN=tho2 PE=1 SV=1	E2QCS8	189 kDa		41						FBgn0021776	LD02989p (Miranda, isoform B)	Q8IN63		FBgn0011225	Jaguar, isoform N (EC 3.6.1.3)	A0A0B4LHV4
	114	Elongation factor 2 OS=Drosophila melanogaster GN=EF2 PE=1 SV=4	P13060	94 kDa	9	41						FBgn0021776	Miranda, isoform A	Q9VDR7		FBgn0011225	FI18104p1 (Jaguar, isoform M) (EC 3.6.1.3)	H1UUJ8
	115	Lon protease homolog, mitochondrial OS=Drosophila melanogaster GN=Lon PE=1 SV=1	Q7KUT2	115 kDa		40						FBgn0021825	Dynactin subunit 2 (Dynamitin) (Dynactin 2 p50 subunit)	Q7K2D2		FBgn0011225	Myosin heavy chain 95F (95F MHC) (Protein jaguar)	Q01989
	116	DNA-directed RNA polymerase II subunit RPB2 OS=Drosophila melanogaster GN=RpII140 PE=2 SV=2	P08266	134 kDa		39						FBgn0023167	Small nuclear ribonucleoprotein Sm D3 (Sm-D3) (snRNP core protein D3)	O44437		FBgn0011570	F-actin-capping protein subunit beta	M9PBN7
	117	Activated Cdc42 kinase OS=Drosophila melanogaster GN=Ack PE=2 SV=2	Q9VZI2	118 kDa		39						FBgn0026238	Gustavus, isoform G	A0A0B4K6X3		FBgn0011570	F-actin-capping protein subunit beta	P48603
	118	RNA-binding protein lark OS=Drosophila melanogaster GN=lark PE=1 SV=1	Q94901	40 kDa		39						FBgn0026238	Protein gustavus	A1Z6E0		FBgn0011745	Actin-related protein 1 (Actin-like protein 1) (Actin-like protein 87C)	P45889
	119	Titin OS=Drosophila melanogaster GN=sls PE=1 SV=3	Q9I7U4	2066 kDa		39						FBgn0029878	Protein interacting with APP tail-1, isoform B	M9PGT5		FBgn0013810	AT15593p	Q5BHW1
	120	FI23334p1 OS=Drosophila melanogaster GN=CG13032-RA PE=2 SV=1	Q9VV90	75 kDa		39						FBgn0029878	GH10889p (Protein interacting with APP tail-1, isoform A) (Protein interacting with APP tail-1, isoform C)	Q9W3Y7		FBgn0013810	Dynein heavy chain at 36C (EC 1.1.5.3) (EC 3.6.1.3) (EC 3.6.4.5)	Q9VJC6
	121	CG6701, isoform B OS=Drosophila melanogaster GN=CG6701 PE=1 SV=2	A1Z9K0	151 kDa		39						FBgn0031264	Transcription factor BTF3	Q9VPR2		FBgn0013810	Drosophila melanogaster dynein-related heavy chain polypeptide protein (Fragment)	V9GZG7
	122	CG4546 OS=Drosophila melanogaster GN=CG4546 PE=2 SV=2	Q9VF23	52 kDa		39						FBgn0031985	Protein MON2 homolog	Q9VLT1		FBgn0013811	Dynein heavy chain at 62B (EC 3.6.1.3) (EC 3.6.4.5)	Q7KVA7
	123	CG8478, isoform D OS=Drosophila melanogaster GN=CG8478 PE=1 SV=1	E1JIH4	63 kDa		38						FBgn0031985	Monensin sensitivity 2, isoform C	X2J564		FBgn0013811	AT13908p (Fragment)	Q86NT8
	124	Protein alan shepard OS=Drosophila melanogaster GN=shep PE=1 SV=2	Q8MSV2	62 kDa		38						FBgn0033378	RNA-binding protein 8A (Protein tsunagi)	Q9V535		FBgn0013811	Drosophila melanogaster dynein-related heavy chain polypeptide protein (Fragment)	V9GZM8
	125	Male sterile (2) 34Fe OS=Drosophila melanogaster GN=ms(2)34Fe PE=4 SV=2	Q9VJT4	181 kDa		38						FBgn0037573	Eukaryotic initiation factor 4A-III (eIF-4A-III) (eIF4A-III) (EC 3.6.4.13)	Q9VHS8		FBgn0013812	Dynein heavy chain at 93AB, isoform C (EC 3.6.1.3) (EC 3.6.4.5)	A0A0B4KHJ4
	126	QKR58E-3 OS=Drosophila melanogaster GN=qkr58E-3 PE=1 SV=1	O44434	37 kDa		37						FBgn0038167	GM01569p (Lkb1 kinase, isoform A) (Lkb1 kinase, isoform B) (Lkb1 kinase, isoform C) (EC 2.7.11.-) (Lkb1 kinase, isoform D) (Lkb1 kinase, isoform E) (Lkb1 kinase, isoform F) (Lkb1 kinase, isoform H) (Lkb1 kinase, isoform I) (Lkb1 kinase, isoform J)	Q8T9L5		FBgn0013812	Dynein heavy chain at 93AB, isoform B (EC 3.6.1.3) (EC 3.6.4.5)	Q9VDG0
	127	La-related protein CG11505 OS=Drosophila melanogaster GN=CG11505 PE=1 SV=2	Q9I7T7	162 kDa		37						FBgn0045862	Barentsz, isoform D	A0A0B4KH64		FBgn0013812	Drosophila melanogaster dynein-related heavy chain polypeptide protein (Fragment)	V9GZT0
	128	Muscle-specific protein 300 kDa, isoform G OS=Drosophila melanogaster GN=Msp300 PE=1 SV=1	M9MRJ4	1508 kDa		37						FBgn0045862	Barentsz, isoform B	Q7KRX5		FBgn0013813	Dynein heavy chain at 89D, isoform D (EC 3.6.1.3) (EC 3.6.4.5)	A0A0B4KI48
	129	Arrest, isoform B OS=Drosophila melanogaster GN=bru1 PE=2 SV=1	Q8IP90	88 kDa		37						FBgn0045862	LD37788p	Q960S3		FBgn0013813	Dynein heavy chain at 89D, isoform C (EC 3.6.1.3) (EC 3.6.4.5)	E1JJ04
	130	GH13849p OS=Drosophila melanogaster GN=S-Lap2 PE=2 SV=1	Q9VSM7	61 kDa		37						FBgn0045862	Barentsz, isoform A (Barentsz, isoform C) (LD31454p)	Q9VB04		FBgn0013813	AT23409p (Fragment)	Q8IHA1
	131	60 kDa heat shock protein homolog 1, mitochondrial OS=Drosophila melanogaster GN=Hsp60B PE=2 SV=1	Q9VPS5	69 kDa		37						FBgn0063485	Lasp, isoform C	M9NDA6		FBgn0013813	Dynein heavy chain at 89D, isoform B (EC 3.6.1.3) (EC 3.6.4.5)	Q9VAV5
	132	Heat shock 70 kDa protein cognate 2 OS=Drosophila melanogaster GN=Hsc70-2 PE=1 SV=2	P11146	70 kDa		37						FBgn0063485	Lasp, isoform D	M9NFH3		FBgn0013813	Drosophila melanogaster dynein-related heavy chain polypeptide protein (Fragment)	V9GZI5
	133	CG7518, isoform G OS=Drosophila melanogaster GN=CG7518 PE=1 SV=1	A0A0B4K6U2	253 kDa		36						FBgn0063485	LIM and SH3 domain protein Lasp	Q8I7C3		FBgn0023096	Beethoven (EC 3.6.1.3) (EC 3.6.4.5)	Q0E8P6
	134	Protein mini spindles OS=Drosophila melanogaster GN=msps PE=1 SV=3	Q9VEZ3	226 kDa		36						FBgn0086362	Spn-F, isoform B (EC 3.6.4.5)	A0A0B4KI68		FBgn0024196	Dynein light chain roadblock	Q7KMS3
	135	40S ribosomal protein S16 OS=Drosophila melanogaster GN=RpS16 PE=1 SV=1	Q9W237	17 kDa		36						FBgn0086362	Protein spindle-F	Q9V9Y9		FBgn0024432	Dynein light chain Tctex-type (TCTEX-1 protein homolog)	Q94524
	136	Bicoid stability factor OS=Drosophila melanogaster GN=bsf PE=1 SV=2	Q9VJ86	157 kDa		36						FBgn0086384	Moesin/ezrin/radixin homolog 2 (Ezrin-moesin-radixin 2) (Merlin) (dMerlin)	Q24564		FBgn0026141	Dynein light chain	M9NDC7
	137	Polychaetoid, isoform J OS=Drosophila melanogaster GN=pyd PE=1 SV=4	Q9VHK1	188 kDa		36						FBgn0086384	Merlin, isoform B	X2JFU0		FBgn0026141	Dynein light chain 2, cytoplasmic (8 kDa dynein light chain)	O96860
	138	Eukaryotic translation initiation factor 3 subunit B OS=Drosophila melanogaster GN=eIF3-S9 PE=1 SV=1	Q0E940	80 kDa		35						FBgn0259139	SD14463p	Q8IG99		FBgn0026479	AT04516p	Q8IHG0
	139	La-related protein 1 OS=Drosophila melanogaster GN=larp PE=1 SV=5	Q9VAW5	178 kDa		34						FBgn0259139	Glorund, isoform C	Q8INJ6		FBgn0026479	GM01975p	Q8T9L0
	140	Gamma-tubulin complex component OS=Drosophila melanogaster GN=Grip84 PE=1 SV=1	E1JJQ3	103 kDa		34						FBgn0259139	AT27789p (Glorund, isoform A) (Glorund, isoform B)	Q9VGH5		FBgn0026479	Dynamin related protein 1, isoform A (Dynamin related protein 1, isoform B) (FI19305p1)	Q9VQE0
	141	GEO07453p1 OS=Drosophila melanogaster GN=RpL26 PE=1 SV=1	Q9VVU2	17 kDa		34						FBgn0260934	Non-specific serine/threonine protein kinase (EC 2.7.11.1)	A1ZBL5		FBgn0028421	Kinesin associated protein 3, isoform H	A8JUR4
	142	AT14585p OS=Drosophila melanogaster GN=mil PE=2 SV=2	Q9VAZ1	33 kDa		34						FBgn0260934	Par-1, isoform H (EC 2.7.11.-) (EC 2.7.11.26)	A1ZBL7		FBgn0028421	Kinesin associated protein 3, isoform M	A8JUR5
	143	LD17962p OS=Drosophila melanogaster GN=stwl PE=1 SV=1	Q9VUE5	113 kDa		33						FBgn0260934	Non-specific serine/threonine protein kinase (EC 2.7.11.1)	A1ZBL9		FBgn0028421	Kinesin associated protein 3, isoform F	B7Z139
	144	40S ribosomal protein S3a OS=Drosophila melanogaster GN=RpS3A PE=1 SV=4	P55830	30 kDa		33						FBgn0260934	Par-1, isoform S (EC 2.7.11.-) (EC 2.7.11.26)	E1JGM9		FBgn0028421	Kinesin associated protein 3, isoform N	M9PGW1
	145	Lingerer, isoform I OS=Drosophila melanogaster GN=lig PE=1 SV=1	A0A0B4K6T1	131 kDa		33						FBgn0260934	Non-specific serine/threonine protein kinase (EC 2.7.11.1)	E1JGN0		FBgn0028421	Kinesin associated protein 3, isoform G (LD13052p)	Q9VZ07
	146	40S ribosomal protein S2 OS=Drosophila melanogaster GN=RpS2 PE=1 SV=2	P31009	29 kDa		32						FBgn0260934	Par-1, isoform L (EC 2.7.11.-) (EC 2.7.11.26) (RE47050p)	Q6NPA6		FBgn0028567	Dynein light chain roadblock	Q9W0F0
	147	40S ribosomal protein S7 OS=Drosophila melanogaster GN=RpS7 PE=1 SV=1	Q9VA91	22 kDa		32						FBgn0260934	PAR-1 ser/thr kinase N2 (Fragment)	Q7K9Q9		FBgn0028569	IP01982p (Robl37BC) (EC 3.6.1.3)	Q9VJ18
	148	Dynein heavy chain at 36C OS=Drosophila melanogaster GN=Dhc36C PE=4 SV=2	Q9VJC6	461 kDa		32						FBgn0260934	Par-1, isoform R (EC 2.7.11.-) (EC 2.7.11.26) (SD05712p)	Q7YU80		FBgn0028570	Dynein light chain roadblock	Q9VQA6
	149	Cullin 3, isoform F OS=Drosophila melanogaster GN=Cul3 PE=1 SV=2	Q8IP45	107 kDa		32						FBgn0260934	RH48823p (Fragment)	Q8IGD5		FBgn0028858	CG10839 (Fragment)	Q2XYB0
	150	FI03683p OS=Drosophila melanogaster GN=sm PE=1 SV=1	A1ZBN3	44 kDa		32						FBgn0260934	GH14769p (Par-1, isoform Q) (EC 2.7.11.-) (EC 2.7.11.26)	Q8MQR8		FBgn0028858	IP06404p	Q9V3Q0
	151	Dynein heavy chain, cytoplasmic OS=Drosophila melanogaster GN=Dhc64C PE=2 SV=2	P37276	530 kDa		31						FBgn0260934	GH13362p	Q95T80		FBgn0028902	GH16413p (Tektin A, isoform A) (Tektin A, isoform B)	Q9V3M9
	152	FI24544p1 OS=Drosophila melanogaster GN=RpL22-like PE=1 SV=1	Q9W1T1	34 kDa		31						FBgn0260934	Non-specific serine/threonine protein kinase (EC 2.7.11.1)	Q95U75		FBgn0029878	Protein interacting with APP tail-1, isoform B	M9PGT5
	153	GEO07455p1 OS=Drosophila melanogaster GN=RpL35A PE=1 SV=1	Q9VNB9	18 kDa		31						FBgn0260934	Par-1, isoform T (EC 2.7.11.-) (EC 2.7.11.26) (Ser/Thr protein kinase PAR-1beta)	Q963E5		FBgn0029878	GH10889p (Protein interacting with APP tail-1, isoform A) (Protein interacting with APP tail-1, isoform C)	Q9W3Y7
	154	CG4849 OS=Drosophila melanogaster GN=CG4849 PE=1 SV=1	Q9VAX8	111 kDa		31						FBgn0260934	Par-1, isoform W (EC 2.7.11.-) (EC 2.7.11.26) (Ser/Thr protein kinase PAR-1alpha)	Q963E6		FBgn0029993	AT07549p	Q8MTB1
	155	ER membrane protein complex 1, isoform C OS=Drosophila melanogaster GN=EMC1 PE=1 SV=1	A0A0B4LGV1	100 kDa		31						FBgn0260934	PAR-1 kinase N3 (Fragment)	Q9V8V7		FBgn0029993	FI19907p1	Q9W3L0
	156	Uncharacterized protein, isoform A OS=Drosophila melanogaster GN=CG31624 PE=4 SV=2	Q9VIE3	20 kDa		31						FBgn0260934	Non-specific serine/threonine protein kinase (EC 2.7.11.1)	Q9V8V8		FBgn0030004	Dynein regulatory complex protein 1 homolog	Q9W3J8
	157	Uncharacterized protein OS=Drosophila melanogaster GN=CG15599 PE=4 SV=3	Q9VXS2	124 kDa		30						FBgn0261064	LD29542p (Rabenosyn-5)	Q9VLS5		FBgn0031050	Actin-related protein 10, isoform A (Actin-related protein 10, isoform B) (LD33759p)	Q9VWE8
	158	Hephaestus, isoform G OS=Drosophila melanogaster GN=heph PE=1 SV=1	Q7KRS7	66 kDa		30						FBgn0261397	Dilute class unconventional myosin, isoform C (EC 3.6.1.3)	A1Z6Z8		FBgn0031955	Kinesin-like protein CG14535	Q9VLW2
	159	Anastral spindle 3 OS=Drosophila melanogaster GN=ana3 PE=4 SV=1	A1Z8X3	226 kDa		30						FBgn0261397	Dilute class unconventional myosin, isoform A (EC 3.6.1.3)	A1Z6Z9		FBgn0031955	Uncharacterized protein, isoform B (EC 3.6.1.3)	X2J924
	160	RNA-binding protein 4 OS=Drosophila melanogaster GN=Rbp4 PE=4 SV=1	Q9VFT3	47 kDa		30						FBgn0261397	Dilute class unconventional myosin, isoform B (EC 3.6.1.3)	A1Z700		FBgn0032243	Kinesin-like protein at 31E, isoform E (EC 3.6.1.3)	E1JHE1
	161	ATP-dependent helicase brm OS=Drosophila melanogaster GN=brm PE=1 SV=2	P25439	185 kDa		30						FBgn0261397	Myosin V	O97417		FBgn0032243	Kinesin-like protein	Q9NGN7
	162	Spectrin alpha chain OS=Drosophila melanogaster GN=alpha-Spec PE=1 SV=2	P13395	278 kDa		30						FBgn0261397	RE30195p	Q7YU40		FBgn0032243	Kinesin-like protein at 31E, isoform A (Kinesin-like protein at 31E, isoform B) (Kinesin-like protein at 31E, isoform C) (EC 3.6.1.3) (LD03769p)	Q9VKW4
	163	60S ribosomal protein L4 OS=Drosophila melanogaster GN=RpL4 PE=1 SV=2	P09180	45 kDa		30						FBgn0261397	Dilute class unconventional myosin (Fragment)	Q94882		FBgn0032520	GH14707p	Q9VJY4
	164	ATP-dependent RNA helicase bel OS=Drosophila melanogaster GN=bel PE=1 SV=1	Q9VHP0	85 kDa		30						FBgn0262975	Cap-n-collar, isoform J (Cap-n-collar, isoform K)	A0A0B4K6E1		FBgn0032972	Dynein light chain roadblock	Q9V9P1
	165	Protein virilizer OS=Drosophila melanogaster GN=vir PE=1 SV=1	Q9W1R5	209 kDa		30						FBgn0262975	Cap-n-collar, isoform F (Cap-n-collar, isoform H)	A0A0B4K6G8		FBgn0033206	Dynactin 4, p62 subunit (LD13436p)	Q7K130
	166	LP05719p OS=Drosophila melanogaster GN=CG12309 PE=2 SV=1	Q8MS78	59 kDa		30						FBgn0262975	Cap-n-collar, isoform I (Cap-n-collar, isoform M) (Cap-n-collar, isoform N)	A0A0B4K6Z0		FBgn0033243	AT23443p	Q7K035
	167	Eukaryotic translation initiation factor 3 subunit C OS=Drosophila melanogaster GN=eIF3-S8 PE=1 SV=1	A1ZAX1	106 kDa		30						FBgn0262975	Cap-n-collar, isoform P	A0A0B4KGT0		FBgn0033408	Uncharacterized protein	A1Z7U2
	168	Protein encore OS=Drosophila melanogaster GN=enc PE=1 SV=2	Q8MSX1	189 kDa		30						FBgn0262975	Cap-n-collar, isoform O	A0A0B4KHP5		FBgn0033687	Dynein light chain	A1Z8T9
	169	F-box-like/WD repeat-containing protein ebi OS=Drosophila melanogaster GN=ebi PE=1 SV=2	Q95RJ9	72 kDa		30						FBgn0262975	Segmentation protein cap'n'collar	P20482		FBgn0034095	RE36115p	Q7JR82
	170	Rha OS=Drosophila melanogaster GN=rha PE=4 SV=1	Q9VBR7	152 kDa		30						FBgn0262975	RE05559p	Q9VCP5		FBgn0034282	Mapmodulin, isoform B	B7YZR7
	171	RE06837p OS=Drosophila melanogaster GN=CG14995 PE=2 SV=1	Q8I0Q7	47 kDa		30						FBgn0263102	Pipsqueak, isoform N	A0A126GUM1		FBgn0034282	Mapmodulin, isoform D	E1JGK5
	172	Voltage-dependent anion-selective channel OS=Drosophila melanogaster GN=porin PE=1 SV=3	Q94920	31 kDa		29						FBgn0263102	Pipsqueak, isoform A	A1Z8A4		FBgn0034282	Acidic leucine-rich nuclear phosphoprotein 32 family member A	Q9V895
	173	40S ribosomal protein S18 OS=Drosophila melanogaster GN=RpS18 PE=1 SV=1	P41094	18 kDa		29						FBgn0263102	Pipsqueak, isoform M	A1Z8A6		FBgn0034478	GEO12048p1 (IP05203p)	Q4QPW2
	174	60S ribosomal protein L11 OS=Drosophila melanogaster GN=RpL11 PE=1 SV=2	P46222	21 kDa		29						FBgn0263102	Pipsqueak, isoform J (Pipsqueak, isoform K)	A4UZC9		FBgn0034566	Uncharacterized protein, isoform B (EC 3.6.4.4)	A0A0B4LG18
	175	Eukaryotic translation initiation factor 3 subunit M OS=Drosophila melanogaster GN=Tango7 PE=2 SV=1	Q7JVI3	44 kDa		29						FBgn0263102	Pipsqueak, isoform D (Pipsqueak, isoform E) (Pipsqueak, isoform F) (Pipsqueak, isoform G) (Pipsqueak, isoform H)	Q0E9C8		FBgn0034566	GH05829p	Q8MSJ9
	176	Uncharacterized protein, isoform A OS=Drosophila melanogaster GN=CG42684 PE=1 SV=1	M9MSE8	219 kDa		29						FBgn0263102	Pipsqueak protein	Q24455		FBgn0034577	F-actin-capping protein subunit alpha	Q9W2N0
	177	Brahma associated protein 155 kDa OS=Drosophila melanogaster GN=mor PE=1 SV=3	Q9VF03	131 kDa		29						FBgn0263102	Pipsqueak protein	Q24457		FBgn0034957	GH13165p	Q9W1D3
	178	Dilute class unconventional myosin, isoform C OS=Drosophila melanogaster GN=didum PE=1 SV=1	A1Z6Z8	208 kDa		29						FBgn0263102	Pipsqueak protein	Q7JN04		FBgn0035009	GEO02361p1 (MIP16633p)	Q9W168
	179	Mushroom body defect, isoform J OS=Drosophila melanogaster GN=mud PE=1 SV=1	M9NEG4	249 kDa		29						FBgn0263102	PsqB	Q7JP00		FBgn0035256	Uncharacterized protein (EC 3.6.4.4)	Q9W0A6
	180	AT21758p OS=Drosophila melanogaster GN=muc PE=1 SV=1	Q9VM14	54 kDa		29						FBgn0263102	BTB-V protein domain (Fragment)	Q7JPL8		FBgn0035581	Dynein, axonemal, heavy chain 3, isoform E (EC 3.6.1.3) (EC 3.6.4.5) (IP15220p)	Q1LZ38
	181	Blanks OS=Drosophila melanogaster GN=blanks PE=1 SV=1	Q9VRL8	36 kDa		28						FBgn0263102	LD33470p (Pipsqueak, isoform B) (Pipsqueak, isoform C)	Q7K0T7		FBgn0035581	Dynein, axonemal, heavy chain 3, isoform D (EC 3.6.1.3) (EC 3.6.4.5)	Q9VZ77
	182	60S ribosomal protein L8 OS=Drosophila melanogaster GN=RpL8 PE=1 SV=1	Q9V3G1	28 kDa		28						FBgn0263102	PsqA	Q9V5N1		FBgn0035638	AT25102p (Tektin C, isoform A) (Tektin C, isoform C) (Tektin C, isoform D)	Q8T3Z0
	183	Eukaryotic translation initiation factor 3 subunit I OS=Drosophila melanogaster GN=Trip1 PE=1 SV=1	O02195	36 kDa		28						FBgn0263289	Scribbled, isoform N	A0A0B4K6I1		FBgn0035799	Uncharacterized protein (EC 3.6.4.4)	Q9VS90
	184	ATP synthase subunit alpha, mitochondrial OS=Drosophila melanogaster GN=blw PE=1 SV=2	P35381	59 kDa		28						FBgn0263289	Scribbled, isoform O	A0A0B4K6M4		FBgn0036195	Dynein, axonemal, intermediate chain 2, isoform C (EC 3.6.4.4)	M9PC80
	185	Uncharacterized protein OS=Drosophila melanogaster GN=CG17687 PE=4 SV=1	Q9VU57	179 kDa		28						FBgn0263289	Scribbled, isoform R	A0A0B4K784		FBgn0036195	Dynein, axonemal, intermediate chain 2, isoform B (EC 3.6.4.4)	Q9VTM3
	186	CG9014, isoform A OS=Drosophila melanogaster GN=BG:DS08249.3 PE=2 SV=1	Q9VJW5	37 kDa		28						FBgn0263289	Scribbled, isoform Q	A0A0B4K7W1		FBgn0036499	Uncharacterized protein	Q7KUM9
	187	DNA topoisomerase 3-beta OS=Drosophila melanogaster GN=Top3beta PE=2 SV=2	O96651	97 kDa		27						FBgn0263289	Scribbled, isoform S	A0A0B4KHN3		FBgn0036567	Uncharacterized protein	Q9VUY2
	188	PERQ amino acid-rich with GYF domain-containing protein CG11148 OS=Drosophila melanogaster GN=CG11148 PE=1 SV=2	Q7KQM6	174 kDa		27						FBgn0263289	Scribbled, isoform U	A0A0B4KHY2		FBgn0036882	GH09006p	Q7JQV2
	189	Protein piwi OS=Drosophila melanogaster GN=piwi PE=1 SV=1	Q9VKM1	97 kDa		27						FBgn0263289	Scribbled, isoform T	A0A0B4KI37		FBgn0036882	AT19678p	Q86NU4
	190	CG3927 OS=Drosophila melanogaster GN=CG3927 PE=4 SV=2	Q9W240	31 kDa		27						FBgn0263289	Scribbled, isoform L	E1JIZ0		FBgn0037059	GH17186p	Q95U04
	191	CG2955 OS=Drosophila melanogaster GN=CG2955 PE=2 SV=2	Q9VQX0	66 kDa		27						FBgn0263289	Scribbled, isoform J	E1JIZ1		FBgn0037059	FI07739p	Q9VP67
	192	LD20667p OS=Drosophila melanogaster GN=Zir PE=2 SV=2	Q9VPI9	235 kDa		26						FBgn0263289	Scribbled, isoform M	E1JIZ2		FBgn0037254	Uncharacterized protein (EC 3.6.4.5)	Q9VN30
	193	Probable E3 ubiquitin-protein ligase HERC2 OS=Drosophila melanogaster GN=HERC2 PE=1 SV=3	Q9VR91	530 kDa		26						FBgn0263289	Protein lap4 (Protein scribble) (Protein smell-impaired)	Q7KRY7		FBgn0037726	Uncharacterized protein, isoform D (EC 3.6.1.3) (EC 3.6.4.5)	A0A0B4K614
	194	Clathrin heavy chain OS=Drosophila melanogaster GN=Chc PE=1 SV=1	P29742	191 kDa		26						FBgn0263289	GH07007p	Q95SR1		FBgn0037726	Uncharacterized protein, isoform F (EC 3.6.1.3) (EC 3.6.4.5)	A0A0B4K648
	195	AT30376p OS=Drosophila melanogaster GN=loopin-1 PE=1 SV=1	Q7K2S9	57 kDa		26						FBgn0263396	Squid, isoform E	A0A0B4K6U6		FBgn0037726	Uncharacterized protein, isoform G (EC 3.6.1.3) (EC 3.6.4.5)	A0A0B4LH20
	196	Protein no-on-transient A OS=Drosophila melanogaster GN=nonA PE=1 SV=2	Q04047	77 kDa		25						FBgn0263396	RNA-binding protein squid (Heterogeneous nuclear ribonucleoprotein 40) (HNRNP 40)	Q08473		FBgn0037726	Uncharacterized protein, isoform E (EC 3.6.1.3) (EC 3.6.4.5)	Q9VH97
	197	60S ribosomal protein L5 OS=Drosophila melanogaster GN=RpL5 PE=1 SV=2	Q9W5R8	34 kDa		25						FBgn0263594	RH35990p (Fragment)	Q8IGE9		FBgn0037773	Dynein light chain (RE37471p)	Q9VH45
	198	40S ribosomal protein S6 OS=Drosophila melanogaster GN=RpS6 PE=1 SV=1	P29327	28 kDa		25						FBgn0263594	LD30155p (Lost)	Q9VN21		FBgn0037962	Putative inner dynein arm light chain, axonemal	Q9VGG6
	199	T-complex protein 1 subunit alpha OS=Drosophila melanogaster GN=T-cp1 PE=2 SV=2	P12613	60 kDa		25						FBgn0267790	Rumpelstiltskin, isoform B	A0A0B4K6Z1		FBgn0038205	Kinesin family member 19A (EC 3.6.1.3)	Q7KSK2
	200	40S ribosomal protein S19a OS=Drosophila melanogaster GN=RpS19a PE=1 SV=3	P39018	17 kDa		25						FBgn0267790	GH11495p	Q8MSI9		FBgn0039246	AT27178p	Q8T3W5
	201	CG2807, isoform A OS=Drosophila melanogaster GN=CG2807 PE=1 SV=2	Q9VPR5	150 kDa		25						FBgn0267790	FI21236p1 (Rumpelstiltskin, isoform A)	Q9VHC7		FBgn0039246	FI06030p	Q9VC13
	202	Eukaryotic initiation factor 4A-III OS=Drosophila melanogaster GN=eIF4AIII PE=1 SV=1	Q9VHS8	46 kDa		25						FBgn0283442	Vasa, isoform B (Vasa, isoform C) (EC 2.7.7.-) (EC 3.6.1.3)	M9PBB5		FBgn0039510	Uncharacterized protein (EC 3.6.1.3) (EC 3.6.4.5)	Q0KI05
	203	Enhancer of mRNA-decapping protein 4 homolog OS=Drosophila melanogaster GN=Ge-1 PE=1 SV=2	Q9VKK1	149 kDa		25						FBgn0283442	ATP-dependent RNA helicase vasa (EC 3.6.4.13) (Antigen Mab46F11)	P09052		FBgn0039925	Kinesin-like protein	Q9V4A1
	204	RE62581p OS=Drosophila melanogaster GN=RpL21 PE=1 SV=1	Q9V9M7	18 kDa		25						FBgn0283468	Supernumerary limbs, isoform B	A0A0B4KHK1		FBgn0040228	Dynactin subunit p25	Q9NHE4
	205	Acetyl-CoA carboxylase, isoform A OS=Drosophila melanogaster GN=ACC PE=1 SV=1	A1Z784	279 kDa		25						FBgn0283468	Slimb	O44382		FBgn0040228	Dynactin 5, p25 subunit	Q9VJQ6
	206	Calcium-transporting ATPase sarcoplasmic/endoplasmic reticulum type OS=Drosophila melanogaster GN=Ca-P60A PE=1 SV=2	P22700	112 kDa		25						FBgn0283468	GM02031p (Fragment)	Q8MSZ8		FBgn0040232	CENP-meta, isoform E (EC 3.6.1.3) (EC 3.6.4.4)	M9PCX3
	207	Tailor, isoform A OS=Drosophila melanogaster GN=Tailor PE=1 SV=1	Q86BP3	58 kDa		25						FBgn0283468	LD08669p (Slimb) (Supernumerary limbs, isoform A) (Supernumerary limbs, isoform C)	Q9VDE3		FBgn0040232	CENP-meta, isoform D (EC 3.6.1.3) (EC 3.6.4.4)	M9PD87
	208	Arginine kinase OS=Drosophila melanogaster GN=Argk PE=2 SV=2	P48610	40 kDa		25						FBgn0000247	SD04942p	Q8T9D9		FBgn0040232	CENP-meta, isoform F (EC 3.6.1.3) (EC 3.6.4.4)	M9PFL9
	209	FI01658p OS=Drosophila melanogaster GN=RpL23A PE=1 SV=1	Q9W0A8	29 kDa		24						FBgn0000247	Claret, isoform A (Claret, isoform C) (FI02178p)	Q9VAG5		FBgn0040232	Kinesin-like kinetochore motor protein CENP-meta	Q9NCG0
	210	ATP-dependent RNA helicase p62 OS=Drosophila melanogaster GN=Rm62 PE=1 SV=3	P19109	79 kDa		24						FBgn0001087	AP-3 complex subunit delta	M9PHJ5		FBgn0040232	CENP-meta, isoform C (EC 3.6.1.3) (EC 3.6.4.4)	Q9VKI0
	211	40S ribosomal protein S17 OS=Drosophila melanogaster GN=RpS17 PE=1 SV=2	P17704	15 kDa		24						FBgn0001087	AP-3 complex subunit delta	M9PJM7		FBgn0040233	Mitotic kinesin-like motor protein CENP-ana	Q9NCF9
	212	40S ribosomal protein S11 OS=Drosophila melanogaster GN=RpS11 PE=1 SV=1	Q0E9B6	18 kDa		24						FBgn0001087	AP-3 complex subunit delta (Delta adaptin subunit of AP-3) (Delta-adaptin) (Garnet protein)	P54362		FBgn0040233	CENP-ana, isoform A (EC 3.6.1.3) (EC 3.6.4.4)	Q9VKH9
	213	Prohibitin 2, isoform E OS=Drosophila melanogaster GN=Phb2 PE=1 SV=1	A8DYI6	37 kDa		24						FBgn0003210	AP-3 complex subunit beta	O77290		FBgn0040233	CENP-ana, isoform B (CENP-ana, isoform C) (EC 3.6.1.3) (EC 3.6.4.4)	X2J5P0
	214	CG4021 OS=Drosophila melanogaster GN=CG4021 PE=4 SV=2	Q9W2D0	37 kDa		24						FBgn0003210	AP-3 complex subunit beta	Q7YU20		FBgn0050259	Uncharacterized protein	Q9W212
	215	GH08474p OS=Drosophila melanogaster GN=CG11876 PE=1 SV=1	Q7K5K3	39 kDa		24						FBgn0003210	AP-3 complex subunit beta	Q9W4K1		FBgn0051363	Jupiter, isoform I	A0A0B4KG85
	216	Uncharacterized protein, isoform D OS=Drosophila melanogaster GN=CG42671 PE=4 SV=1	M9MRS6	140 kDa		24						FBgn0010317	Cyclin J (Fragment)	Q24159		FBgn0051363	Microtubule-associated protein Jupiter	Q9I7K0
	217	IP09407p OS=Drosophila melanogaster GN=CG10317 PE=2 SV=2	Q9VEW0	24 kDa		24						FBgn0010317	Cyclin J, isoform B (EC 2.7.1.-) (GH04281p)	Q95U62		FBgn0052392	AT12568p	Q8T476
	218	CG7878 OS=Drosophila melanogaster GN=CG7878 PE=1 SV=1	Q7K4L8	79 kDa		23						FBgn0010317	Cyclin J, isoform A (EC 2.7.1.-)	Q9VZP3		FBgn0052392	GH13213p	Q9VRY7
	219	40S ribosomal protein S13 OS=Drosophila melanogaster GN=RpS13 PE=1 SV=3	Q03334	17 kDa		23						FBgn0028734	Fmr1, isoform G	A0A0B4K618		FBgn0053497	Sperm-specific dynein intermediate chain 2, isoform A (EC 3.6.4.4) (Sperm-specific dynein intermediate chain 2, isoform C)	Q7KWG3
	220	Grip71 OS=Drosophila melanogaster GN=Grip71 PE=1 SV=2	Q9VJ57	72 kDa		23						FBgn0028734	Fmr1, isoform I	A0A0B4KFN9		FBgn0053497	Sperm-specific dynein intermediate chain 2, isoform B (EC 3.6.4.4)	X2JCQ7
	221	60S ribosomal protein L18a OS=Drosophila melanogaster GN=RpL18A PE=1 SV=1	P41093	21 kDa		23						FBgn0028734	Fmr1, isoform H	A0A0B4KGP6		FBgn0053499	Sperm-specific dynein intermediate chain 4 (EC 3.6.4.4)	X2JCR4
	222	FI03495p OS=Drosophila melanogaster GN=Tom70 PE=1 SV=2	Q9VKC8	66 kDa		23						FBgn0028734	Fmr1, isoform J (Fmr1, isoform K)	A0A126GUS7		FBgn0063261	Dynein light chain roadblock	Q7JQ02
	223	CG2750, isoform C OS=Drosophila melanogaster GN=CG2750 PE=4 SV=1	M9PHE1	209 kDa		23						FBgn0028734	Fmr1, isoform F (RE61538p)	B3LF78		FBgn0067861	Sperm-specific dynein intermediate chain 1, isoform C (EC 3.6.4.4)	M9NE47
	224	Tubulin beta chain OS=Drosophila melanogaster GN=betaTub60D PE=1 SV=1	A0A0B4LGH1	51 kDa		23						FBgn0028734	Synaptic functional regulator FMR1 (Fragile X mental retardation syndrome-related protein 1) (dFMR1)	Q9NFU0		FBgn0067861	Sperm-specific dynein intermediate chain 1, isoform A (EC 3.6.4.4)	Q9W5W4
	225	LD13864p OS=Drosophila melanogaster GN=Not3 PE=1 SV=1	Q7K126	92 kDa		22						FBgn0033973	GH27401p (Hermansky-Pudlak syndrome 1)	Q7K3N1		FBgn0086446	Dynactin 6, p27 subunit (RE42959p)	Q9VIZ1
	226	CG3491 OS=Drosophila melanogaster GN=CG3491 PE=4 SV=1	Q9V453	203 kDa		22						FBgn0035121	Staphylococcal nuclease domain-containing protein 1 (EC 3.1.31.1) (Tudor staphylococcal nuclease)	Q9W0S7		FBgn0259108	Futsch, isoform F	M9NGG5
	227	60S ribosomal protein L22 OS=Drosophila melanogaster GN=RpL22 PE=1 SV=2	P50887	31 kDa		22						FBgn0036826	Gametocyte-specific factor 1 homolog (Protein asterix)	Q8SWX0		FBgn0259108	Microtubule-associated protein futsch (MAP1B homolog) [Cleaved into: Futsch heavy chain; Futsch light chain LC(f)]	Q9W596
	228	Protein shuttle craft OS=Drosophila melanogaster GN=stc PE=1 SV=2	P40798	123 kDa		22						FBgn0037760	GM01353p	Q6NQY0		FBgn0261387	Serine/threonine-protein kinase CG17528 (EC 2.7.11.1) (Doublecortin-like and CAM kinase-like protein) (Protein Pk1)	Q7PLI7
	229	Tubulin gamma-1 chain OS=Drosophila melanogaster GN=gammaTub23C PE=1 SV=2	P23257	53 kDa		22						FBgn0037760	F-box protein 11, isoform A (F-box protein 11, isoform B)	Q9VH60		FBgn0261797	Dynein heavy chain 64C, isoform D (EC 3.6.1.3) (EC 3.6.4.5)	M9PBQ0
	230	Dicer-2, isoform A OS=Drosophila melanogaster GN=Dcr-2 PE=1 SV=1	A1ZAW0	198 kDa		22						FBgn0038013	FAM172 family protein homolog CG10038	Q95RN0		FBgn0261797	Dynein heavy chain 64C, isoform I (EC 3.6.1.3) (EC 3.6.4.5)	M9PBQ3
	231	Heat shock protein 23 OS=Drosophila melanogaster GN=Hsp23 PE=2 SV=2	P02516	21 kDa		22						FBgn0039165	GH20028p	Q95TZ2		FBgn0261797	Dynein heavy chain 64C, isoform E (EC 3.6.1.3) (EC 3.6.4.5)	M9PE73
	232	CG2871 OS=Drosophila melanogaster GN=CG2871 PE=4 SV=2	Q9W4G9	47 kDa		22						FBgn0039165	Uncharacterized protein	Q9VCB7		FBgn0261797	Dynein heavy chain 64C, isoform G (EC 3.6.1.3) (EC 3.6.4.5)	M9PEC8
	233	Protein clueless OS=Drosophila melanogaster GN=clu PE=1 SV=1	A1ZAB5	161 kDa		22						FBgn0086679	Hermansky-Pudlak syndrome 5 protein homolog (Protein pink) (dHPS5)	Q9VHN9		FBgn0261797	Dynein heavy chain 64C, isoform F (EC 3.6.1.3) (EC 3.6.4.5)	M9PEN4
	234	AT30951p OS=Drosophila melanogaster GN=CG9920 PE=1 SV=1	Q9VFN5	11 kDa		22						FBgn0086679	FI22457p1 (Pink, isoform B) (Pink, isoform C)	U3PV63		FBgn0261797	Dynein heavy chain 64C, isoform H (EC 3.6.1.3) (EC 3.6.4.5)	M9PHG8
	235	CG6652 OS=Drosophila melanogaster GN=CG6652 PE=2 SV=2	Q9VVD0	68 kDa		22						FBgn0261266	Mitochondrial cardiolipin hydrolase (EC 3.1.4.-) (Mitochondrial phospholipase) (MitoPLD) (Protein zucchini)	Q9VKD7		FBgn0261797	Dynein heavy chain, cytoplasmic (Dynein heavy chain, cytosolic) (DYHC)	P37276
	236	Protein abnormal spindle OS=Drosophila melanogaster GN=asp PE=1 SV=3	Q9VC45	230 kDa		21						FBgn0000146	Protein aubergine (Protein sting)	O76922		FBgn0263076	Kinesin-like protein	A0A0B4LFQ8
	237	60S ribosomal protein L3 OS=Drosophila melanogaster GN=RpL3 PE=1 SV=3	O16797	47 kDa		21						FBgn0001218	Heat shock 70-kDa protein cognate 3, isoform E (LD03228p1)	F3YDH0		FBgn0263076	Kinesin-like protein	A0A126GUN4
	238	60S ribosomal protein L10 OS=Drosophila melanogaster GN=RpL10 PE=1 SV=1	O61231	26 kDa		21						FBgn0001218	Endoplasmic reticulum chaperone BiP (EC 3.6.4.10) (78 kDa glucose-regulated protein homolog) (GRP-78 homolog) (Binding-immunoglobulin protein homolog) (BiP) (Heat shock 70 kDa protein cognate 3) (Heat shock protein cognate 72)	P29844		FBgn0263076	Kinesin-like protein	A0A126GUN8
	239	CG5205 OS=Drosophila melanogaster GN=obe PE=1 SV=2	Q9VF56	249 kDa		21						FBgn0003165	Pumilio, isoform F	A0A0B4K612		FBgn0263076	Kinesin-like protein	A1ZAV4
	240	60S ribosomal protein L23 OS=Drosophila melanogaster GN=RpL23 PE=1 SV=2	P48159	15 kDa		21						FBgn0003165	Pumilio, isoform G	A0A0B4KFF0		FBgn0263076	Kinesin-like protein	D2NUG1
	241	Quaking related 58E-2, isoform A OS=Drosophila melanogaster GN=qkr58E-2 PE=1 SV=1	Q9W254	44 kDa		21						FBgn0003165	Pumilio, isoform H	A0A0B4KFX7		FBgn0263076	Kinesin-like protein (Fragment)	Q00082
	242	40S ribosomal protein S14 OS=Drosophila melanogaster GN=RpS14a PE=1 SV=1	P14130	16 kDa		21						FBgn0003165	Maternal protein pumilio	P25822		FBgn0263233	HDC06929 (Roadblock similar 54B, isoform A) (Roadblock similar 54B, isoform B)	Q6IG91
	243	Isoleucyl-tRNA synthetase, isoform A OS=Drosophila melanogaster GN=IleRS PE=1 SV=1	Q8MSW0	141 kDa		21						FBgn0003261	Rm62, isoform J (EC 3.6.1.3)	A0A0B4K624		FBgn0263988	LP11180p (Fragment)	Q8IGZ6
	244	60S ribosomal protein L7a OS=Drosophila melanogaster GN=RpL7A PE=1 SV=2	P46223	31 kDa		21						FBgn0003261	Rm62, isoform L (EC 3.6.1.3)	A0A0B4K6A3		FBgn0263988	Dynein intermediate chain at 61B, isoform B (EC 3.6.4.4) (Dynein intermediate chain isoform B) (GH01827p)	Q8T0V3
	245	Vesicle-fusing ATPase 1 OS=Drosophila melanogaster GN=comt PE=2 SV=1	P46461	83 kDa		21						FBgn0003261	Rm62, isoform M (EC 3.6.1.3)	A0A0B4K6K1		FBgn0263988	Dynein intermediate chain at 61B, isoform A (EC 3.6.4.4) (Dynein intermediate chain isoform A)	Q9W0U9
	246	60S acidic ribosomal protein P0 OS=Drosophila melanogaster GN=RpLP0 PE=1 SV=1	P19889	34 kDa		21						FBgn0003261	Rm62, isoform K (EC 3.6.1.3)	A0A0B4K6T7		FBgn0266521	Stathmin, isoform D	M9NEA1
	247	Accessory gland protein Acp36DE OS=Drosophila melanogaster GN=Acp36DE PE=2 SV=1	Q9V3R1	102 kDa		21						FBgn0003261	LP18603p (Rm62, isoform I) (EC 3.6.1.3)	C7LAE4		FBgn0266521	Stathmin, isoform B (Stathmin, isoform E)	Q8IPK0
	248	Glyceraldehyde-3-phosphate dehydrogenase OS=Drosophila melanogaster GN=CG9010 PE=2 SV=1	Q7JY07	37 kDa		21						FBgn0003261	Rm62, isoform H (EC 3.6.1.3)	E1JJ68		FBgn0266521	STATHMIN-19 (Fragment)	Q9GQR3
	249	CG6614, isoform A OS=Drosophila melanogaster GN=CG6614 PE=2 SV=4	Q9VKG0	124 kDa		21						FBgn0003261	ATP-dependent RNA helicase p62 (EC 3.6.4.13)	P19109		FBgn0266521	Stathmin (Fragment)	Q9GQR4
	250	CG4836, isoform E OS=Drosophila melanogaster GN=CG4836 PE=1 SV=1	B7Z0M7	133 kDa		21						FBgn0003261	GH06343p	Q5LK30		FBgn0266521	RH02809p (Stathmin, isoform C) (Stathmin-14)	Q9GQR5
	251	40S ribosomal protein S19b OS=Drosophila melanogaster GN=RpS19b PE=2 SV=3	Q7KS38	17 kDa		20						FBgn0003483	Probable ATP-dependent RNA helicase spindle-E (EC 3.6.4.13) (Homeless)	Q9VF26		FBgn0266521	Stathmin-1	Q9GQR6
	252	Dosage compensation regulator OS=Drosophila melanogaster GN=mle PE=1 SV=2	P24785	144 kDa		20						FBgn0004419	Putative ATP-dependent RNA helicase me31b (EC 3.6.4.13) (Maternal expression at 31B)	P23128		FBgn0266521	LD04103p (Stathmin, isoform A)	Q9VMH3
	253	40S ribosomal protein S9 OS=Drosophila melanogaster GN=RpS9 PE=1 SV=2	P55935	23 kDa		20						FBgn0004872	Protein piwi (EC 3.1.26.-)	Q9VKM1		FBgn0266579	Microtubule-associated protein	A0A0B4KHQ8
	254	60S ribosomal protein L9 OS=Drosophila melanogaster GN=RpL9 PE=1 SV=2	P50882	21 kDa		20						FBgn0004872	P-element induced wimpy testis, isoform B (Piwi)	X2J7U0		FBgn0266579	Microtubule-associated protein	A0A0B4KI45
	255	Bub3, isoform A OS=Drosophila melanogaster GN=Bub3 PE=1 SV=1	Q9VAJ2	37 kDa		20						FBgn0010113	Headcase, isoform D	A0A0B4KI61		FBgn0266579	Tau, isoform H	A0A0B4LHR7
	256	ATP synthase subunit beta OS=Drosophila melanogaster GN=ATPsynbetaL PE=2 SV=1	Q8T4C4	68 kDa		20						FBgn0010113	Headcase, isoform B	Q8IMI6		FBgn0266579	Microtubule-associated protein	A0A0B4LHS3
	257	Nucleoporin 358kD, isoform B OS=Drosophila melanogaster GN=Nup358 PE=1 SV=1	A0A0B4K7J2	299 kDa		20						FBgn0010113	Headcase protein [Cleaved into: Headcase short protein]	Q9N2M8		FBgn0266579	Microtubule-associated protein	A0A0B4LHV0
	258	Uncharacterized protein, isoform D OS=Drosophila melanogaster GN=CG31368 PE=1 SV=2	Q7KSN8	172 kDa		20						FBgn0010415	Syndecan	A0A0B4K862		FBgn0266579	Microtubule-associated protein	A0A0B4LIS6
	259	60S ribosomal protein L28 OS=Drosophila melanogaster GN=RpL28 PE=1 SV=1	Q9VZS5	16 kDa		20						FBgn0010415	Syndecan	A0A0B4LG79		FBgn0266579	Microtubule-associated protein	A0A0B4LIT4
	260	Exchange factor for Arf 6 ortholog, isoform D OS=Drosophila melanogaster GN=Efa6 PE=1 SV=1	A8JR81	168 kDa		20						FBgn0010415	Syndecan	B7YZM9		FBgn0266579	Microtubule-associated protein	A0A126GV16
	261	CG9323, isoform A OS=Drosophila melanogaster GN=CG9323 PE=2 SV=1	Q8SWT2	108 kDa		20						FBgn0010415	Syndecan	B7YZN0		FBgn0266579	MIP17104p (Tau, isoform E)	D3DMW4
	262	Protein bunched, class 2/F/G isoform OS=Drosophila melanogaster GN=bun PE=2 SV=4	Q24523	138 kDa		20						FBgn0010415	Syndecan	E1JGQ9		FBgn0266579	Microtubule-associated protein	Q9VB13
	263	GH24859p OS=Drosophila melanogaster GN=CG16719 PE=2 SV=1	Q9VT31	31 kDa		20						FBgn0010415	Syndecan	P49415		FBgn0266579	Microtubule-associated protein	Q9VB15
	264	GH02452p OS=Drosophila melanogaster GN=S-Lap3 PE=1 SV=1	Q961W5	58 kDa		20						FBgn0011207	Protein pelota (EC 3.1.-.-)	P48612		FBgn0267002	Uncoordinated-104, isoform F (EC 3.6.1.3)	A0A0B4K767
	265	Uncharacterized protein, isoform D OS=Drosophila melanogaster GN=Dnah3 PE=4 SV=3	Q9VZ77	505 kDa		20						FBgn0011291	Transcription initiation factor TFIID subunit 11 (TAFII30 beta) (Transcription initiation factor TFIID 28 kDa subunit beta) (p28-beta)	P49906		FBgn0267002	Uncoordinated-104, isoform G (EC 3.6.1.3)	A0A0B4K7D4
	266	Occludin-Related Y OS=Drosophila melanogaster GN=ORY PE=1 SV=5	Q5LJN3	107 kDa		20						FBgn0011837	LD36337p (Tis11 zinc finger protein, isoform C)	B3DN56		FBgn0267002	Uncoordinated-104, isoform H (EC 3.6.1.3)	A0A0B4KF91
	267	Uncharacterized protein OS=Drosophila melanogaster GN=CG32232 PE=4 SV=1	Q8IRA1	115 kDa		20						FBgn0011837	Protein TIS11 (dTIS11)	P47980		FBgn0267002	Uncoordinated-104, isoform I (EC 3.6.1.3)	A0A126GUN3
	268	FI21274p1 OS=Drosophila melanogaster GN=Trap1 PE=1 SV=1	A1Z6L9	78 kDa		20						FBgn0016034	Maelstrom, isoform D	A0A0S0WNT6		FBgn0267002	Kinesin-like protein unc-104 (Protein immaculate connections) (DUnc104)	A1ZAJ2
	269	CG9684 OS=Drosophila melanogaster GN=CG9684 PE=1 SV=2	Q9VHR5	72 kDa		19						FBgn0016034	Protein maelstrom	Q9VNS0		FBgn0267432	Male fertility factor kl3 (EC 3.6.1.3) (EC 3.6.4.5)	A8Y5B7
	270	Maternal effect protein staufen OS=Drosophila melanogaster GN=stau PE=1 SV=2	P25159	110 kDa		19						FBgn0020261	5'-3' exoribonuclease 1 (EC 3.1.13.-)	E1JJR3		FBgn0267432	Gamma dynein	Q9GPN7
	271	DnaJ-like-2, isoform A OS=Drosophila melanogaster GN=Droj2 PE=1 SV=1	Q9VFV9	45 kDa		19						FBgn0020261	5'-3' exoribonuclease 1 (EC 3.1.13.-)	Q9VWI1		FBgn0267433	Male fertility factor kl5 (EC 3.6.1.3)	Q5LJN5
	272	Cullin-associated NEDD8-dissociated protein 1 OS=Drosophila melanogaster GN=Cand1 PE=2 SV=1	Q9VKY2	139 kDa		19						FBgn0020261	5'-3' exoribonuclease 1 (EC 3.1.13.-)	Q9XZU2		FBgn0267433	Dynein (Fragment)	Q9TW74
	273	Grip163 OS=Drosophila melanogaster GN=Grip163 PE=1 SV=2	Q9VTS3	155 kDa		19						FBgn0020306	Domino, isoform G (EC 2.3.1.48) (EC 3.6.1.3)	A0A0B4LFX8		FBgn0267433	Dynein heavy chain	Q9U3Y5
	274	Uncharacterized protein OS=Drosophila melanogaster GN=CG31933 PE=4 SV=2	Q9VQ50	78 kDa		19						FBgn0020306	Domino, isoform D (EC 2.3.1.48) (EC 3.6.1.3)	Q8MLW2		FBgn0267433	Drosophila melanogaster dynein-related heavy chain polypeptide protein (Fragment)	V9GZM3
	275	LD47396p OS=Drosophila melanogaster GN=Tcp-1eta PE=1 SV=2	Q9VHL2	59 kDa		19						FBgn0020306	GH12111p	Q8MT92		FBgn0052823,FBgn0283432,FBgn0283433	GH16657p (Sperm-specific dynein intermediate chain 3, isoform E) (Sperm-specific dynein intermediate chain 3, isoform F) (Sperm-specific dynein intermediate chain 3, isoform G)	Q8IRZ3
	276	Eb1, isoform A OS=Drosophila melanogaster GN=Eb1 PE=1 SV=1	Q7JZD3	33 kDa		19						FBgn0020306	LD32234p	Q960W1		FBgn0283434	FI21737p1	T2FGB0
	277	GH13594p OS=Drosophila melanogaster GN=CG14718 PE=2 SV=3	Q9VGJ3	50 kDa		19						FBgn0020306	Helicase domino (EC 3.6.4.-)	Q9NDJ2		FBgn0283476	LP05023p	Q8MS83
	278	Fatty acid synthase 1, isoform C OS=Drosophila melanogaster GN=FASN1 PE=1 SV=2	B7Z001	278 kDa		19						FBgn0022942	Cap binding protein 80, isoform B	E2QD75		FBgn0283476	Dynein heavy chain at 16F (EC 3.6.1.3) (EC 3.6.4.5)	Q9VWZ3
	279	Villin-like protein quail OS=Drosophila melanogaster GN=qua PE=2 SV=2	Q23989	101 kDa		19						FBgn0022942	Nuclear cap-binding protein subunit 1 (80 kDa nuclear cap-binding protein) (CBP80) (NCBP 80 kDa subunit)	Q7K4N3		FBgn0283476	Drosophila melanogaster dynein-related heavy chain polypeptide protein (Fragment)	V9GZL8
	280	Kinesin-like protein Klp59C OS=Drosophila melanogaster GN=Klp59C PE=3 SV=1	Q9W1U4	70 kDa		19						FBgn0022943	Nuclear cap-binding protein subunit 2 (20 kDa nuclear cap-binding protein) (NCBP 20 kDa subunit) (CBP20)	Q9V3L6		FBgn0001202	Protein hook (dHK)	Q24185
	281	Eukaryotic translation initiation factor 4E OS=Drosophila melanogaster GN=eIF-4E PE=1 SV=1	P48598	29 kDa		18						FBgn0024183	LD07162p (Vasa intronic gene, isoform A) (Vasa intronic gene, isoform B) (Vasa intronic gene, isoform C) (Vasa intronic gene, isoform D)	Q9V426		FBgn0001233	Heat shock protein 83, isoform B	M9PBL3
	282	Caprin homolog OS=Drosophila melanogaster GN=Capr PE=1 SV=1	Q9I7D3	104 kDa		18						FBgn0025716	Brahma associated protein 55kD (LD29458p)	Q7K012		FBgn0001233	Heat shock protein 83 (HSP 82)	P02828
	283	Protein furry OS=Drosophila melanogaster GN=fry PE=1 SV=2	Q9VT28	384 kDa		18						FBgn0026086	ADARe1 (Adenosine deaminase acting on RNA, isoform O)	C6K8G3		FBgn0003950	LP08350p	Q8MST7
	284	Mitochondrial trifunctional protein alpha subunit, isoform B OS=Drosophila melanogaster GN=Mtpalpha PE=1 SV=1	Q8IPE8	80 kDa		18						FBgn0026086	ADARe2 (Adenosine deaminase acting on RNA, isoform D) (Adenosine deaminase acting on RNA, isoform K) (LD32961p)	C6K8G4		FBgn0003950	Uncoordinated (Uncoordinated, isoform A) (Uncoordinated, isoform B)	Q9VRF2
	285	GH15225p OS=Drosophila melanogaster GN=Ulp1 PE=1 SV=1	Q9VWK5	172 kDa		18						FBgn0026086	Adenosine deaminase acting on RNA, isoform M	M9NDJ0		FBgn0004167	Karst, isoform E	A8JNJ6
	286	60S ribosomal protein L10a-2 OS=Drosophila melanogaster GN=RpL10Ab PE=1 SV=2	Q9VTP4	24 kDa		18						FBgn0026086	Adenosine deaminase acting on RNA, isoform J	M9NE37		FBgn0004167	Karst, isoform G	M9PBL6
	287	T-complex protein 1 subunit gamma OS=Drosophila melanogaster GN=Cctgamma PE=2 SV=2	P48605	59 kDa		18						FBgn0026086	Adenosine deaminase acting on RNA, isoform E	M9NEQ7		FBgn0004167	Beta-heavy-spectrin (Fragment)	Q23980
	288	60S ribosomal protein L17 OS=Drosophila melanogaster GN=RpL17 PE=1 SV=1	Q9W3W8	22 kDa		18						FBgn0026086	Adenosine deaminase acting on RNA, isoform I	M9NFQ6		FBgn0004167	Beta-H spectrin (Fragment)	Q7KQ57
	289	Protein cup OS=Drosophila melanogaster GN=cup PE=1 SV=3	Q9VMA3	126 kDa		18						FBgn0026086	Adenosine deaminase acting on RNA, isoform H	M9NFQ8		FBgn0004167	Karst, isoform B	Q7KV69
	290	E3 ubiquitin-protein ligase UBR1 OS=Drosophila melanogaster GN=Ubr1 PE=2 SV=2	Q9VX91	208 kDa		18						FBgn0026086	Adenosine deaminase acting on RNA, isoform F	M9NGI0		FBgn0004167	Karst, isoform C (Karst, isoform H)	Q7KV70
	291	Guanine nucleotide-binding protein subunit beta-like protein OS=Drosophila melanogaster GN=Rack1 PE=1 SV=2	O18640	36 kDa		18						FBgn0026086	Adenosine deaminase acting on RNA, isoform C (SD06892p)	Q2PE36		FBgn0004167	LP04011p	Q8MRH2
	292	FI04035p OS=Drosophila melanogaster GN=RhoGAP93B PE=2 SV=2	Q9VDE9	146 kDa		18						FBgn0026086	Double-stranded RNA-specific editase Adar (EC 3.5.-.-) (Adenosine deaminase that act on RNA) (Pre-mRNA adenosine deaminase) (RNA-editing deaminase 1) (RNA-editing enzyme 1) (dADAR) (dsRNA adenosine deaminase)	Q9NII1		FBgn0004167	BetaH spectrin (Fragment)	Q99140
	293	Transforming acidic coiled-coil protein, isoform L OS=Drosophila melanogaster GN=tacc PE=1 SV=1	A0A0B4K6I7	137 kDa		18						FBgn0026086	Adenosine deaminase acting on RNA, isoform P	X2JDG6		FBgn0004167	Karst, isoform A (Karst, isoform F)	Q9VZQ3
	294	Uncharacterized protein OS=Drosophila melanogaster GN=CG10064 PE=4 SV=1	Q9VS00	82 kDa		18						FBgn0026086	Adenosine deaminase acting on RNA, isoform N	X2JHZ2		FBgn0004177	Serine/threonine-protein phosphatase PP2A (EC 3.1.3.16) (Protein microtubule star)	P23696
	295	AT27079p OS=Drosophila melanogaster GN=scpr-C PE=2 SV=1	Q8T3W8	29 kDa		18						FBgn0026402	Nuclear inhibitor of protein phosphatase 1 (Nuclear inhibitor of protein phosphatase type 1) (SD02428p)	Q9V7W9		FBgn0004177	Serine/threonine-protein phosphatase (EC 3.1.3.16)	X2JDI1
	296	LD28380p OS=Drosophila melanogaster GN=CG16972 PE=1 SV=1	Q8SWW4	191 kDa		18						FBgn0026722	Drosha (EC 3.1.26.3) (LD20030p) (Ribonuclease)	Q7KNF1		FBgn0010313	Corto, isoform B (Corto, isoform C) (Corto, isoform D) (Corto, isoform E)	A0A0B4LGR6
	297	CG8036, isoform B OS=Drosophila melanogaster GN=CG8036 PE=1 SV=3	Q9VHN7	68 kDa		18						FBgn0026722	LD29995p	Q960Y4		FBgn0010313	Centrosomal and chromosomal factor (CCF) (Chromocentrosomin)	P41046
	298	AT15596p OS=Drosophila melanogaster GN=CG32306-RA PE=1 SV=2	Q9W013	52 kDa		18						FBgn0030530	Ajuba LIM protein, isoform D	M9MSA2		FBgn0010342	CP60	Q24147
	299	40S ribosomal protein S8 OS=Drosophila melanogaster GN=RpS8 PE=1 SV=1	Q8MLY8	24 kDa		17						FBgn0030530	Ajuba LIM protein, isoform C (Ajuba LIM protein, isoform E)	M9MSC9		FBgn0010342	LD02709p (Microtubule-associated protein 60)	Q7K180
	300	FI04459p OS=Drosophila melanogaster GN=CG13900-RA PE=1 SV=2	Q9W0M7	137 kDa		17						FBgn0030530	LIM domain-containing protein jub	Q9VY77		FBgn0010382	Cyclin E, isoform C (Cyclin E, isoform D) (EC 2.7.1.-) (Cyclin E, isoform E)	A4V0R4
	301	Uncharacterized protein, isoform A OS=Drosophila melanogaster GN=CG17514 PE=1 SV=2	Q7PLL6	294 kDa		17						FBgn0030625	Uncharacterized protein, isoform B	Q8IR40		FBgn0010382	Cyclin E, isoform F (EC 2.7.1.-)	M9NDQ2
	302	GEO07301p1 OS=Drosophila melanogaster GN=RpS15 PE=1 SV=1	Q7JZW2	17 kDa		17						FBgn0030625	LD29352p	Q8T048		FBgn0010382	G1/S-specific cyclin-E (DmCycE)	P54733
	303	Uncharacterized protein, isoform B OS=Drosophila melanogaster GN=CG12493 PE=4 SV=1	M9PHF9	32 kDa		17						FBgn0030625	Uncharacterized protein, isoform A (Uncharacterized protein, isoform D)	Q9VXW9		FBgn0011020	Spindle assembly abnormal 4	Q9VI72
	304	60S ribosomal protein L13 OS=Drosophila melanogaster GN=RpL13 PE=1 SV=1	P41126	25 kDa		17						FBgn0031488	GM03282p	Q95SC8		FBgn0011230	Purity of essence, isoform B	M9PB68
	305	Trithorax group protein osa OS=Drosophila melanogaster GN=osa PE=1 SV=1	Q8IN94	284 kDa		17						FBgn0031488	RE60986p	Q9VQK1		FBgn0011230	Protein purity of essence (Interaction calmodulin and colossal molecular mass protein) (Protein Calossin) (Protein pushover)	Q9VLT5
	306	CG9281, isoform B OS=Drosophila melanogaster GN=CG9281 PE=1 SV=1	Q9VXR5	70 kDa		17						FBgn0031873	Gas41 (EC 2.3.1.48) (LD16161p)	Q9VM63		FBgn0011760	Dynein light chain	M9NDP1
	307	RE25263p OS=Drosophila melanogaster GN=RpL30 PE=1 SV=1	Q9VJ19	12 kDa		17						FBgn0031951	R2D2	Q2Q0K7		FBgn0011760	Dynein light chain 1, cytoplasmic (8 kDa dynein light chain) (Cut up protein)	Q24117
	308	LP03320p OS=Drosophila melanogaster GN=sktl PE=1 SV=2	Q9W2R3	88 kDa		17						FBgn0031951	R2D2	Q2Q0K8		FBgn0011760	LD24056p	Q8SX77
	309	Myosin-VIIa OS=Drosophila melanogaster GN=ck PE=1 SV=1	Q9V3Z6	250 kDa		17						FBgn0031951	R2D2	Q2Q0K9		FBgn0013718	Nuclear fallout, isoform J (Nuclear fallout, isoform K)	M9ND89
	310	60S ribosomal protein L27 OS=Drosophila melanogaster GN=RpL27 PE=1 SV=1	Q9VBN5	16 kDa		17						FBgn0031951	R2D2	Q2Q0L0		FBgn0013718	Nuclear fallout, isoform G	M9NDQ8
	311	CG6841, isoform A OS=Drosophila melanogaster GN=CG6841 PE=1 SV=2	Q9VVU6	105 kDa		17						FBgn0031951	R2D2	Q2Q0L3		FBgn0013718	Nuclear fallout, isoform H	M9NE94
	312	AT13609p OS=Drosophila melanogaster GN=CG17005 PE=2 SV=2	Q9VLD1	72 kDa		17						FBgn0031951	R2D2	Q2Q0L4		FBgn0013718	Nuclear fallout, isoform M	M9NFB1
	313	Connector enhancer of KSR protein CNK OS=Drosophila melanogaster GN=cnk PE=2 SV=1	Q7KNQ9	171 kDa		17						FBgn0031951	LD06392p (R2D2) (R2d2, isoform A) (R2d2, isoform B) (R2d2, isoform C)	Q9VLW8		FBgn0013718	Nuclear fallout, isoform L	M9NFB8
	314	Lethal (2) 41Ab, isoform A OS=Drosophila melanogaster GN=l(2)41Ab PE=4 SV=1	A0A0B7P7M6	105 kDa		17						FBgn0032515	Loquacious, isoform D	M9MRT5		FBgn0013718	Nuclear fallout	O61495
	315	Dynein heavy chain at 16F OS=Drosophila melanogaster GN=Dhc16F PE=4 SV=1	Q9VWZ3	469 kDa		17						FBgn0032515	R3D1 (Fragment)	Q27IS6		FBgn0013718	Nuclear fallout, isoform E (Nuclear fallout, isoform F) (RE24122p)	Q6NN29
	316	GH26960p OS=Drosophila melanogaster GN=Porin2 PE=2 SV=1	Q9VKP2	32 kDa		17						FBgn0032515	R3D1 (Fragment)	Q27IS7		FBgn0013718	Nuclear fallout, isoform D (RE37018p)	Q7KUK1
	317	AT25266p OS=Drosophila melanogaster GN=CG14305 PE=2 SV=1	Q9VE58	34 kDa		17						FBgn0032515	Loquacious (Loquacious, isoform C)	Q4TZM6		FBgn0013718	RE46851p	Q8SYQ0
	318	Glycoprotein 93 OS=Drosophila melanogaster GN=Gp93 PE=1 SV=1	Q9VAY2	90 kDa		17						FBgn0032515	Loquacious, isoform A (R3D1-S)	Q8IP72		FBgn0013718	LD08622p (Nuclear fallout, isoform B)	Q8T0E0
	319	AT03383p OS=Drosophila melanogaster GN=S-Lap1 PE=2 SV=2	Q9VSM6	62 kDa		17						FBgn0032515	Loquacious, isoform B (R3D1-L) (RE14437p)	Q9VJY9		FBgn0013718	FI18160p1 (Nuclear fallout, isoform A) (Nuclear fallout, isoform C)	Q9VUD7
	320	40S ribosomal protein S20 OS=Drosophila melanogaster GN=RpS20 PE=1 SV=1	P55828	13 kDa		16						FBgn0032515	Loquacious, isoform F	X2J5X6		FBgn0013732	LD23309p (Scrambled, isoform A) (Scrambled, isoform B)	Q6NQZ5
	321	FI07739p OS=Drosophila melanogaster GN=CG10510-RA PE=2 SV=1	Q9VP67	62 kDa		16						FBgn0032515	Loquacious, isoform E	X2JAB1		FBgn0015625	Cyclin B3, isoform B	A0A0B4KHT9
	322	Eukaryotic translation initiation factor 3 subunit F-2 OS=Drosophila melanogaster GN=eIF3-S5-2 PE=3 SV=2	A1Z6K7	33 kDa		16						FBgn0032924	Exonuclease mut-7 homolog (EC 3.1.-.-) (Exonuclease 3'-5' domain-containing protein 3 homolog) (Protein nibbler)	Q9VIF1		FBgn0015625	G2/mitotic-specific cyclin-B3	Q9I7I0
	323	Eukaryotic translation initiation factor 2 subunit 1 OS=Drosophila melanogaster GN=eIF-2alpha PE=2 SV=1	P41374	39 kDa		16						FBgn0033062	Arsenic resistance protein 2, isoform E	A0A0B4KEI5		FBgn0015790	Drab11 (GM06568p) (RE11886p) (Rab11) (Rab11, isoform A) (Rab11, isoform B)	O18335
	324	FI16519p1 OS=Drosophila melanogaster GN=CG17387-RA PE=2 SV=1	Q9VN57	112 kDa		16						FBgn0033062	Arsenic resistance protein 2, isoform F	A0A0B4KF41		FBgn0015790	RH21315p	Q8IGH2
	325	RE62393p OS=Drosophila melanogaster GN=yata PE=1 SV=1	Q9VAH7	97 kDa		16						FBgn0033062	Serrate RNA effector molecule homolog (Arsenite-resistance protein 2 homolog)	Q9V9K7		FBgn0016919	No mechanoreceptor potential B, isoform D	Q7KRS6
	326	GH23527p OS=Drosophila melanogaster GN=eIF4E-4 PE=2 SV=1	Q9VRY0	26 kDa		16						FBgn0033528	Translin (Fragment)	Q6TMH4		FBgn0016919	No mechanoreceptor potential B, isoform C	Q9V9R6
	327	Sodium/potassium-transporting ATPase subunit alpha OS=Drosophila melanogaster GN=Atpalpha PE=1 SV=3	P13607	116 kDa		16						FBgn0033528	GM27569p (Translin)	Q7JVK6		FBgn0017581	LK6 protein kinase	Q94548
	328	FI01544p OS=Drosophila melanogaster GN=Rab1 PE=1 SV=1	O18332	23 kDa		16						FBgn0033686	Small RNA 2'-O-methyltransferase (EC 2.1.1.n8) (HEN1 methyltransferase homolog) (DmHen1) (piRNA methyltransferase)	Q7K175		FBgn0017581	LD17393p (Lk6 kinase, isoform A) (EC 2.7.11.-) (EC 2.7.11.17)	Q9VGI4
	329	40S ribosomal protein S10b OS=Drosophila melanogaster GN=RpS10b PE=1 SV=2	Q9VWG3	18 kDa		16						FBgn0033889	Uncharacterized protein, isoform B (Uncharacterized protein, isoform C) (Uncharacterized protein, isoform D) (Uncharacterized protein, isoform E)	A1Z9K0		FBgn0017581	Lk6 kinase, isoform B (EC 2.7.11.-) (EC 2.7.11.17)	Q9VGI5
	330	Gamma-tubulin complex component 4 homolog OS=Drosophila melanogaster GN=Grip75 PE=1 SV=2	Q9VKU7	75 kDa		16						FBgn0033889	LD17208p (Fragment)	Q8MQQ9		FBgn0020238	14-3-3 protein epsilon (Suppressor of Ras1 3-9)	P92177
	331	CG7033 OS=Drosophila melanogaster GN=CG7033 PE=1 SV=2	Q9W392	58 kDa		16						FBgn0034072	Dystroglycan, isoform D	A0A0C4DHF6		FBgn0021825	Dynactin subunit 2 (Dynamitin) (Dynactin 2 p50 subunit)	Q7K2D2
	332	CG1340, isoform A OS=Drosophila melanogaster GN=CG1340 PE=2 SV=1	Q9VA45	50 kDa		16						FBgn0034072	Dystroglycan, isoform B	A1ZA89		FBgn0023177	Serine/threonine-protein phosphatase 4 catalytic subunit (PP4C) (EC 3.1.3.16)	O76932
	333	AT02348p OS=Drosophila melanogaster GN=UQCR-C2 PE=1 SV=1	Q9VV75	45 kDa		16						FBgn0034072	Dystroglycan type II (Dystroglycan, isoform A) (GH09323p)	Q8STB9		FBgn0023177	Serine/threonine-protein phosphatase (EC 3.1.3.16)	X2JG90
	334	FI19356p1 OS=Drosophila melanogaster GN=CG14339-RA PE=2 SV=1	Q9VPW5	118 kDa		16						FBgn0034072	LD04782p	Q8T0G6		FBgn0024985	Uncharacterized protein, isoform B	M9PG81
	335	Glyceraldehyde-3-phosphate dehydrogenase 2 OS=Drosophila melanogaster GN=Gapdh2 PE=1 SV=2	P07487	35 kDa		16						FBgn0034072	Dystroglycan type I (Dystroglycan, isoform C)	Q8WR08		FBgn0024985	Uncharacterized protein, isoform C	M9PGM0
	336	IP12509p OS=Drosophila melanogaster GN=CG31907 PE=2 SV=2	Q8IPI4	49 kDa		15						FBgn0034072	Dystroglycan type III	Q8WR09		FBgn0024985	RILP-like protein homolog (Rab-interacting lysosomal protein-like)	O76878
	337	40S ribosomal protein S15Aa OS=Drosophila melanogaster GN=RpS15Aa PE=1 SV=2	P48149	15 kDa		15						FBgn0034072	Dystroglycan-like protein DG (Fragment)	Q9GT67		FBgn0025612	EG:84H4.5 protein	O77279
	338	AT27789p OS=Drosophila melanogaster GN=glo PE=1 SV=1	Q9VGH5	61 kDa		15						FBgn0034187	Uncharacterized protein, isoform C (Uncharacterized protein, isoform D)	A1ZAP7		FBgn0025612	Protein Flattop homolog (Cilia- and flagella-associated protein 126)	Q9W4I5
	339	CG8963, isoform E OS=Drosophila melanogaster GN=CG8963 PE=1 SV=1	A0A0B4K891	58 kDa		15						FBgn0034187	LD34829p	Q8MRI1		FBgn0025633	EG:118B3.2 protein	O77431
	340	GH13725p OS=Drosophila melanogaster GN=Tcp-1zeta PE=1 SV=1	Q9VXQ5	58 kDa		15						FBgn0034246	Dicer-2, isoform B (EC 3.1.21.1) (EC 3.1.26.3) (EC 3.6.1.3)	A0A0B4LFK8		FBgn0025633	FI18193p1	Q0KHX7
	341	THO complex subunit 5 OS=Drosophila melanogaster GN=thoc5 PE=1 SV=2	Q9W1F4	71 kDa		15						FBgn0034246	Dicer-2, isoform A (EC 3.1.21.1) (EC 3.1.26.3) (EC 3.6.1.3) (FI15132p1)	A1ZAW0		FBgn0025633	EG:118B3.2	Q9U4H0
	342	MIP08013p1 OS=Drosophila melanogaster GN=Mpcp PE=1 SV=1	Q0E8E8	39 kDa		15						FBgn0034246	Dicer-2 (Fragment)	Q2Q3V4		FBgn0025633	Uncharacterized protein, isoform A (Uncharacterized protein, isoform E)	Q9W5E8
	343	AP complex subunit beta OS=Drosophila melanogaster GN=AP-1-2beta PE=1 SV=1	Q24253	101 kDa		15						FBgn0034246	Dicer-2 (Fragment)	Q2Q3V5		FBgn0025633	Uncharacterized protein, isoform G	X2J9Z8
	344	LD25692p OS=Drosophila melanogaster GN=l(2)37Cb PE=1 SV=1	Q9VIZ3	103 kDa	2	15						FBgn0034246	Dicer-2 (Fragment)	Q2Q3V6		FBgn0025633	Uncharacterized protein, isoform D	X2JHS3
	345	Casein kinase II subunit alpha OS=Drosophila melanogaster GN=CkIIalpha PE=1 SV=2	P08181	40 kDa		15						FBgn0034246	Dicer-2 (Fragment)	Q2Q3V7		FBgn0026371	Serine/threonine-protein kinase PLK4 (EC 2.7.11.21) (Polo-like kinase 4) (PLK-4) (Serine/threonine-protein kinase SAK)	O97143
	346	LD18774p OS=Drosophila melanogaster GN=OstDelta PE=1 SV=1	Q7K110	69 kDa		15						FBgn0034246	Dicer-2 (Fragment)	Q2Q3V8		FBgn0027500	BcDNA.LD24702 (Spindle defective 2) (EC 3.6.1.5)	Q9VV79
	347	Protein boule OS=Drosophila melanogaster GN=bol PE=1 SV=1	Q24207	25 kDa		15						FBgn0034246	Dicer-2 (Fragment)	Q2Q3V9		FBgn0027513	Anastral spindle 2, isoform B	A0A0B4LFU9
	348	CG3225 OS=Drosophila melanogaster GN=CG3225 PE=2 SV=2	Q9VR29	76 kDa		15						FBgn0034246	Dicer-2 (Fragment)	Q2Q3W0		FBgn0027513	Anastral spindle 2, isoform A	Q9XZ31
	349	EH domain containing protein OS=Drosophila melanogaster GN=Past1 PE=1 SV=1	Q8T6I0	61 kDa		15						FBgn0034246	Dicer-2 (Fragment)	Q2Q3W1		FBgn0029899	Uncharacterized protein, isoform A (Uncharacterized protein, isoform B) (Uncharacterized protein, isoform C)	Q9W3W6
	350	CG8840 OS=Drosophila melanogaster GN=CG8840 PE=2 SV=2	Q9VQQ3	16 kDa		15						FBgn0034246	Double-strand-specific ribonuclease	Q95YG3		FBgn0029970	LD04361p (Nek2) (EC 2.7.11.-) (EC 2.7.11.13)	Q9W3N8
	351	Uncharacterized protein OS=Drosophila melanogaster GN=CG44385 PE=4 SV=1	X2JB72	32 kDa		15						FBgn0034261	FI02012p (Hermansky-Pudlak syndrome 4, isoform B)	A1ZAX6		FBgn0030276	Dynein light intermediate chain, isoform B	Q8IR93
	352	Failed axon connections OS=Drosophila melanogaster GN=fax PE=1 SV=1	Q95RI5	47 kDa		15						FBgn0034261	Hermansky-Pudlak syndrome 4, isoform A	A1ZAX8		FBgn0030276	Dynein light intermediate chain, isoform A (Dynein light intermediate chain, isoform D) (GH06357p)	Q9VZ20
	353	Nuclear migration protein NudC OS=Drosophila melanogaster GN=nudC PE=1 SV=2	Q9VVA6	38 kDa		15						FBgn0034261	RE07883p	Q8MT61		FBgn0030530	Ajuba LIM protein, isoform D	M9MSA2
	354	Uncharacterized protein, isoform B OS=Drosophila melanogaster GN=CG12184 PE=4 SV=1	M9PJ28	111 kDa		15						FBgn0034921	Decapping protein 1, isoform A (Decapping protein 1, isoform B)	Q9W1H5		FBgn0030530	Ajuba LIM protein, isoform C (Ajuba LIM protein, isoform E)	M9MSC9
	355	CG4681 OS=Drosophila melanogaster GN=CG4681-RA PE=2 SV=2	Q9W144	44 kDa		15						FBgn0034965	Pickpocket 29, isoform H	A0A0B4LGF3		FBgn0030530	LIM domain-containing protein jub	Q9VY77
	356	AT09773p OS=Drosophila melanogaster GN=Vha68-3 PE=2 SV=1	Q9VK47	82 kDa		15						FBgn0034965	Pickpocket 29, isoform D (Pickpocket 29, isoform G)	A8DYP1		FBgn0030694	IP09819p (IP09919p)	Q4QQ70
	357	Glyceraldehyde-3-phosphate dehydrogenase 1 OS=Drosophila melanogaster GN=Gapdh1 PE=2 SV=2	P07486	35 kDa		15						FBgn0034965	Pickpocket 29, isoform E (Pickpocket 29, isoform F)	A8DYP2		FBgn0031191	Centriolar coiled coil protein 110kDa, isoform F	M9PI43
	358	Nipped-A, isoform F OS=Drosophila melanogaster GN=Nipped-A PE=1 SV=1	A0A140SQB4	430 kDa		14						FBgn0035537	Probable RNA methyltransferase CG11342 (EC 2.1.1.-)	Q9VZD2		FBgn0031191	Centriolar coiled coil protein 110kDa, isoform B (Centriolar coiled coil protein 110kDa, isoform D) (Centriolar coiled coil protein 110kDa, isoform H)	Q2PDW6
	359	SD02215p OS=Drosophila melanogaster GN=AspRS-m PE=1 SV=3	Q9VJH2	122 kDa		14						FBgn0035608	SD13619p	Q8MRY4		FBgn0031191	Centriolar coiled coil protein 110kDa, isoform A (Centriolar coiled coil protein 110kDa, isoform C) (Centriolar coiled coil protein 110kDa, isoform E) (Centriolar coiled coil protein 110kDa, isoform G) (GH03511p)	Q9VR58
	360	40S ribosomal protein S24 OS=Drosophila melanogaster GN=RpS24 PE=1 SV=1	Q9W229	15 kDa		14						FBgn0035608	Blanks (GH28067p)	Q9VRL8		FBgn0031196	FI22615p1	Q9VR64
	361	60S ribosomal protein L7 OS=Drosophila melanogaster GN=RpL7 PE=1 SV=2	P32100	30 kDa		14						FBgn0035626	Protein lin-28 homolog	Q9VRN5		FBgn0031255	Bardet-Biedl syndrome 8	Q9VPP9
	362	Myopic OS=Drosophila melanogaster GN=mop PE=1 SV=2	Q9VUH6	200 kDa		14						FBgn0036451	LD34142p (Fragment)	Q8MR22		FBgn0031395	LP11854p	E4NKL4
	363	60S ribosomal protein L14 OS=Drosophila melanogaster GN=RpL14 PE=1 SV=1	P55841	19 kDa		14						FBgn0036451	Uncharacterized protein, isoform B (Uncharacterized protein, isoform C) (Uncharacterized protein, isoform D)	Q9VUH9		FBgn0031395	Uncharacterized protein, isoform D	M9PB06
	364	Brain tumor protein OS=Drosophila melanogaster GN=brat PE=1 SV=2	Q8MQJ9	110 kDa		14						FBgn0036534	Decapping protein 2, isoform E (LP11827p)	Q5U127		FBgn0031395	RE23541p	Q9VQ83
	365	GEO07602p1 OS=Drosophila melanogaster GN=RpL12 PE=1 SV=1	Q9W1B9	18 kDa		14						FBgn0036534	Decapping protein 2, isoform B (Decapping protein 2, isoform D) (SD14939p)	Q86NM7		FBgn0031395	Uncharacterized protein, isoform B	Q9VQ84
	366	AP-2 complex subunit alpha OS=Drosophila melanogaster GN=AP-2alpha PE=1 SV=1	P91926	106 kDa		14						FBgn0036534	GM04208p	Q8T3N6		FBgn0031519	FI21244p1 (Fidgetin, isoform B) (EC 3.-.-.-) (EC 3.6.4.3)	M9PC18
	367	Calnexin 99A, isoform A OS=Drosophila melanogaster GN=Cnx99A PE=1 SV=2	Q9VAL7	68 kDa		14						FBgn0036534	Decapping protein 2, isoform A	Q9VUU4		FBgn0031519	Fidgetin-like protein 1 (EC 3.6.4.-)	Q9VQN8
	368	26S proteasome regulatory complex subunit p97 OS=Drosophila melanogaster GN=Rpn1 PE=1 SV=2	Q9VW54	102 kDa		14						FBgn0037102	CR6-interacting factor (RE03703p) (RH74410p)	Q9VP13		FBgn0031550	Intraflagellar transport protein 57 homolog	Q9VQS5
	369	CG6255 OS=Drosophila melanogaster GN=CG6255 PE=2 SV=1	Q9VDW7	36 kDa		14						FBgn0037330	LD10028p (Fragment)	Q7K141		FBgn0031575	Centrosomal protein 97kDa, isoform D	E1JHS8
	370	CG5604 OS=Drosophila melanogaster GN=CG5604 PE=1 SV=1	Q9VL06	302 kDa		14						FBgn0037330	Mitochondrial ribosomal protein L44 (EC 3.1.26.3)	Q9VNC1		FBgn0031575	Centrosomal protein 97kDa, isoform B	Q9VQV7
	371	Nucleoporin at 44A, isoform A OS=Drosophila melanogaster GN=Nup44A PE=1 SV=1	Q7K2X8	40 kDa		14						FBgn0037470	Tailor, isoform C (EC 2.7.7.52)	A0A0B4KGN4		FBgn0031696	Bub1 kinase, isoform A (Bub1 kinase, isoform B) (Bub1 kinase, isoform C) (LD22858p)	Q9VMS5
	372	Uncharacterized protein, isoform E OS=Drosophila melanogaster GN=CG33791 PE=1 SV=1	E1JHW5	139 kDa		14						FBgn0037470	Tailor, isoform A (EC 2.7.7.52)	Q86BP3		FBgn0031829	Intraflagellar transport 52	Q9VMC0
	373	Peptidyl-prolyl cis-trans isomerase OS=Drosophila melanogaster GN=CG7768 PE=2 SV=1	Q7K2I4	18 kDa		14						FBgn0037470	Terminal uridylyltransferase Tailor (TUTase Tailor) (EC 2.7.7.52)	Q9VI58		FBgn0032034	Reduction in Cnn dots 4, isoform A (Reduction in Cnn dots 4, isoform B) (SD16838p)	Q9VLM6
	374	CG5590 OS=Drosophila melanogaster GN=CG5590 PE=1 SV=1	Q9VB10	44 kDa		14						FBgn0038887	IP13758p (IP13958p)	Q4V551		FBgn0032119	IP11319p	Q9VLB9
	375	CG9641, isoform A OS=Drosophila melanogaster GN=CG9641 PE=1 SV=1	Q9VQJ6	60 kDa		13						FBgn0039016	Dicer-1 (Fragment)	Q27IU2		FBgn0032692	RE26667p	Q8SYZ6
	376	Spectrin beta chain OS=Drosophila melanogaster GN=beta-Spec PE=1 SV=2	Q00963	266 kDa		13						FBgn0039016	Dicer-1 (Fragment)	Q27IU3		FBgn0032692	FI02828p	Q9VJ72
	377	Tousled-like kinase, isoform B OS=Drosophila melanogaster GN=Tlk PE=1 SV=3	Q8IRT8	160 kDa		13						FBgn0039016	Dicer-1 (Fragment)	Q27IU4		FBgn0032705	Gamma-tubulin ring complex subunit Dgrip71	Q86LC4
	378	Eukaryotic translation initiation factor 3 subunit D-1 OS=Drosophila melanogaster GN=eIF-3p66 PE=1 SV=1	Q9VCK0	64 kDa		13						FBgn0039016	Dicer-1 (Fragment)	Q27IU5		FBgn0032705	RE05579p (RE59956p)	Q8SZD0
	379	60S ribosomal protein L31 OS=Drosophila melanogaster GN=RpL31 PE=1 SV=1	Q9V597	15 kDa		13						FBgn0039016	Dicer-1 (Fragment)	Q27IU6		FBgn0032705	Grip71	Q9VJ57
	380	40S ribosomal protein S5a OS=Drosophila melanogaster GN=RpS5a PE=1 SV=1	Q24186	25 kDa		13						FBgn0039016	Dicer-1 (Fragment)	Q27IU7		FBgn0032876	Centrocortin, isoform A (Centrocortin, isoform B) (LD41224p)	Q9VIK6
	381	LD27030p OS=Drosophila melanogaster GN=Nup50 PE=1 SV=1	Q7K0D8	59 kDa		13						FBgn0039016	Dicer-1 (Fragment)	Q27IU8		FBgn0032891	Outer segment 5	Q9VII8
	382	Uncharacterized protein, isoform B OS=Drosophila melanogaster GN=CG18131 PE=4 SV=1	Q0E8U8	50 kDa		13						FBgn0039016	Dicer-1 (Fragment)	Q27IU9		FBgn0033264	Nuclear pore complex protein Nup50 (50 kDa nucleoporin)	Q7K0D8
	383	Viking, isoform A OS=Drosophila melanogaster GN=vkg PE=1 SV=1	Q9VMV5	194 kDa		13						FBgn0039016	Endoribonuclease Dcr-1 (Protein dicer-1) (EC 3.1.26.-)	Q9VCU9		FBgn0033447	Dilatory, isoform E	A0A0B4LF10
	384	G protein-coupled receptor kinase interacting ArfGAP OS=Drosophila melanogaster GN=Git PE=1 SV=1	Q95RG8	81 kDa		13						FBgn0039139	N6-adenosine-methyltransferase MT-A70-like protein (EC 2.1.1.348) (Inducer of meiosis 4)	Q9VCE6		FBgn0033447	Centrosomal protein of 131 kDa (5-azacytidine-induced protein 1) (Dilatory protein)	A1Z7Z9
	385	Methionyl-tRNA synthetase OS=Drosophila melanogaster GN=MetRS PE=1 SV=1	A1ZBE9	112 kDa		13						FBgn0039861	Partner of drosha, isoform B	A0A0B4KI70		FBgn0033447	Dilatory, isoform D	B7YZS1
	386	Eukaryotic translation initiation factor 3 subunit E OS=Drosophila melanogaster GN=eIF3-S6 PE=1 SV=1	O77410	51 kDa		13						FBgn0039861	LD23072p (Partner of drosha, isoform A) (Partner of drosha, isoform C)	Q9V9V7		FBgn0033578	Bardet-Biedl syndrome 4, isoform B	A0A0B4LF63
	387	BTB/POZ domain-containing protein 9 OS=Drosophila melanogaster GN=BTBD9 PE=1 SV=1	Q9W2S3	82 kDa		13						FBgn0039943	RE68879p	Q9W5Q1		FBgn0033578	Bardet-Biedl syndrome 4 protein homolog	A1Z8E9
	388	Probable isocitrate dehydrogenase [NAD] subunit alpha, mitochondrial OS=Drosophila melanogaster GN=l(1)G0156 PE=2 SV=1	Q9VWH4	41 kDa		13						FBgn0041164	Armitage, isoform C	M9NDG7		FBgn0034530	LD20239p (RE02054p) (Reduction in Cnn dots 6, isoform A) (Reduction in Cnn dots 6, isoform B)	Q7JR73
	389	Eukaryotic translation initiation factor 3 subunit H OS=Drosophila melanogaster GN=eIF-3p40 PE=1 SV=2	Q9U9Q4	38 kDa		13						FBgn0041164	Probable RNA helicase armi (EC 3.6.4.13) (Protein armitage)	Q6J5K9		FBgn0034827	AT07729p	Q8IHF4
	390	AT22273p OS=Drosophila melanogaster GN=CG3687 PE=2 SV=1	Q7JYP8	16 kDa		13						FBgn0041188	Ataxin-2, isoform D	A0A0B4LH64		FBgn0034827	FI21273p1 (Kinesin-like protein at 59D) (EC 3.6.1.3)	Q9W1U1
	391	CG8258 OS=Drosophila melanogaster GN=CG8258 PE=1 SV=1	Q7K3J0	59 kDa		13						FBgn0041188	Ataxin-2 homolog (Datx2)	Q8SWR8		FBgn0035073	SD08625p	Q8T9B7
	392	Uncharacterized protein, isoform B OS=Drosophila melanogaster GN=CG30122 PE=1 SV=1	A1ZBB4	140 kDa		13						FBgn0042712	GH18819p	Q95SK5		FBgn0035073	LD44910p	Q9W0Z4
	393	DnaJ protein homolog 1 OS=Drosophila melanogaster GN=DnaJ-1 PE=1 SV=3	Q24133	37 kDa		13						FBgn0042712	FI04779p (HBS1, isoform A) (HBS1, isoform B)	Q9W074		FBgn0035168	Centrosomal protein cep290	Q9W0M1
	394	LD15349p OS=Drosophila melanogaster GN=Pih1D1 PE=1 SV=1	Q9VK57	38 kDa		13						FBgn0051992	Protein Gawky	Q8SY33		FBgn0035295	SD06673p	Q960D2
	395	Uncharacterized protein, isoform E OS=Drosophila melanogaster GN=CG42389 PE=1 SV=1	B7YZW3	223 kDa		13						FBgn0087035	Argonaute 2, isoform E	M9PFK7		FBgn0035295	Centrobin, isoform A (Centrobin, isoform B)	Q9I7U5
	396	Neuropathy target esterase sws OS=Drosophila melanogaster GN=sws PE=1 SV=2	Q9U969	161 kDa		13						FBgn0087035	Protein argonaute-2	Q9VUQ5		FBgn0035317	Intraflagellar transport protein 172 homolog (Osmotic avoidance abnormal protein 1 homolog) (Outer segment 2)	Q9W040
	397	Eukaryotic initiation factor 4A OS=Drosophila melanogaster GN=eIF-4a PE=1 SV=3	Q02748	46 kDa		13						FBgn0250816	Protein argonaute-3	Q7PLK0		FBgn0035741	Bardet-Biedl syndrome 1	Q9VS19
	398	AT07210p OS=Drosophila melanogaster GN=toc PE=2 SV=1	Q8IPZ1	98 kDa		13						FBgn0260932	Protein cutoff	Q9V629		FBgn0036118	Biogenesis of lysosome-related organelles complex 1 subunit 2 (BLOC-1 subunit 2)	Q9VTE0
	399	Probable E3 ubiquitin-protein ligase sinah OS=Drosophila melanogaster GN=sinah PE=1 SV=2	Q8T3Y0	40 kDa		13						FBgn0262739	Argonaute-1 (Fragment)	Q27IR0		FBgn0036476	RE36140p (Stepping stone)	Q9VUK7
	400	FI04407p OS=Drosophila melanogaster GN=SRm160 PE=1 SV=1	Q9VU43	108 kDa		13						FBgn0262739	Argonaute-1, isoform A (Argonaute-1, isoform C) (Argonaute-1, isoform D) (LP02696p) (SD07283p)	Q32KD4		FBgn0036480	Centrosomal protein 135kDa, isoform B	M9MSL4
	401	GH19655p OS=Drosophila melanogaster GN=CG15208 PE=2 SV=1	Q9VZ54	41 kDa		13						FBgn0262739	Argonaute protein (Argonaute-1, isoform B) (SD07515p)	Q7KY08		FBgn0036480	Centrosomal protein 135kDa, isoform C	M9PCK8
	402	Dynein intermediate chain at 61B, isoform A OS=Drosophila melanogaster GN=Dic61B PE=4 SV=1	Q9W0U9	87 kDa		13						FBgn0262739	LD26301p	Q8T059		FBgn0036480	Centrosomal protein 135kDa, isoform A (LD35990p)	Q960T6
	403	Uncharacterized protein, isoform F OS=Drosophila melanogaster GN=CG43143 PE=4 SV=1	A0A0B4K707	164 kDa		13						FBgn0262739	LD36719p	Q960T1		FBgn0037014	Uncharacterized protein	Q9VPC7
	404	AT28366p OS=Drosophila melanogaster GN=Ppm1 PE=2 SV=1	Q9W0Q0	39 kDa		13						FBgn0263231	Belle, isoform B (EC 3.6.1.3)	A0A0B4KGU4		FBgn0037280	FI16106p1	Q9I7P3
	405	ADP/ATP translocase OS=Drosophila melanogaster GN=Ant2 PE=2 SV=1	O62526	34 kDa		13						FBgn0263231	Uncharacterized protein (Fragment)	Q9NBW6		FBgn0037375	Katanin p60 ATPase-containing subunit A1 (Katanin p60 subunit A1) (EC 5.6.1.1) (p60 katanin)	E1JJ62
	406	Glutathione S-transferase D1 OS=Drosophila melanogaster GN=GstD1 PE=1 SV=1	P20432	24 kDa		13						FBgn0263231	ATP-dependent RNA helicase bel (EC 3.6.4.13) (Protein belle)	Q9VHP0		FBgn0037375	Katanin p60 ATPase-containing subunit A1 (Katanin p60 subunit A1) (EC 5.6.1.1) (p60 katanin)	Q4QPP5
	407	DNA topoisomerase 2 OS=Drosophila melanogaster GN=Top2 PE=1 SV=1	P15348	164 kDa		12						FBgn0263974	AT14886p	Q8MTA5		FBgn0037375	Katanin p60 ATPase-containing subunit A1 (Katanin p60 subunit A1) (EC 5.6.1.1) (p60 katanin)	Q961H1
	408	Pih1D1, isoform D OS=Drosophila melanogaster GN=Pih1D1 PE=1 SV=5	Q9VK58	128 kDa		12						FBgn0263974	Qin	Q9VE55		FBgn0037375	Katanin p60 ATPase-containing subunit A1 (Katanin p60 subunit A1) (EC 5.6.1.1) (p60 katanin)	Q9VNI0
	409	Uncharacterized protein OS=Drosophila melanogaster GN=CG33235 PE=4 SV=1	Q7KV35	174 kDa		12						FBgn0264495	Histone-lysine N-methyltransferase, H3 lysine-79 specific (EC 2.1.1.43) (Histone H3-K79 methyltransferase)	A0A0B4KFP4		FBgn0037897	Zinc finger FYVE domain-containing protein 26 homolog	Q9VGP1
	410	Target of rapamycin OS=Drosophila melanogaster GN=Tor PE=1 SV=1	Q9VK45	281 kDa		12						FBgn0264495	Histone-lysine N-methyltransferase, H3 lysine-79 specific (EC 2.1.1.43) (DOT1-like protein) (dDOT1L) (Histone H3-K79 methyltransferase) (H3-K79-HMTase) (Protein grappa)	Q8INR6		FBgn0038221	IP21508p	Q9VFL0
	411	Pacman, isoform B OS=Drosophila melanogaster GN=pcm PE=1 SV=1	E1JJR3	185 kDa		12						FBgn0266599	Heat shock protein cognate 4, isoform G (LD25749p)	C7LA75		FBgn0038248	Protein Cep78 homolog	Q9VFH6
	412	Coatomer subunit alpha OS=Drosophila melanogaster GN=alphaCOP PE=1 SV=1	Q9W0B8	139 kDa		12						FBgn0266599	Heat shock 70 kDa protein cognate 4 (Heat shock 70 kDa protein 88E)	P11147		FBgn0038358	GH11140p	Q9VF41
	413	60S ribosomal protein L18 OS=Drosophila melanogaster GN=RpL18 PE=1 SV=1	Q9VS34	22 kDa		12						FBgn0283682	Enhancer of mRNA-decapping protein 4 homolog	Q9VKK1		FBgn0038569	Uncharacterized protein, isoform B	A0A0B4LH99
	414	Uncharacterized protein CG7065 OS=Drosophila melanogaster GN=CG7065 PE=1 SV=1	Q7YZA2	137 kDa		12						FBgn0000928	AT22217p	Q8MZ98		FBgn0038569	Protein TAPT1 homolog	Q9VED0
	415	Increased minichromosome loss 1, isoform D OS=Drosophila melanogaster GN=Iml1 PE=1 SV=1	M9PE64	173 kDa		12						FBgn0000928	Fs(1)YB	Q9UB20		FBgn0038598	GH14048p	Q9VE97
	416	60S ribosomal protein L36 OS=Drosophila melanogaster GN=RpL36 PE=1 SV=1	P49630	14 kDa		12						FBgn0000928	Female sterile (1) Yb	Q9W4W2		FBgn0038965	Mob as tumor suppressor, isoform B (Mob as tumor suppressor, isoform C)	A0A0B4KGK3
	417	26S proteasome non-ATPase regulatory subunit 1 OS=Drosophila melanogaster GN=Rpn2 PE=1 SV=1	Q9V3P6	113 kDa		12						FBgn0001206	RE54143p	Q7YU57		FBgn0038965	MOB kinase activator-like 1 (Mob as tumor suppressor protein 1) (Dmob1) (Mps one binder kinase activator-like 1)	Q95RA8
	418	RE57120p OS=Drosophila melanogaster GN=CG10465 PE=2 SV=1	Q7JZ62	34 kDa		12						FBgn0001206	Hmr (Hybrid male rescue)	Q86CW5		FBgn0039110	Ran binding protein 3, isoform B	A0A0B4KGQ0
	419	Pre-mRNA-splicing factor CWC22 homolog OS=Drosophila melanogaster GN=ncm PE=1 SV=3	Q9VJ87	152 kDa		12						FBgn0001206	Uncharacterized protein	Q9XZ33		FBgn0039110	LD02979p (Ran binding protein 3, isoform A)	Q9VCI7
	420	Asparaginyl-tRNA synthetase, isoform A OS=Drosophila melanogaster GN=AsnRS PE=1 SV=1	Q9V434	64 kDa		12						FBgn0034217	LD09786p (Lethal hybrid rescue)	Q95RV3		FBgn0039141	Spastin (EC 5.6.1.1)	A0A0B4LHJ5
	421	Ran-binding protein 16 OS=Drosophila melanogaster GN=Ranbp16 PE=2 SV=1	Q9GQN0	126 kDa		12						FBgn0037205	Putative ATP-dependent RNA helicase BoYb (EC 3.6.4.13) (Brother of Yb)	Q9VNP5		FBgn0039141	Spastin (EC 5.6.1.1)	A0A126GV10
	422	Uncharacterized protein OS=Drosophila melanogaster GN=CG14838 PE=4 SV=1	Q9VS90	131 kDa		12						FBgn0037707	LD23870p (RNA-binding protein S1)	Q9VHC0		FBgn0039141	Spastin (EC 5.6.1.1)	A0A126GV13
	423	AT11025p OS=Drosophila melanogaster GN=fan PE=2 SV=3	Q9VSD3	25 kDa		12						FBgn0051755	Putative ATP-dependent RNA helicase SoYb (EC 3.6.4.13) (Sister of Yb)	Q9VL52		FBgn0039141	Spastin (EC 5.6.1.1) (D-Spastin) (Dm-Spastin) (Dspastin)	Q8I0P1
	424	CG9775, isoform A OS=Drosophila melanogaster GN=CG9775 PE=1 SV=1	Q9VN39	46 kDa		12						FBgn0263198	LD46360p	Q8MRH4		FBgn0039201	Uncharacterized protein, isoform A (Uncharacterized protein, isoform B)	Q9VC70
	425	Misshapen, isoform A OS=Drosophila melanogaster GN=msn PE=1 SV=3	Q9W002	162 kDa		12						FBgn0263198	Acinus, isoform A (Acinus, isoform B) (Acinus, isoform C) (LD23757p)	Q9VJ12		FBgn0039302	E3 SUMO-protein ligase RanBP2 (EC 2.3.2.-) (358 kDa nucleoporin) (Nuclear pore complex protein Nup358)	A0A0B4K7J2
	426	Eukaryotic translation initiation factor 3 subunit G-B OS=Drosophila melanogaster GN=eIF3gb PE=3 SV=1	Q9VDM6	31 kDa		12						FBgn0000114	Bruno 1, isoform H (Bruno 1, isoform I) (Bruno 1, isoform J) (Bruno 1, isoform K)	M9PDB0		FBgn0039731	Spindle assembly abnormal protein 6 homolog	Q9VAC8
	427	Reticulon-like protein OS=Drosophila melanogaster GN=Rtnl1 PE=1 SV=1	E1JHT6	65 kDa		12						FBgn0000114	Bruno	O02374		FBgn0040010	Uncharacterized protein, isoform B (Uncharacterized protein, isoform C) (Uncharacterized protein, isoform D)	M9PGG8
	428	Gudu OS=Drosophila melanogaster GN=gudu PE=2 SV=1	Q9VM21	73 kDa		12						FBgn0000114	Testis-specific RNP-type RNA binding protein	O18409		FBgn0040010	RE19335p	Q8SXJ8
	429	Dynein heavy chain at 62B OS=Drosophila melanogaster GN=Dhc62B PE=4 SV=2	Q7KVA7	455 kDa		12						FBgn0000114	Bruno 1, isoform F	Q8IP89		FBgn0040207	Katanin p80 WD40 repeat-containing subunit B1 (Katanin p80 subunit B1) (p80 katanin)	Q0KHS0
	430	40S ribosomal protein S5b OS=Drosophila melanogaster GN=RpS5b PE=2 SV=1	Q9VFE4	26 kDa		12						FBgn0000114	Bruno 1, isoform B (Bruno 1, isoform G) (FI19388p1)	Q8IP90		FBgn0040207	Katanin p80 WD40 repeat-containing subunit B1 (Katanin p80 subunit B1) (p80 katanin)	Q8SXM2
	431	FI21821p1 OS=Drosophila melanogaster GN=nmdyn-D7 PE=2 SV=1	Q9VH94	44 kDa		12						FBgn0000114	GM15173p	Q8MSG0		FBgn0040207	Katanin p80 WD40 repeat-containing subunit B1 (Katanin p80 subunit B1) (p80 katanin)	Q9NHF0
	432	14-3-3 protein zeta OS=Drosophila melanogaster GN=14-3-3zeta PE=1 SV=1	P29310	28 kDa		12						FBgn0000114	Bruno 1, isoform D (RE72594p)	Q8SYC0		FBgn0040207	Katanin p80 WD40 repeat-containing subunit B1 (Katanin p80 subunit B1) (p80 katanin)	X2JKM9
	433	FI19901p1 OS=Drosophila melanogaster GN=S-Lap5 PE=2 SV=1	A1Z9G3	60 kDa		12						FBgn0000114	Bruno 1, isoform A (Bruno 1, isoform E) (LD29068p)	Q960Z4		FBgn0040208	Katanin p60 ATPase-containing subunit A1 (Katanin p60 subunit A1) (EC 5.6.1.1) (p60 katanin)	A0A0B4KFL3
	434	CG7813 OS=Drosophila melanogaster GN=CG7813-RA PE=2 SV=1	A1ZAH1	82 kDa		12						FBgn0001942	Eukaryotic translation initiation factor 4A, isoform E (EC 2.7.7.-) (EC 3.6.1.3) (Eukaryotic translation initiation factor 4A, isoform F) (LD22268p)	C9QP42		FBgn0040208	Katanin p60 ATPase-containing subunit A1 (Katanin p60 subunit A1) (EC 5.6.1.1) (p60 katanin)	Q8SZ40
	435	Calmodulin OS=Drosophila melanogaster GN=Cam PE=1 SV=2	P62152	17 kDa		12						FBgn0001942	Eukaryotic initiation factor 4A (EC 3.6.4.13) (ATP-dependent RNA helicase eIF4A)	Q02748		FBgn0040208	Katanin p60 ATPase-containing subunit A1 (Katanin p60 subunit A1) (EC 5.6.1.1) (p60 katanin)	Q9NHF1
	436	Glycerol-3-phosphate dehydrogenase OS=Drosophila melanogaster GN=CG2137 PE=3 SV=1	A1Z707	80 kDa		12						FBgn0003401	Inactive peptidyl-prolyl cis-trans isomerase shutdown	Q9W1I9		FBgn0040208	Katanin p60 ATPase-containing subunit A1 (Katanin p60 subunit A1) (EC 5.6.1.1) (p60 katanin)	Q9VN89
	437	Aconitate hydratase, mitochondrial OS=Drosophila melanogaster GN=CG4706 PE=2 SV=1	Q8T4D6	85 kDa		12						FBgn0004047	Vitellogenin-3 (Vitellogenin III) (Yolk protein 3)	P06607		FBgn0050441	Uncharacterized protein	A1Z6F0
	438	Uncharacterized protein, isoform A OS=Drosophila melanogaster GN=CG18869 PE=4 SV=1	Q9I7T3	66 kDa		12						FBgn0004047	Yolk protein 3, isoform B (EC 3.1.1.-) (EC 3.1.1.1)	X2JEX8		FBgn0051802	AT22559p	Q8T415
	439	Dynein light chain 2, cytoplasmic OS=Drosophila melanogaster GN=Cdlc2 PE=3 SV=1	O96860	10 kDa		12						FBgn0011230	Purity of essence, isoform B	M9PB68		FBgn0053052	RAB6-interacting golgin	Q8IQQ4
	440	GH01042p OS=Drosophila melanogaster GN=CG17401 PE=2 SV=1	Q8T0V8	20 kDa		12						FBgn0011230	Protein purity of essence (Interaction calmodulin and colossal molecular mass protein) (Protein Calossin) (Protein pushover)	Q9VLT5		FBgn0067317	Chibby, isoform C	A0A0B4KHL3
	441	Scaffold attachment factor B, isoform B OS=Drosophila melanogaster GN=Saf-B PE=1 SV=2	Q8IMV6	102 kDa		11						FBgn0016053	GEO12759p1 (Polar granule component, isoform A) (Polar granule component, isoform C) (Polar granule component, isoform D)	A8DYL7		FBgn0067317	Chibby, isoform E	B9A0M5
	442	Argonaute-1, isoform A OS=Drosophila melanogaster GN=AGO1 PE=1 SV=1	Q32KD4	110 kDa		11						FBgn0016053	RE14873p	Q8SZ69		FBgn0085446	Uncharacterized protein, isoform D	A8JUZ8
	443	Qin OS=Drosophila melanogaster GN=qin PE=4 SV=4	Q9VE55	211 kDa		11						FBgn0027529	MIP19735p (Tapas, isoform F)	D5AEP3		FBgn0085446	Uncharacterized protein, isoform F	A8JUZ9
	444	Heterogeneous nuclear ribonucleoprotein A1 OS=Drosophila melanogaster GN=Hrb98DE PE=2 SV=1	P07909	39 kDa		11						FBgn0027529	FI17112p1 (Tapas, isoform D)	E1JGN5		FBgn0085446	Uncharacterized protein, isoform H (Uncharacterized protein, isoform J) (Uncharacterized protein, isoform U)	A8JV00
	445	60S ribosomal protein L24 OS=Drosophila melanogaster GN=RpL24 PE=1 SV=1	Q9VJY6	18 kDa		11						FBgn0027529	Tapas, isoform B	Q0E910		FBgn0085446	Uncharacterized protein, isoform C	A8JV02
	446	Dynein light chain 1, cytoplasmic OS=Drosophila melanogaster GN=ctp PE=1 SV=1	Q24117	10 kDa		11						FBgn0027529	Tapas, isoform A	Q7KN83		FBgn0085446	Uncharacterized protein, isoform I	E2QD99
	447	Lamin Dm0 OS=Drosophila melanogaster GN=Lam PE=1 SV=4	P08928	71 kDa		11						FBgn0027529	GH22439p	Q95SJ5		FBgn0085446	Uncharacterized protein, isoform K	M9MS17
	448	Probable ATP-dependent RNA helicase spindle-E OS=Drosophila melanogaster GN=spn-E PE=2 SV=1	Q9VF26	165 kDa		11						FBgn0031401	Tudor and KH domain-containing protein homolog (Partner of PIWIs protein)	Q9VQ91		FBgn0085446	Uncharacterized protein, isoform L	M9MSA5
	449	Rho-type guanine nucleotide exchange factor, isoform A OS=Drosophila melanogaster GN=RtGEF PE=1 SV=1	Q9VIN1	75 kDa		11						FBgn0033921	FI02030p (Tejas)	A1Z9P1		FBgn0085446	Uncharacterized protein, isoform O	M9PDW3
	450	40S ribosomal protein S23 OS=Drosophila melanogaster GN=RpS23 PE=1 SV=1	Q8T3U2	16 kDa		11						FBgn0033921	RE23690p	Q8SZ14		FBgn0085446	Uncharacterized protein, isoform T	M9PDW8
	451	Elongation factor 1-gamma OS=Drosophila melanogaster GN=Ef1gamma PE=2 SV=2	Q9NJH0	49 kDa		11						FBgn0034098	FI20010p1 (Krimper)	A1ZAC4		FBgn0085446	Uncharacterized protein, isoform P	M9PGI5
	452	40S ribosomal protein S27 OS=Drosophila melanogaster GN=RpS27 PE=1 SV=1	Q9VBU9	9 kDa		11						FBgn0034098	RE66405p	Q8IGM1		FBgn0085446	Uncharacterized protein, isoform R	M9PGT0
	453	AT03545p OS=Drosophila melanogaster GN=CG17083 PE=2 SV=1	Q9VCN4	65 kDa		11						FBgn0034098	LD30829p	Q95TQ3		FBgn0085446	Uncharacterized protein, isoform Q	M9PH75
	454	G patch domain-containing protein 1 homolog OS=Drosophila melanogaster GN=CG8833 PE=2 SV=1	Q9VUA0	108 kDa		11						FBgn0036330	Protein Exd1 homolog (DmExd1) (Exonuclease 3'-5' domain-containing protein 1 homolog) (Exonuclease 3'-5' domain-like-containing protein 1 homolog)	Q9VU31		FBgn0085446	Uncharacterized protein, isoform V	M9PH82
	455	GH11218p OS=Drosophila melanogaster GN=CG18266 PE=2 SV=2	Q9VMP0	55 kDa		11						FBgn0041775	Trailer hitch, isoform G	M9PCB7		FBgn0085446	Uncharacterized protein, isoform M	M9PJ79
	456	LD20211p OS=Drosophila melanogaster GN=Tudor-SN PE=1 SV=1	Q9W0S7	103 kDa		11						FBgn0041775	Trailer hitch, isoform C	M9PF14		FBgn0085446	Uncharacterized protein, isoform S	M9PJ82
	457	Mekk1, isoform B OS=Drosophila melanogaster GN=Mekk1 PE=2 SV=1	Q8MSQ4	177 kDa		11						FBgn0041775	Trailer hitch, isoform H	M9PF20		FBgn0085446	GH02414p	Q95TC5
	458	Drab11 OS=Drosophila melanogaster GN=Rab11 PE=1 SV=1	O18335	24 kDa		11						FBgn0041775	Trailer hitch, isoform E	M9PFB2		FBgn0085446	GH23906p	Q961G7
	459	Moca-cyp, isoform A OS=Drosophila melanogaster GN=Moca-cyp PE=1 SV=1	Q9VAW1	113 kDa		11						FBgn0041775	Trailer hitch, isoform D	M9PFF9		FBgn0085446	Uncharacterized protein, isoform N	R9PY45
	460	Dynactin subunit 1 OS=Drosophila melanogaster GN=Gl PE=1 SV=2	P13496	141 kDa		11						FBgn0041775	Trailer hitch, isoform I	M9PFG3		FBgn0085446	Uncharacterized protein, isoform X	X2JDY1
	461	Cation-transporting ATPase OS=Drosophila melanogaster GN=CG6230-RA PE=1 SV=1	Q9VKJ6	136 kDa		11						FBgn0041775	Trailer hitch, isoform F	M9PI44		FBgn0085446	Uncharacterized protein, isoform Y	X2JEC4
	462	MICOS complex subunit Mic60 OS=Drosophila melanogaster GN=Mitofilin PE=1 SV=4	P91928	82 kDa		11						FBgn0041775	GH08269p (Trailer hitch, isoform A) (Trailer hitch, isoform B)	Q9VTZ0		FBgn0085446	Uncharacterized protein, isoform W	X2JIN0
	463	CG6790 OS=Drosophila melanogaster GN=CG6790 PE=4 SV=2	Q9VGM0	101 kDa		11						FBgn0261791	Probable small nuclear ribonucleoprotein G (snRNP-G) (Sm protein G) (Sm-G) (SmG)	Q9VXE0		FBgn0086251	Deadlock, isoform C	M9PDK1
	464	Probable aminoacyl tRNA synthase complex-interacting multifunctional protein 2 OS=Drosophila melanogaster GN=CG12304 PE=3 SV=1	Q9VUR3	37 kDa		11						FBgn0262743	Female sterile (2) ketel, isoform B (Female sterile (2) ketel, isoform C) (Female sterile (2) ketel, isoform D) (Female sterile (2) ketel, isoform E)	M9NDC3		FBgn0086251	Deadlock, isoform B	M9PDW9
	465	IP07030p OS=Drosophila melanogaster GN=CG15124 PE=2 SV=1	Q4V5L1	22 kDa		11						FBgn0262743	Importin subunit beta (Karyopherin subunit beta) (Protein ketel)	O18388		FBgn0086251	Protein deadlock	Q9VIF5
	466	Dipeptidyl peptidase 3 OS=Drosophila melanogaster GN=DppIII PE=2 SV=2	Q9VHR8	89 kDa		11						FBgn0267385	Pyruvate kinase (PK) (EC 2.7.1.40)	O62619		FBgn0086346	ALG-2 interacting protein X (LD25543p)	Q9VB05
	467	IP04277p OS=Drosophila melanogaster GN=CG14071-RA PE=2 SV=1	Q9VKN5	15 kDa		11						FBgn0086908	Histone-lysine N-methyltransferase eggless (EC 2.1.1.43) (SETDB1 homolog)	Q32KD2		FBgn0259736	Uncharacterized protein, isoform D	Q7KS66
	468	Glutathione S transferase D9, isoform A OS=Drosophila melanogaster GN=GstD9 PE=1 SV=1	Q9VGA0	25 kDa		11						FBgn0004400	Rhino	Q49BK5		FBgn0259736	LD43488p	Q960N1
	469	Peptidyl-prolyl cis-trans isomerase OS=Drosophila melanogaster GN=Cyp1 PE=1 SV=2	P25007	25 kDa		11						FBgn0004400	Rhino	Q49BK6		FBgn0259736	Uncharacterized protein, isoform B (Uncharacterized protein, isoform E)	Q9VD46
	470	Uncharacterized protein OS=Drosophila melanogaster GN=CG15040 PE=4 SV=1	Q9VWS5	209 kDa		10						FBgn0004400	Rhino	Q49BK7		FBgn0259982	GEO12025p1 (IP04426p) (Lethal (2) 35Cc, isoform A) (Lethal (2) 35Cc, isoform B)	Q9VJP9
	471	CG8108, isoform A OS=Drosophila melanogaster GN=CG8108 PE=1 SV=1	Q9VT61	103 kDa		10						FBgn0004400	Rhino	Q49BK8		FBgn0260439	MIP33436p1 (Protein phosphatase 2A at 29B, isoform E)	H5V8B8
	472	Protein mitoshell OS=Drosophila melanogaster GN=mtsh PE=4 SV=2	Q9VLP4	74 kDa		10						FBgn0004400	Rhino	Q49BK9		FBgn0260439	Protein phosphatase 2A at 29B, isoform C	M9MQH9
	473	40S ribosomal protein S25 OS=Drosophila melanogaster GN=RpS25 PE=1 SV=3	P48588	13 kDa		10						FBgn0004400	Rhino	Q49BL1		FBgn0260439	Protein phosphatase 2A at 29B, isoform D	M9NDI6
	474	Heterogeneous nuclear ribonucleoprotein 87F OS=Drosophila melanogaster GN=Hrb87F PE=2 SV=2	P48810	39 kDa		10						FBgn0004400	Rhino	Q49BL2		FBgn0260439	Serine/threonine-protein phosphatase PP2A 65 kDa regulatory subunit (PR65) (Protein phosphatase PP2A regulatory subunit A)	P36179
	475	Eukaryotic translation initiation factor 2 subunit 3 OS=Drosophila melanogaster GN=eIF-2gamma PE=2 SV=1	Q24208	51 kDa		10						FBgn0004400	Rhino	Q49BL4		FBgn0260439	RE28669p	Q8MT47
	476	RE08669p OS=Drosophila melanogaster GN=RpL6 PE=1 SV=1	Q9V9W3	30 kDa		10						FBgn0004400	Rhino	Q49BL8		FBgn0260799	Adherens junction protein p120	Q7PLI0
	477	Eukaryotic translation initiation factor 3 subunit L OS=Drosophila melanogaster GN=CG5642 PE=2 SV=1	Q9VTU4	63 kDa		10						FBgn0004400	Rhino	Q49BM0		FBgn0260799	LD03740p	Q8T0H3
	478	PAB-dependent poly(A)-specific ribonuclease subunit PAN2 OS=Drosophila melanogaster GN=PAN2 PE=3 SV=1	A0A0B4LEY4	139 kDa		10						FBgn0004400	RE36324p (Rhino)	Q7JXA8		FBgn0260799	Arm repeat protein	Q9NHP1
	479	60S ribosomal protein L13a OS=Drosophila melanogaster GN=RpL13A PE=1 SV=1	Q9VNE9	24 kDa		10						FBgn0014189	Helicase at 25E, isoform D (EC 3.6.1.3)	M9PC90		FBgn0260933	Reduced mechanoreceptor potential A, isoform B	Q7KTZ4
	480	Zinc finger protein-like 1 homolog OS=Drosophila melanogaster GN=CG5382 PE=1 SV=1	Q9VD26	34 kDa		10						FBgn0014189	ATP-dependent RNA helicase WM6 (DEAD box protein UAP56) (Dmrnahel) (EC 3.6.4.13) (HEL/UAP56)	Q27268		FBgn0260933	LP14662p (Reduced mechanoreceptor potential A, isoform C)	Q9VPR0
	481	CG2918, isoform A OS=Drosophila melanogaster GN=EG:25E8.1 PE=1 SV=1	O46067	103 kDa		10						FBgn0086251	Deadlock, isoform C	M9PDK1		FBgn0261004	Asterless (GH02902p)	Q9VNE4
	482	CG6439, isoform A OS=Drosophila melanogaster GN=CG6439 PE=1 SV=1	Q9VD58	40 kDa		10						FBgn0086251	Deadlock, isoform B	M9PDW9		FBgn0261858	GEO02508p1 (HDC08084)	Q6ILY6
	483	CG3436, isoform A OS=Drosophila melanogaster GN=CG3436 PE=1 SV=1	Q9VPL0	39 kDa		10						FBgn0086251	Protein deadlock	Q9VIF5		FBgn0262167	LD07765p	Q961D7
	484	AT01533p OS=Drosophila melanogaster GN=CG6089 PE=1 SV=2	Q9VKM7	76 kDa		10						FBgn0033273	GH09064p (Gasz)	Q7K5K0		FBgn0262167	Anastral spindle 1, isoform A (Anastral spindle 1, isoform C)	Q9VC64
	485	AT16211p OS=Drosophila melanogaster GN=CG31773 PE=2 SV=2	Q9VQW0	84 kDa		10						FBgn0027579	Minotaur, isoform B (EC 2.3.1.15)	Q8IMM7		FBgn0264855	AP-2 complex subunit alpha (Alpha-adaptin)	P91926
	486	DNA repair protein RAD50 OS=Drosophila melanogaster GN=rad50 PE=2 SV=4	Q9W252	152 kDa		10						FBgn0027579	MIP21506p (Minotaur, isoform C) (EC 2.3.1.15)	Q8IMM8		FBgn0265101	CG9617 (Fragment)	Q2XYI8
	487	Hsc70-interacting protein 1 OS=Drosophila melanogaster GN=HIP PE=1 SV=2	C4NYP8	41 kDa		10						FBgn0027579	BcDNA.GH07066 (Minotaur, isoform A) (EC 2.3.1.15) (Minotaur, isoform E)	Q9Y137		FBgn0265101	RH27607p	Q8SY87
	488	ATP synthase subunit b, mitochondrial OS=Drosophila melanogaster GN=ATPsynB PE=2 SV=2	Q94516	27 kDa		10						FBgn0039562	Glycoprotein 93 (LD23641p)	Q9VAY2		FBgn0265101	CG9617 protein (CG9617-PA) (FI02883p) (Suppressor-of-G2-allele-of-skp1)	Q9VHT3
	489	Mitochondrial import receptor subunit TOM40 homolog 2 OS=Drosophila melanogaster GN=tomboy40 PE=2 SV=1	A1Z6L1	37 kDa		10										FBgn0266111	Anastral spindle 3	A1Z8X3
	490	Glutaredoxin-1 OS=Drosophila melanogaster GN=Grx-1 PE=2 SV=1	Q9W2D1	13 kDa		10										FBgn0266566	Uncharacterized protein, isoform E (Uncharacterized protein, isoform G)	A0A0B4LH69
	491	Ubiquitin activating enzyme 1, isoform C OS=Drosophila melanogaster GN=Uba1 PE=1 SV=1	A0A0B4KF46	112 kDa		10										FBgn0266566	Uncharacterized protein, isoform H	A0A0B4LHA1
	492	CG6084, isoform D OS=Drosophila melanogaster GN=CG6084 PE=1 SV=1	M9PI17	36 kDa		10										FBgn0266566	Uncharacterized protein, isoform F	A0A0B4LHH2
	493	Putative apoptosis-inducing factor 1, mitochondrial OS=Drosophila melanogaster GN=AIF PE=2 SV=2	Q9VQ79	81 kDa		10										FBgn0266566	Uncharacterized protein, isoform I	A0A0B4LIA2
	494	Glutathione peroxidase OS=Drosophila melanogaster GN=PHGPx PE=1 SV=1	Q8IRD3	26 kDa		10										FBgn0266566	RE13779p	Q6NR11
	495	LP21249p OS=Drosophila melanogaster GN=Psa PE=1 SV=1	Q8IRH0	120 kDa		10										FBgn0266566	Uncharacterized protein, isoform B	Q9VF12
	496	Succinate dehydrogenase [ubiquinone] flavoprotein subunit, mitochondrial OS=Drosophila melanogaster GN=SdhAL PE=2 SV=1	Q8SX97	72 kDa		10										FBgn0266566	Uncharacterized protein, isoform C	Q9VF13
	497	Cwc25 OS=Drosophila melanogaster GN=Cwc25 PE=2 SV=1	Q9VQF5	62 kDa		10										FBgn0266708	Protein Cep89 homolog	Q7JVA5
	498	V-type proton ATPase catalytic subunit A isoform 2 OS=Drosophila melanogaster GN=Vha68-2 PE=1 SV=2	Q27331	68 kDa		10										FBgn0266709	Zinc finger MYND domain-containing protein 10 homolog	Q9VU41
	499	Ubiquitin-60S ribosomal protein L40 OS=Drosophila melanogaster GN=RpL40 PE=1 SV=2	P18101	15 kDa		10										FBgn0283503	Neuralized E3 ubiquitin protein ligase 4	A0A1L4AAD6
	500	CG8920, isoform B OS=Drosophila melanogaster GN=tapas PE=1 SV=1	Q0E910	138 kDa		9										FBgn0283724	Girdin, isoform C	M9PDY5
	501	RNA-binding protein OS=Drosophila melanogaster GN=Rbp9 PE=4 SV=4	Q9VQJ0	47 kDa		9										FBgn0283724	Girdin, isoform E	M9PE55
	502	Otefin OS=Drosophila melanogaster GN=Ote PE=1 SV=2	P20240	47 kDa		9										FBgn0283724	Girdin, isoform D	M9PEG0
	503	CCHC-type zinc finger protein CG3800 OS=Drosophila melanogaster GN=CG3800 PE=1 SV=1	Q8T8R1	18 kDa		9										FBgn0283724	Girdin, isoform B (LD40094p)	Q8SX64
	504	Fat facets, isoform E OS=Drosophila melanogaster GN=faf PE=3 SV=1	A0A0B4K6W2	310 kDa		9										FBgn0283724	Girdin, isoform A	Q9VZT7
	505	Eukaryotic translation initiation factor 4E-3 OS=Drosophila melanogaster GN=eIF4E-3 PE=2 SV=2	Q9VSG1	28 kDa		9										FBgn0000063	Monopolar spindle 1, isoform B (EC 2.7.12.1)	A0A0B4KG66
	506	Barentsz, isoform D OS=Drosophila melanogaster GN=btz PE=1 SV=1	A0A0B4KH64	89 kDa		9										FBgn0000063	LD04521p (Monopolar spindle 1, isoform A) (EC 2.7.12.1)	Q9VEH1
	507	Alhambra, isoform L OS=Drosophila melanogaster GN=Alh PE=4 SV=1	A0A0B4KFD2	134 kDa		9										FBgn0000140	Protein abnormal spindle	Q9VC45
	508	Loquacious, isoform A OS=Drosophila melanogaster GN=loqs PE=1 SV=1	Q8IP72	45 kDa		9										FBgn0000147	Aurora	Q27393
	509	Eukaryotic translation initiation factor 3 subunit G-A OS=Drosophila melanogaster GN=eIF3ga PE=1 SV=1	Q9W4X7	30 kDa		9										FBgn0000147	Aurora A (EC 2.7.11.-) (EC 2.7.12.1) (LD16949p)	Q9VGF9
	510	Schizo, isoform D OS=Drosophila melanogaster GN=siz PE=1 SV=1	E1JI59	133 kDa		9										FBgn0000152	Anoctamin	O97132
	511	60S ribosomal protein L37a OS=Drosophila melanogaster GN=RpL37A PE=1 SV=3	Q9VMU4	10 kDa		9										FBgn0000228	Blastoderm-specific gene 25D, isoform D (RE39089p)	C9QPC2
	512	Uncharacterized protein, isoform C OS=Drosophila melanogaster GN=CG11873 PE=4 SV=1	A0A0B4KI07	290 kDa		9										FBgn0000228	Blastoderm-specific gene 25D, isoform E	M9MRD3
	513	VAMP-associated protein of 33kDa ortholog A, isoform A OS=Drosophila melanogaster GN=Vap33 PE=1 SV=1	Q7KVX5	27 kDa		9										FBgn0000228	Blastoderm-specific gene 25D, isoform F	M9PB42
	514	Poly(U)-binding-splicing factor half pint OS=Drosophila melanogaster GN=pUf68 PE=1 SV=2	Q8T6B9	68 kDa		9										FBgn0000228	Blastoderm-specific gene 25D, isoform G	M9PC27
	515	LP08082p OS=Drosophila melanogaster GN=Ranbp9 PE=1 SV=1	Q9VGP4	114 kDa		9										FBgn0000228	Blastoderm-specific protein 25D	P11929
	516	AT12460p OS=Drosophila melanogaster GN=BG:DS02740.2 PE=2 SV=2	Q9VJL9	34 kDa		9										FBgn0000228	Blastoderm-specific gene 25D, isoform C	Q8IPK8
	517	RNA-binding protein 8A OS=Drosophila melanogaster GN=tsu PE=1 SV=1	Q9V535	19 kDa		9										FBgn0000228	Blastoderm-specific gene 25D, isoform B (LD21844p)	Q9VMS6
	518	Uncharacterized protein OS=Drosophila melanogaster GN=CG17097 PE=1 SV=1	E2QCS7	121 kDa		9										FBgn0000253	Calmodulin, isoform C (Calmodulin, isoform D) (Calmodulin, isoform E)	A0A0B4LF57
	519	ATP synthase subunit O, mitochondrial OS=Drosophila melanogaster GN=ATPsynO PE=2 SV=2	Q24439	22 kDa		9										FBgn0000253	Calmodulin (CaM)	P62152
	520	ATP synthase subunit gamma, mitochondrial OS=Drosophila melanogaster GN=ATPsyngamma PE=2 SV=2	O01666	33 kDa		9										FBgn0000283	Centrosome-associated zinc finger protein CP190 (Protein enhancer of mod(mdg4)4-1) (dMAP190)	Q24478
	521	Protein kintoun OS=Drosophila melanogaster GN=Nop17l PE=1 SV=1	Q0E9G3	95 kDa		9										FBgn0000405	G2/mitotic-specific cyclin-B	P20439
	522	Protein mago nashi OS=Drosophila melanogaster GN=mago PE=1 SV=1	P49028	17 kDa		9										FBgn0001086	FI02843p (Fizzy) (LD44795p)	Q24044
	523	Ras-like GTP-binding protein Rho1 OS=Drosophila melanogaster GN=Rho1 PE=1 SV=1	P48148	22 kDa		9										FBgn0001086	RE39287p	Q6NR32
	524	Eukaryotic translation initiation factor 3 subunit D-2 OS=Drosophila melanogaster GN=eIF3-S7-2 PE=2 SV=1	Q9VGC7	63 kDa		9										FBgn0001108	Dynactin subunit 1 (150 kDa dynein-associated polypeptide) (DAP-150) (DP-150) (Dynactin 1 subunit p150) (Protein glued)	P13496
	525	Cofilin/actin-depolymerizing factor homolog OS=Drosophila melanogaster GN=tsr PE=1 SV=1	P45594	17 kDa		9										FBgn0001612	Gamma-tubulin complex component 3 (Gamma-ring complex protein 91 kDa)	Q9XYP8
	526	FI12817p OS=Drosophila melanogaster GN=Nrx-IV PE=1 SV=2	Q8IQH0	145 kDa		9										FBgn0002645	Microtubule-associated protein 205, isoform C	A0A0B4KI71
	527	Nucleosome remodeling factor-38kD, isoform C OS=Drosophila melanogaster GN=Nurf-38 PE=1 SV=1	A0A0B4K7G9	33 kDa		9										FBgn0002645	205 kDa microtubule-associated protein	P23226
	528	CG4744 OS=Drosophila melanogaster GN=CG4744 PE=4 SV=1	A1Z9C4	171 kDa		9										FBgn0002645	Microtubule-associated protein 205, isoform B	Q8IMF5
	529	26S proteasome regulatory complex subunit p39A OS=Drosophila melanogaster GN=Rpn9 PE=1 SV=1	Q7KMP8	44 kDa		9										FBgn0002673	Twine, isoform B (Twine, isoform C) (EC 3.1.3.-) (EC 3.1.3.48) (Twine, isoform D)	M9PBC2
	530	LD04933p OS=Drosophila melanogaster GN=ste24a PE=1 SV=1	Q7K172	52 kDa		9										FBgn0002673	Cdc25-like protein phosphatase twine (EC 3.1.3.48)	Q03019
	531	Malic enzyme OS=Drosophila melanogaster GN=Men-b PE=1 SV=1	E1JIZ4	69 kDa		9										FBgn0002873	Mushroom body defect, isoform J	M9NEG4
	532	Ferritin OS=Drosophila melanogaster GN=Fer2LCH PE=1 SV=1	A0A0B4KHF0	26 kDa		9										FBgn0002873	Mushroom body defect, isoform I	M9NGE4
	533	Nucleoside diphosphate kinase OS=Drosophila melanogaster GN=awd PE=1 SV=3	P08879	17 kDa		9										FBgn0002873	Mushroom body defect, isoform L	M9PEK6
	534	BcDNA.GH10229 OS=Drosophila melanogaster GN=BcDNA.GH10229 PE=1 SV=1	Q9Y114	71 kDa		9										FBgn0002873	Mushroom body defect, isoform K	M9PJN0
	535	205 kDa microtubule-associated protein OS=Drosophila melanogaster GN=Map205 PE=1 SV=2	P23226	127 kDa		9										FBgn0002873	Mushroom body defect protein	Q1KN24
	536	Uncharacterized protein, isoform C OS=Drosophila melanogaster GN=CG10254 PE=1 SV=1	A0A0B4KHY8	154 kDa		9										FBgn0002873	Mushroom body defect, isoform G	Q8IR54
	537	IP20241p OS=Drosophila melanogaster GN=Nost PE=1 SV=1	B5RJS0	139 kDa		9										FBgn0002873	Mushroom body defect, isoform H	Q8IR55
	538	Odorant-binding protein 44a, isoform A OS=Drosophila melanogaster GN=Obp44a PE=1 SV=1	Q7K084	16 kDa		9										FBgn0002873	LD29039p	Q95TR6
	539	CG6130 protein OS=Drosophila melanogaster GN=h-cup PE=2 SV=1	Q9VF68	29 kDa		9										FBgn0002873	Mud protein	Q9NCL3
	540	GH01077p OS=Drosophila melanogaster GN=UQCR-C1 PE=1 SV=2	Q9VFF0	52 kDa		9										FBgn0002873	Mud protein	Q9NCW7
	541	CG3726, isoform B OS=Drosophila melanogaster GN=CG3726 PE=4 SV=1	X2JDV1	74 kDa		9										FBgn0002873	Mushroom body defect, isoform F	Q9VY43
	542	Phosphoethanolamine cytidylyltransferase, isoform E OS=Drosophila melanogaster GN=Pect PE=1 SV=1	Q7KTB3	42 kDa		9										FBgn0002924	Kinesin-like protein	A0A0B4LI25
	543	GH07689p OS=Drosophila melanogaster GN=S-Lap8 PE=1 SV=1	Q7K5K9	58 kDa		9										FBgn0002924	Protein claret segregational	P20480
	544	LD28815p OS=Drosophila melanogaster GN=Usp10 PE=1 SV=2	Q9W0L7	165 kDa		8										FBgn0002924	Kinesin-like motor protein (Fragment)	Q5UHE2
	545	LD18435p OS=Drosophila melanogaster GN=twin PE=1 SV=1	Q7K112	63 kDa		8										FBgn0003124	Serine/threonine-protein kinase polo (EC 2.7.11.21)	P52304
	546	Raptor, isoform B OS=Drosophila melanogaster GN=raptor PE=1 SV=2	Q9W437	177 kDa		8										FBgn0003268	Rough deal protein	O96695
	547	Trailer hitch, isoform G OS=Drosophila melanogaster GN=tral PE=1 SV=1	M9PCB7	68 kDa		8										FBgn0003268	Rough deal	Q9V9W7
	548	Alsin homolog OS=Drosophila melanogaster GN=Als2 PE=1 SV=1	Q9VNZ8	166 kDa		8										FBgn0003371	Shaggy, isoform J (EC 2.7.11.-)	A4V3W1
	549	Heterogeneous nuclear ribonucleoprotein 27C OS=Drosophila melanogaster GN=Hrb27C PE=1 SV=2	P48809	45 kDa		8										FBgn0003371	Shaggy, isoform C (Shaggy, isoform E) (Shaggy, isoform F) (EC 2.7.11.-) (Shaggy, isoform H) (Shaggy, isoform I)	A4V3W2
	550	Stress-sensitive B, isoform E OS=Drosophila melanogaster GN=sesB PE=1 SV=1	X2JB48	33 kDa		8										FBgn0003371	Shaggy, isoform M (EC 2.7.11.-)	A8JUV9
	551	Pop2, isoform D OS=Drosophila melanogaster GN=Pop2 PE=1 SV=1	E1JHY7	40 kDa		8										FBgn0003371	MIP03616p (Shaggy, isoform O) (EC 2.7.11.-)	C0PUX5
	552	T-complex protein 1 subunit delta OS=Drosophila melanogaster GN=CG5525 PE=1 SV=1	Q9VK69	57 kDa		8										FBgn0003371	Shaggy, isoform P (EC 2.7.11.-)	M9PGC4
	553	Gp210 ortholog, isoform A OS=Drosophila melanogaster GN=Gp210 PE=1 SV=1	A1Z6H7	210 kDa		8										FBgn0003371	Shaggy, isoform Q (EC 2.7.11.-)	M9PGV7
	554	LD37257p OS=Drosophila melanogaster GN=RAF2 PE=1 SV=3	Q9VV52	125 kDa		8										FBgn0003371	Protein kinase shaggy (EC 2.7.11.1) (Protein zeste-white 3)	P18431
	555	DNA polymerase theta OS=Drosophila melanogaster GN=mus308 PE=1 SV=1	O18475	230 kDa		8										FBgn0003371	Shaggy, isoform R (EC 2.7.11.-)	Q0KHW6
	556	Pre-mRNA-splicing regulator female-lethal(2)D OS=Drosophila melanogaster GN=fl(2)d PE=1 SV=2	Q9Y091	59 kDa		8										FBgn0003371	SGG (Fragment)	Q6A4R5
	557	Eukaryotic translation initiation factor 3 subunit F-1 OS=Drosophila melanogaster GN=eIF3-S5-1 PE=2 SV=1	Q9VN50	31 kDa		8										FBgn0003371	SGG (Fragment)	Q6A4R8
	558	LD29830p OS=Drosophila melanogaster GN=Srp54 PE=1 SV=1	Q9VL71	58 kDa		8										FBgn0003371	SGG (Fragment)	Q6A4S5
	559	Hpr1 OS=Drosophila melanogaster GN=Hpr1 PE=1 SV=1	Q9VNI8	81 kDa		8										FBgn0003371	SGG (Fragment)	Q6A4T5
	560	Early girl, isoform A OS=Drosophila melanogaster GN=elgi PE=2 SV=1	Q9VUV7	36 kDa		8										FBgn0003371	SGG (Fragment)	Q6A4T7
	561	Peroxidasin OS=Drosophila melanogaster GN=Pxn PE=1 SV=1	Q9VZZ4	171 kDa		8										FBgn0003371	SGG (Fragment)	Q6A4W4
	562	Uncharacterized protein, isoform A OS=Drosophila melanogaster GN=CG32165 PE=4 SV=2	Q9I7R5	121 kDa		8										FBgn0003371	SGG (Fragment)	Q6A4W6
	563	RE34924p OS=Drosophila melanogaster GN=Rpb5 PE=1 SV=1	Q7JZF5	24 kDa		8										FBgn0003371	Shaggy, isoform K (EC 2.7.11.-) (Shaggy, isoform N)	Q7KVY5
	564	DnaJ homolog subfamily C member 25 homolog OS=Drosophila melanogaster GN=CG7872 PE=2 SV=1	Q9VXT2	40 kDa		8										FBgn0003392	Shibire, isoform F (Shibire, isoform G) (Shibire, isoform J)	A4V4I8
	565	RuvB-like helicase 1 OS=Drosophila melanogaster GN=pont PE=1 SV=1	Q9VH07	50 kDa		8										FBgn0003392	Shibire, isoform C (Shibire, isoform E) (Shibire, isoform H) (Shibire, isoform I)	A4V4J0
	566	Myosin-IA OS=Drosophila melanogaster GN=Myo31DF PE=2 SV=1	Q23978	117 kDa		8										FBgn0003392	Shibire, isoform L	E1JJA4
	567	Cullin homolog 1 OS=Drosophila melanogaster GN=Cul1 PE=1 SV=2	Q24311	90 kDa		8										FBgn0003392	Shibire, isoform M	E1JJA5
	568	WD repeat-containing protein 82 OS=Drosophila melanogaster GN=Wdr82 PE=1 SV=1	Q9VLN1	35 kDa		8										FBgn0003392	Shibire, isoform N	M9PHQ0
	569	Roundabout 2, isoform B OS=Drosophila melanogaster GN=robo2 PE=4 SV=1	M9PC46	166 kDa		8										FBgn0003392	Shibire, isoform O	M9PJN9
	570	Cytochrome c oxidase subunit 4-like, isoform B OS=Drosophila melanogaster GN=COX4L PE=4 SV=1	A0A0B4KEI0	19 kDa		8										FBgn0003392	Dynamin (EC 3.6.5.5) (Protein shibire) (dDyn)	P27619
	571	Calpain-B OS=Drosophila melanogaster GN=CalpB PE=1 SV=2	Q9VT65	104 kDa		8										FBgn0003392	Shibire, isoform P	X2JE15
	572	CG5660, isoform A OS=Drosophila melanogaster GN=ValRS-m PE=2 SV=1	Q9VSR7	113 kDa		8										FBgn0003514	CG3595 (Spaghetti squash, isoform B) (Spaghetti squash, isoform C) (Spaghetti squash, isoform D) (Spaghetti squash, isoform E)	F6J1D0
	573	LP10861p OS=Drosophila melanogaster GN=CG13887 PE=1 SV=1	Q9W0M4	26 kDa		8										FBgn0003514	Myosin regulatory light chain sqh (Myosin regulatory light chain, nonmuscle) (MRLC-C) (Protein spaghetti-squash)	P40423
	574	BcDNA.GH04962 OS=Drosophila melanogaster GN=GCS2alpha PE=1 SV=1	Q7KMM4	106 kDa		8										FBgn0003545	Kinesin-like protein	A0A0B4LGW1
	575	CG3483 OS=Drosophila melanogaster GN=CG3483 PE=3 SV=1	Q9W172	43 kDa		8										FBgn0003545	Kinesin-like protein subito (Protein double or nothing)	Q9V877
	576	Succinate-CoA ligase subunit beta OS=Drosophila melanogaster GN=skap PE=1 SV=1	A0A0B4JCW4	49 kDa		8										FBgn0003884	Tubulin alpha-1 chain	P06603
	577	Pyruvate dehydrogenase E1 component subunit alpha OS=Drosophila melanogaster GN=CG7024 PE=2 SV=1	Q9W4H4	53 kDa		8										FBgn0004106	Cyclin-dependent kinase 1 (CDK1) (EC 2.7.11.22) (EC 2.7.11.23) (Cell division control protein 2 homolog) (Cell division protein kinase 1) (p34 protein kinase)	P23572
	578	FI07626p OS=Drosophila melanogaster GN=CG31528-RA PE=2 SV=1	Q8IPM2	39 kDa		8										FBgn0004372	Always early	Q2PNM9
	579	CG4095 OS=Drosophila melanogaster GN=CG4095-RA PE=2 SV=2	Q9W3X5	55 kDa		8										FBgn0004372	Always early	Q2PNN0
	580	Malic enzyme OS=Drosophila melanogaster GN=Menl-1 PE=2 SV=1	Q86NT5	68 kDa		8										FBgn0004372	Always early	Q2PNN1
	581	World cup, isoform B OS=Drosophila melanogaster GN=w-cup PE=4 SV=1	M9MSI1	47 kDa		8										FBgn0004372	Always early	Q2PNN2
	582	Calnexin 14D OS=Drosophila melanogaster GN=Cnx14D PE=3 SV=2	Q9VXF6	73 kDa		8										FBgn0004372	Always early	Q2PNN3
	583	Guanine nucleotide-binding protein subunit beta-1 OS=Drosophila melanogaster GN=Gbeta13F PE=1 SV=1	P26308	37 kDa		8										FBgn0004372	Always early	Q2PNN4
	584	Peroxiredoxin 2540-2 OS=Drosophila melanogaster GN=Prx2540-2 PE=1 SV=1	Q7JX87	25 kDa		8										FBgn0004372	Always early	Q2PNN5
	585	Protein disulfide-isomerase OS=Drosophila melanogaster GN=Pdi PE=2 SV=1	P54399	56 kDa		8										FBgn0004372	Always early	Q2PNN6
	586	Succinate dehydrogenase [ubiquinone] flavoprotein subunit, mitochondrial OS=Drosophila melanogaster GN=SdhA PE=2 SV=3	Q94523	72 kDa		8										FBgn0004372	Always early	Q2PNP0
	587	Mitochondrial import inner membrane translocase subunit Tim16 OS=Drosophila melanogaster GN=blp PE=2 SV=1	Q9VF08	16 kDa		8										FBgn0004372	Always early	Q2PNP1
	588	AT13217p1 OS=Drosophila melanogaster GN=CG5050-RA PE=2 SV=2	Q9VJD8	39 kDa		8										FBgn0004372	Always early	Q2PNP3
	589	CG4415, isoform A OS=Drosophila melanogaster GN=CG4415 PE=2 SV=2	Q9VPV7	37 kDa		7										FBgn0004372	Always early	Q2PNP4
	590	CENP-meta, isoform E OS=Drosophila melanogaster GN=cmet PE=1 SV=1	M9PCX3	251 kDa		7										FBgn0004372	Always early	Q2PNP5
	591	LD40489p OS=Drosophila melanogaster GN=SF2 PE=1 SV=1	Q9V3W7	28 kDa		7										FBgn0004372	Always early	Q2PNP6
	592	Enhancer of mRNA-decapping protein 3 OS=Drosophila melanogaster GN=Edc3 PE=1 SV=1	Q9VVI2	73 kDa		7										FBgn0004372	Always early	Q2PNP7
	593	Putative ATP-dependent RNA helicase me31b OS=Drosophila melanogaster GN=me31B PE=1 SV=3	P23128	52 kDa		7										FBgn0004372	Always early	Q2PNP8
	594	LD24793p OS=Drosophila melanogaster GN=Ref1 PE=1 SV=1	Q9V3E7	28 kDa		7										FBgn0004372	Always early	Q2PNP9
	595	rRNA 2'-O-methyltransferase fibrillarin OS=Drosophila melanogaster GN=Fib PE=2 SV=1	Q9W1V3	35 kDa		7										FBgn0004372	Always early	Q2PNQ1
	596	Histone H2B OS=Drosophila melanogaster GN=His2B PE=1 SV=2	P02283	14 kDa	27	7										FBgn0004372	Always early	Q2PNQ2
	597	BcDNA.LD02793 OS=Drosophila melanogaster GN=Prp19 PE=1 SV=1	Q7KLW9	55 kDa		7										FBgn0004372	Always early protein	Q9NFM3
	598	NADH dehydrogenase (Ubiquinone) 49 kDa subunit-like OS=Drosophila melanogaster GN=ND-49L PE=3 SV=2	Q9VBR4	60 kDa		7										FBgn0004372	Always early, isoform A (Always early, isoform B)	Q9VZW3
	599	60S ribosomal protein L38 OS=Drosophila melanogaster GN=RpL38 PE=1 SV=1	Q9W5N2	8 kDa		7										FBgn0004378	Kinesin-like protein Klp61F (Bipolar kinesin KRP-130)	P46863
	600	DHX15 ortholog, isoform A OS=Drosophila melanogaster GN=Dhx15 PE=1 SV=1	Q7K3M5	83 kDa		7										FBgn0004378	Microtubule dependent motor protein	Q0PQ30
	601	Small nuclear ribonucleoprotein-associated protein B OS=Drosophila melanogaster GN=SmB PE=1 SV=1	Q05856	21 kDa		7										FBgn0004378	Microtubule dependent motor protein	Q0PQ31
	602	Aluminum tubes, isoform G OS=Drosophila melanogaster GN=alt PE=1 SV=1	Q960Y8	99 kDa		7										FBgn0004379	Kinesin-like protein at 67A, isoform B (EC 3.6.1.3)	M9PF35
	603	Histone deacetylase 4, isoform F OS=Drosophila melanogaster GN=HDAC4 PE=1 SV=1	M9NEF2	133 kDa		7										FBgn0004379	Kinesin like protein 67a	P91945
	604	60S acidic ribosomal protein P2 OS=Drosophila melanogaster GN=RpLP2 PE=1 SV=1	P05389	12 kDa		7										FBgn0004379	Kinesin-like protein (Fragment)	Q00084
	605	DNA-binding protein modulo OS=Drosophila melanogaster GN=mod PE=1 SV=2	P13469	60 kDa		7										FBgn0004379	Kinesin-like protein at 67A, isoform A (Kinesin-like protein at 67A, isoform C) (EC 3.6.1.3) (RE52076p)	Q9VSW5
	606	Aspartyl-tRNA synthetase, isoform A OS=Drosophila melanogaster GN=AspRS PE=1 SV=1	Q7K0E6	59 kDa		7										FBgn0004643	SD07771p	Q8T9C2
	607	MIP30126p OS=Drosophila melanogaster GN=Pkd2 PE=2 SV=2	Q9VK95	104 kDa		7										FBgn0004643	Centromere/kinetochore protein zw10 (Mitotic 15 protein)	Q9W4X9
	608	LD23292p OS=Drosophila melanogaster GN=Mcr PE=1 SV=1	Q9VLT3	203 kDa		7										FBgn0010097	Tubulin gamma chain	M9PDN9
	609	Lute, isoform D OS=Drosophila melanogaster GN=lute PE=4 SV=1	A0A0B4KGU2	79 kDa		7										FBgn0010097	Tubulin gamma-2 chain (Gamma-2-tubulin)	P42271
	610	Novel spermatogenesis regulator, isoform A OS=Drosophila melanogaster GN=nsr PE=4 SV=2	Q9W224	40 kDa		7										FBgn0011205	Fumble, isoform F (EC 2.7.1.33) (MIP21736p)	D8FT20
	611	Protein-L-isoaspartate(D-aspartate) O-methyltransferase OS=Drosophila melanogaster GN=Pcmt PE=1 SV=2	Q27869	25 kDa		7										FBgn0011205	Fumble, isoform G (EC 2.7.1.33)	M9NDE0
	612	FI17138p1 OS=Drosophila melanogaster GN=spag PE=1 SV=1	Q9V3E9	60 kDa		7										FBgn0011205	AT20009p (Fumble, isoform C) (EC 2.7.1.33) (Fumble, isoform D)	Q8I0S6
	613	LD43047p OS=Drosophila melanogaster GN=CG14712 PE=1 SV=3	Q9VGL0	130 kDa		7										FBgn0011205	Fumble (Fumble, isoform E) (EC 2.7.1.33)	Q9NHN2
	614	FI18644p1 OS=Drosophila melanogaster GN=Hmu PE=1 SV=1	Q9VB46	63 kDa		7										FBgn0011205	Fumble, isoform A (EC 2.7.1.33) (LP11571p)	Q9VPG4
	615	Protein l(2)37Cc OS=Drosophila melanogaster GN=l(2)37Cc PE=2 SV=2	P24156	30 kDa		7										FBgn0011205	Fumble, isoform B (EC 2.7.1.33) (LD24618p)	Q9VPG5
	616	IP06931p OS=Drosophila melanogaster GN=CG15136 PE=2 SV=1	Q9VJF5	21 kDa		7										FBgn0011606	EG:BACR25B3.9 protein (Kinesin-like protein at 3A, isoform A) (Kinesin-like protein at 3A, isoform B) (EC 3.6.4.4)	Q9XZ29
	617	CG4907 OS=Drosophila melanogaster GN=CG4907 PE=4 SV=1	Q9VCV7	104 kDa		7										FBgn0011661	Moesin, isoform K (RH14719p)	C7LAH9
	618	Peroxiredoxin 1 OS=Drosophila melanogaster GN=Jafrac1 PE=1 SV=1	Q9V3P0	22 kDa	10	7										FBgn0011661	Moesin, isoform L	M9NG50
	619	Tropomyosin-1, isoforms 33/34 OS=Drosophila melanogaster GN=Tm1 PE=2 SV=2	P49455	55 kDa		7										FBgn0011661	Moesin, isoform M	M9PHG2
	620	Tob, isoform A OS=Drosophila melanogaster GN=Tob PE=4 SV=1	Q9VXJ9	59 kDa		7										FBgn0011661	Moesin/ezrin/radixin homolog 1 (Ezrin-moesin-radixin 1) (Moesin) (dMoesin) (Protein D17)	P46150
	621	EG:115C2.4 protein OS=Drosophila melanogaster GN=SkpA PE=1 SV=1	O77430	19 kDa		7										FBgn0011692	Kinesin-like protein (Fragment)	O16048
	622	Peroxin 14 OS=Drosophila melanogaster GN=Pex14 PE=1 SV=1	Q9VPB8	31 kDa		7										FBgn0011692	Kinesin-like protein	O62528
	623	Sister of feo, isoform A OS=Drosophila melanogaster GN=sofe PE=4 SV=2	Q9VZ61	71 kDa		7										FBgn0011692	Kinesin-like protein	Q8SXT9
	624	Receptor mediated endocytosis 8, isoform B OS=Drosophila melanogaster GN=Rme-8 PE=1 SV=1	A0A0B4LFW6	272 kDa		7										FBgn0011692	Kinesin-like protein	Q9VZF5
	625	Proteasome subunit alpha type-4 OS=Drosophila melanogaster GN=Prosalpha3 PE=1 SV=2	P18053	29 kDa		7										FBgn0013733	Short stop, isoform AB	A0A0B4K718
	626	UPF0430 protein CG31712 OS=Drosophila melanogaster GN=CG31712 PE=1 SV=3	Q9VL63	36 kDa		7										FBgn0013733	Short stop, isoform AC	A0A0B4K788
	627	AT08303p OS=Drosophila melanogaster GN=ksr PE=2 SV=1	Q24171	106 kDa		7										FBgn0013733	Short stop, isoform Z	A0A0B4K7P8
	628	GH14707p OS=Drosophila melanogaster GN=CG10859 PE=2 SV=1	Q9VJY4	73 kDa		7										FBgn0013733	Short stop, isoform AA	A0A0B4K7Y9
	629	Signal peptidase complex subunit 2 OS=Drosophila melanogaster GN=Spase25 PE=2 SV=1	Q9VYY2	22 kDa		7										FBgn0013733	Short stop, isoform Y	A0A0B4K867
	630	GH24095p OS=Drosophila melanogaster GN=CG17230 PE=2 SV=1	Q7K4X4	59 kDa		7										FBgn0013733	Short stop, isoform AD (Short stop, isoform X)	A0A0B4K869
	631	NKAP family protein CG6066 OS=Drosophila melanogaster GN=CG6066 PE=1 SV=1	Q9VB74	53 kDa		7										FBgn0013733	Short stop, isoform G	A1Z9I8
	632	Transmembrane emp24 domain-containing protein bai OS=Drosophila melanogaster GN=bai PE=2 SV=1	Q8SXY6	24 kDa		7										FBgn0013733	Short stop, isoform B	A1Z9I9
	633	Uncharacterized protein OS=Drosophila melanogaster GN=CG18472 PE=4 SV=2	Q9VBA1	54 kDa		7										FBgn0013733	Short stop, isoform E	A1Z9J0
	634	Reticulon-like protein OS=Drosophila melanogaster GN=CG7341-RB PE=2 SV=1	C0PDE0	32 kDa		7										FBgn0013733	Short stop, isoform A	A1Z9J1
	635	CG8735, isoform A OS=Drosophila melanogaster GN=CG8735 PE=1 SV=1	Q7K2N0	44 kDa		7										FBgn0013733	Short stop, isoform C	A1Z9J2
	636	Protein disulfide-isomerase (Fragment) OS=Drosophila melanogaster GN=ERp60 PE=1 SV=1	Q3YMU0	55 kDa		7										FBgn0013733	Short stop, isoform H	A1Z9J3
	637	CG7202 OS=Drosophila melanogaster GN=CG7202 PE=4 SV=1	Q9VP30	32 kDa		7										FBgn0013733	Short stop, isoform K	B7YZG2
	638	RE12073p OS=Drosophila melanogaster GN=CG12360 PE=1 SV=1	Q9VG01	59 kDa		7										FBgn0013733	Short stop, isoform I	B7YZG3
	639	Eukaryotic translation initiation factor 5A OS=Drosophila melanogaster GN=eIF-5A PE=2 SV=2	Q9GU68	18 kDa		7										FBgn0013733	Short stop, isoform J	B7YZG4
	640	Prominin-like protein OS=Drosophila melanogaster GN=CG7740 PE=1 SV=1	P82295	115 kDa		7										FBgn0013733	Short stop, isoform L	B7YZG5
	641	CG6686, isoform A OS=Drosophila melanogaster GN=CG6686 PE=1 SV=1	Q95TU2	113 kDa		7										FBgn0013733	Short stop, isoform M	B7YZG6
	642	A kinase anchor protein 200, isoform D OS=Drosophila melanogaster GN=Akap200 PE=1 SV=1	Q86BM5	88 kDa		7										FBgn0013733	Short stop, isoform N	E1JH62
	643	AT20029p OS=Drosophila melanogaster GN=S-Lap7 PE=1 SV=1	Q500X4	57 kDa		7										FBgn0013733	Short stop, isoform O	E1JH63
	644	Proteasome subunit alpha type-1 OS=Drosophila melanogaster GN=Prosalpha6 PE=1 SV=1	P12881	31 kDa		7										FBgn0013733	Short stop, isoform Q	E1JH64
	645	Superoxide dismutase [Cu-Zn] OS=Drosophila melanogaster GN=Sod PE=1 SV=2	P61851	16 kDa		7										FBgn0013733	Short stop, isoform P	E1JH65
	646	Cytochrome c-2 OS=Drosophila melanogaster GN=Cyt-c-p PE=1 SV=2	P84029	12 kDa		7										FBgn0013733	Kakapo (Fragment)	O77291
	647	Alanine--tRNA ligase, cytoplasmic OS=Drosophila melanogaster GN=Aats-ala PE=2 SV=1	Q9VLM8	108 kDa		7										FBgn0013733	Kakapo (Fragment)	O96936
	648	GH11924p OS=Drosophila melanogaster GN=CG13326 PE=2 SV=1	Q7JYM7	99 kDa		7										FBgn0013733	Kakapo (Fragment)	Q7KAJ2
	649	CathD OS=Drosophila melanogaster GN=cathD PE=1 SV=1	Q7K485	42 kDa		7										FBgn0013733	Short stop/Kakapo long isoform	Q7KJN8
	650	CG7920, isoform A OS=Drosophila melanogaster GN=CG7920 PE=1 SV=1	Q9VAC1	52 kDa		7										FBgn0013733	Short stop/Kakapo isoform D (Fragment)	Q7KJN9
	651	IP12902p OS=Drosophila melanogaster GN=CG10164 PE=2 SV=1	Q9VCL2	43 kDa		7										FBgn0013733	LD39385p (Fragment)	Q8MR19
	652	NADH dehydrogenase (Ubiquinone) 39 kDa subunit, isoform A OS=Drosophila melanogaster GN=ND-39 PE=1 SV=1	Q9VPE2	47 kDa		7										FBgn0013733	Short stop/Kakapo isoform C (Fragment)	Q9U479
	653	Hsp70/Hsp90 organizing protein homolog OS=Drosophila melanogaster GN=Hop PE=1 SV=1	Q9VPN5	56 kDa		7										FBgn0013756	Megator, isoform B	A0A0B4KFE9
	654	CG7441, isoform A OS=Drosophila melanogaster GN=TrpRS-m PE=1 SV=1	Q9VVL8	73 kDa		7										FBgn0013756	Nucleoprotein TPR (Megator) (Nuclear envelope antigen Bx34)	A1Z8P9
	655	CG2025 OS=Drosophila melanogaster GN=CG2025-RA PE=1 SV=2	Q9VYT3	133 kDa		7										FBgn0013756	RE72573p (Fragment)	Q8IGK6
	656	Transgelin OS=Drosophila melanogaster GN=Chd64 PE=1 SV=2	Q9VZI1	21 kDa		7										FBgn0013756	SD01380p	Q961T0
	657	BcDNA.GH02250 OS=Drosophila melanogaster GN=ocn PE=2 SV=1	Q9Y170	17 kDa		7										FBgn0013765	Centrosomin, isoform I	A0A0B4K6Z9
	658	Uncharacterized protein OS=Drosophila melanogaster GN=CG13978 PE=4 SV=2	Q9VB32	104 kDa		7										FBgn0013765	Centrosomin, isoform K	A0A0B4K773
	659	Tropomyosin-2 OS=Drosophila melanogaster GN=Tm2 PE=2 SV=1	P09491	33 kDa		7										FBgn0013765	Centrosomin, isoform M (Centrosomin, isoform N)	A0A0B4K7N9
	660	40S ribosomal protein S10a OS=Drosophila melanogaster GN=RpS10a PE=1 SV=1	Q9VB14	18 kDa		7										FBgn0013765	Centrosomin, isoform L	A0A0B4K863
	661	RH34413p OS=Drosophila melanogaster GN=CG11267 PE=1 SV=1	Q9VU35	11 kDa		7										FBgn0013765	Centrosomin, isoform E	A1Z9D3
	662	DISCO interacting protein 1, isoform B OS=Drosophila melanogaster GN=DIP1 PE=1 SV=1	A4V4V2	44 kDa		6										FBgn0013765	Centrosomin, isoform D	A1Z9D4
	663	RNA and export factor binding protein 2, isoform A OS=Drosophila melanogaster GN=Ref2 PE=4 SV=1	Q9VK76	26 kDa		6										FBgn0013765	Centrosomin (Protein arrow)	P54623
	664	RuvB-like helicase 2 OS=Drosophila melanogaster GN=rept PE=1 SV=1	Q9V3K3	54 kDa		6										FBgn0015600	Toucan, isoform F	A8DYU0
	665	WD repeat-containing protein mio OS=Drosophila melanogaster GN=mio PE=1 SV=2	Q9VQ89	99 kDa		6										FBgn0015600	Toucan, isoform G	M9PBW7
	666	AT20942p OS=Drosophila melanogaster GN=CG1690 PE=2 SV=1	Q7JY31	15 kDa		6										FBgn0015600	Toucan, isoform I	M9PC13
	667	Zinc-finger protein at 72D, isoform B OS=Drosophila melanogaster GN=Zn72D PE=1 SV=1	Q86BI3	96 kDa		6										FBgn0015600	Toucan, isoform H	M9PCH2
	668	FI22161p1 OS=Drosophila melanogaster GN=CG15262-RA PE=2 SV=1	Q9V3I9	50 kDa		6										FBgn0015600	Toucan, isoform J	M9PED5
	669	PAB-dependent poly(A)-specific ribonuclease subunit PAN3 OS=Drosophila melanogaster GN=CG11486 PE=1 SV=1	Q95RR8	85 kDa		6										FBgn0015600	Toucan protein	O46112
	670	Gamma-tubulin complex component OS=Drosophila melanogaster GN=Grip128 PE=3 SV=2	Q9VXU8	127 kDa		6										FBgn0015600	Toucan, isoform E	Q0E8U3
	671	40S ribosomal protein SA OS=Drosophila melanogaster GN=sta PE=1 SV=1	X2JC80	30 kDa		6										FBgn0015600	AT07210p (Toucan, isoform C)	Q8IPZ1
	672	Pyruvate kinase OS=Drosophila melanogaster GN=PyK PE=2 SV=2	O62619	57 kDa		6										FBgn0015600	LP24049p (Toucan, isoform D)	Q8IPZ2
	673	Probable RNA helicase armi OS=Drosophila melanogaster GN=armi PE=1 SV=4	Q6J5K9	136 kDa		6										FBgn0015600	LD27161p	Q8MRI5
	674	CG5886 OS=Drosophila melanogaster GN=CG5886 PE=1 SV=1	Q9VBL3	59 kDa		6										FBgn0015600	Toucan, isoform B	Q9VQL8
	675	CG6509, isoform C OS=Drosophila melanogaster GN=Dlg5 PE=1 SV=1	M9PCQ6	163 kDa		6										FBgn0015600	Toucan, isoform A	Q9VQM0
	676	ATP synthase subunit beta, mitochondrial OS=Drosophila melanogaster GN=ATPsynbeta PE=1 SV=3	Q05825	54 kDa	4	6										FBgn0015754	Lissencephaly-1 homolog	A0A0B4K812
	677	GH03554p OS=Drosophila melanogaster GN=CG16941 PE=1 SV=1	Q9VEP9	88 kDa		6										FBgn0015754	Lissencephaly-1 homolog (DLis-1) (Dlis1) (Lissencephaly1)	Q7KNS3
	678	THO complex protein 7 OS=Drosophila melanogaster GN=thoc7 PE=1 SV=2	Q8IRJ8	33 kDa		6										FBgn0015949	Hiiragi, isoform D (EC 2.7.7.19)	A0A0B4KG96
	679	Uncharacterized protein, isoform A OS=Drosophila melanogaster GN=LeuRS PE=1 SV=2	Q9VQR8	135 kDa		6										FBgn0015949	RE25878p	Q8MZ09
	680	40S ribosomal protein S29 OS=Drosophila melanogaster GN=RpS29 PE=1 SV=1	Q9VH69	7 kDa		6										FBgn0015949	FI03258p (Hiiragi, isoform A) (Hiiragi, isoform B) (EC 2.7.7.19) (Hiiragi, isoform C) (Poly A polymerase) (RE09914p)	Q9N6D7
	681	CG3542 OS=Drosophila melanogaster GN=CG3542 PE=1 SV=1	Q9VQK5	91 kDa		6										FBgn0015949	Poly A polymerase (Fragment)	Q9NDU1
	682	CG1371 OS=Drosophila melanogaster GN=CG1371 PE=1 SV=1	A1Z843	131 kDa		6										FBgn0015949	Poly A polymerase (Fragment)	Q9NDU2
	683	RE60986p OS=Drosophila melanogaster GN=CG17265-RA PE=2 SV=1	Q9VQK1	67 kDa		6										FBgn0019968	Kinesin heavy chain 73, isoform E (EC 3.6.1.3)	A0A0B4KFR5
	684	Cytochrome c oxidase subunit 7A, mitochondrial OS=Drosophila melanogaster GN=COX7A PE=3 SV=1	Q9VHS2	10 kDa		6										FBgn0019968	Kinesin heavy chain 73, isoform D (EC 3.6.1.3)	A0A0B4KG24
	685	CG5554, isoform B OS=Drosophila melanogaster GN=CG5554 PE=1 SV=1	A0A0B4LHC9	37 kDa		6										FBgn0019968	Kinesin heavy chain 73, isoform F (EC 3.6.1.3)	A0A0B4LGK5
	686	CG5214 OS=Drosophila melanogaster GN=CG5214 PE=1 SV=1	Q9VGQ1	50 kDa	8	6										FBgn0019968	Kinesin heavy chain 73, isoform A (EC 3.6.1.3)	A1ZA18
	687	Casein kinase II beta subunit, isoform K OS=Drosophila melanogaster GN=CkIIbeta PE=1 SV=1	M9PHA6	27 kDa		6										FBgn0019968	Kinesin heavy chain 73, isoform C (EC 3.6.1.3)	A4UZI0
	688	Protein tumorous imaginal discs, mitochondrial OS=Drosophila melanogaster GN=l(2)tid PE=1 SV=2	Q27237	56 kDa		6										FBgn0019968	Kinesin-73	O01349
	689	SET domain binding factor, isoform B OS=Drosophila melanogaster GN=Sbf PE=1 SV=1	Q7KSP6	223 kDa		6										FBgn0020255	GTP-binding nuclear protein	A4V4A5
	690	Dual 3',5'-cyclic-AMP and -GMP phosphodiesterase 11 OS=Drosophila melanogaster GN=Pde11 PE=1 SV=4	Q9VJ79	161 kDa		6										FBgn0020255	GTP-binding nuclear protein Ran (Ras-related nuclear protein)	Q9VZ23
	691	NADH-ubiquinone oxidoreductase 75 kDa subunit, mitochondrial OS=Drosophila melanogaster GN=ND-75 PE=2 SV=3	Q94511	79 kDa		6										FBgn0020503	Cytoplasmic linker protein 190, isoform O	B7YZW7
	692	Dynamin related protein 1, isoform A OS=Drosophila melanogaster GN=Drp1 PE=1 SV=1	Q9VQE0	83 kDa		6										FBgn0020503	Cytoplasmic linker protein 190, isoform S	B7YZW8
	693	Protein suppressor of sable OS=Drosophila melanogaster GN=su(s) PE=1 SV=2	P22293	144 kDa		6										FBgn0020503	Cytoplasmic linker protein 190, isoform M	E1JHJ9
	694	Ferrochelatase, mitochondrial OS=Drosophila melanogaster GN=FeCh PE=2 SV=1	Q9V9S8	44 kDa		6										FBgn0020503	Cytoplasmic linker protein 190, isoform N	E1JHK0
	695	Serine/threonine-protein phosphatase alpha-3 isoform OS=Drosophila melanogaster GN=Pp1-13C PE=1 SV=1	Q05547	35 kDa		6										FBgn0020503	Cytoplasmic linker protein 190, isoform T	M9PBC9
	696	Myosin-2 essential light chain OS=Drosophila melanogaster GN=Mlc-c PE=1 SV=1	P54357	17 kDa		6										FBgn0020503	Cytoplasmic linker protein 190, isoform Q	M9PDB4
	697	Histone deacetylase complex subunit SAP18 OS=Drosophila melanogaster GN=Bin1 PE=1 SV=1	Q9VEX9	17 kDa		6										FBgn0020503	Cytoplasmic linker protein 190, isoform R	M9PG37
	698	LD24721p OS=Drosophila melanogaster GN=Sgt PE=1 SV=1	Q9VJD4	36 kDa		6										FBgn0020503	Cytoplasmic linker protein 190, isoform J	Q0E8Q0
	699	CG6923, isoform D OS=Drosophila melanogaster GN=CG6923 PE=4 SV=1	A0A0B4KFN6	140 kDa		6										FBgn0020503	Cytoplasmic linker protein 190, isoform I	Q0E8Q1
	700	Autophagy-related 8b, isoform A OS=Drosophila melanogaster GN=Atg8b PE=2 SV=1	Q9VEG5	14 kDa		6										FBgn0020503	Cytoplasmic linker protein 190, isoform P	Q7KT48
	701	Non-specific serine/threonine protein kinase OS=Drosophila melanogaster GN=par-1 PE=1 SV=1	E1JGN0	125 kDa		6										FBgn0020503	Restin homolog (Cytoplasmic linker protein 190) (Microtubule-binding protein 190) (d-CLIP-190)	Q9VJE5
	702	FI07663p OS=Drosophila melanogaster GN=tex PE=1 SV=1	Q9VHT2	36 kDa		6										FBgn0020503	Cytoplasmic linker protein 190, isoform V	X2JAQ4
	703	Uncharacterized protein, isoform D OS=Drosophila melanogaster GN=CG17002 PE=1 SV=1	A0A0B4JCR9	46 kDa		6										FBgn0020616	Nuclear protein SA	O18415
	704	Lectin-29Ca OS=Drosophila melanogaster GN=lectin-29Ca PE=4 SV=1	Q9VLM0	28 kDa		6										FBgn0020616	LD34181p (Stromalin)	Q9VM62
	705	IP21091p OS=Drosophila melanogaster GN=CG14353-RA PE=1 SV=1	Q9VVM7	41 kDa		6										FBgn0021760	CLIP-associating protein (Misexpression suppressor of ras 7) (Protein Multiple asters) (Mast) (Protein Orbit) (Protein chromosome bows)	Q9NBD7
	706	Fatty acid bindin protein, isoform C OS=Drosophila melanogaster GN=fabp PE=1 SV=1	Q8INK3	17 kDa		6										FBgn0021776	Miranda, isoform C	A0A0B4KHS3
	707	Purine-rich binding protein-alpha, isoform D OS=Drosophila melanogaster GN=Pur-alpha PE=4 SV=1	Q8IMC4	30 kDa		6										FBgn0021776	Miranda	O44224
	708	Pasilla, isoform L OS=Drosophila melanogaster GN=ps PE=1 SV=1	A0A0B4JCX5	79 kDa		6										FBgn0021776	Miranda	O45116
	709	Sluggish A, isoform F OS=Drosophila melanogaster GN=slgA PE=1 SV=1	A4V4U5	76 kDa		6										FBgn0021776	LD02989p (Miranda, isoform B)	Q8IN63
	710	CG5510 OS=Drosophila melanogaster GN=CG5510 PE=1 SV=1	Q9VCC2	38 kDa		6										FBgn0021776	Miranda, isoform A	Q9VDR7
	711	Drosophila Nna1 ortholog, isoform H OS=Drosophila melanogaster GN=Nna1 PE=1 SV=1	X2JBR4	208 kDa		6										FBgn0023534	EG:171D11.5 protein	O46059
	712	LD41491p OS=Drosophila melanogaster GN=Pex3 PE=1 SV=1	Q9VUL8	44 kDa		6										FBgn0023534	RH02374p	Q8MYW2
	713	Gamma-tubulin complex component OS=Drosophila melanogaster GN=CG7716 PE=3 SV=2	Q9VS91	84 kDa		6										FBgn0024227	Aurora kinase B (EC 2.7.11.1) (IPL1/Aurora-like protein kinase) (Serine/threonine-protein kinase Ial) (Serine/threonine-protein kinase aurora-B)	Q9VKN7
	714	MIP05340p OS=Drosophila melanogaster GN=Tengl1 PE=2 SV=1	Q8IPY9	36 kDa		6										FBgn0024814	Clathrin light chain	E1JI22
	715	IP20609p (Fragment) OS=Drosophila melanogaster GN=lectin-30A PE=2 SV=1	Q6GV06	26 kDa		6										FBgn0024814	Clathrin light chain (dClc)	Q9VWA1
	716	Alpha-(1,3)-fucosyltransferase B OS=Drosophila melanogaster GN=FucTB PE=2 SV=2	Q9VLC1	52 kDa		6										FBgn0025820	DJTB-like protein (FI02974p) (JTBR, isoform A) (JTBR, isoform B) (JTBR, isoform C)	O96067
	717	Isocitrate dehydrogenase [NADP] OS=Drosophila melanogaster GN=Idh PE=1 SV=2	B7Z0E0	54 kDa		6										FBgn0025820	RH07980p	Q8SXQ3
	718	Anon-i1 protein OS=Drosophila melanogaster GN=anon-i1 PE=1 SV=1	Q24050	29 kDa		6										FBgn0025874	Meiotic central spindle, isoform B	M9PF60
	719	CG7131 OS=Drosophila melanogaster GN=CG7131 PE=2 SV=2	Q9VE97	55 kDa		6										FBgn0025874	LD05664p (Meiotic central spindle, isoform A) (Zinc finger motif protein)	O96395
	720	Alpha actinin 3 OS=Drosophila melanogaster GN=Actn3 PE=4 SV=1	Q9VEQ5	63 kDa		6										FBgn0026085	Augmin complex subunit dgt4 (Dim gamma-tubulin 4)	Q9W4M8
	721	CG8508 OS=Drosophila melanogaster GN=CG8508 PE=4 SV=1	Q9VFY5	30 kDa		6										FBgn0026326	FI09619p (Mitotic arrest-deficient 1) (TXBP181-like protein)	Q7KND8
	722	CHOp24, isoform A OS=Drosophila melanogaster GN=CHOp24 PE=1 SV=1	Q9W4K0	23 kDa		6										FBgn0026326	GM14169p	Q95S25
	723	Cytochrome c oxidase subunit 5B-like OS=Drosophila melanogaster GN=COX5BL PE=2 SV=1	Q9VMB8	17 kDa		6										FBgn0026378	Rab proteins geranylgeranyltransferase component A (Rab escort protein homolog) (REP)	Q9V8W3
	724	GH05455p OS=Drosophila melanogaster GN=Pif1A PE=2 SV=1	Q8MRQ5	90 kDa		6										FBgn0026430	Gamma-tubulin complex component	E1JJQ3
	725	FI16910p1 OS=Drosophila melanogaster GN=CG15144-RB PE=2 SV=2	Q9VJC4	121 kDa		6										FBgn0026430	Gamma-tubulin complex component	E1JJQ4
	726	CG9674, isoform F OS=Drosophila melanogaster GN=CG9674 PE=1 SV=1	M9NFH8	232 kDa		6										FBgn0026430	Gamma-tubulin complex component	Q8IQW7
	727	Tripeptidyl-peptidase 2 OS=Drosophila melanogaster GN=TppII PE=1 SV=2	Q9V6K1	159 kDa		6										FBgn0026430	Gamma-tubulin complex component 2 homolog (Gamma-ring complex protein 84 kDa) (d84p) (dGrip84)	Q9XYP7
	728	LD44762p OS=Drosophila melanogaster GN=Rab8 PE=1 SV=1	O18338	24 kDa		6										FBgn0026430	Gamma-tubulin complex component	X2JG40
	729	Cytochrome c-1 OS=Drosophila melanogaster GN=Cyt-c-d PE=2 SV=2	P04657	11 kDa		6										FBgn0026431	Gamma-tubulin complex component 4 homolog (Gamma-ring complex protein 75 kDa) (d75p) (dGrip75)	Q9VKU7
	730	CG1316 OS=Drosophila melanogaster GN=CG1316 PE=1 SV=2	Q9VZE4	52 kDa		5										FBgn0026432	RE01412p	Q8MT65
	731	Maternal protein tudor OS=Drosophila melanogaster GN=tud PE=1 SV=2	P25823	285 kDa		5										FBgn0026432	Gamma tubulin ring protein	Q9GP62
	732	DNA polymerase alpha catalytic subunit OS=Drosophila melanogaster GN=DNApol-alpha180 PE=1 SV=2	P26019	170 kDa		5										FBgn0026432	Grip163	Q9VTS3
	733	Symplekin OS=Drosophila melanogaster GN=Sym PE=1 SV=1	Q8MSU4	132 kDa		5										FBgn0026433	Gamma-tubulin complex component	Q95SR3
	734	LD36051p OS=Drosophila melanogaster GN=CG31510-RA PE=1 SV=2	Q9VBX4	129 kDa		5										FBgn0026433	Gamma-tubulin complex component	Q9GP63
	735	60S ribosomal protein L15 OS=Drosophila melanogaster GN=RpL15 PE=1 SV=1	O17445	24 kDa		5										FBgn0026433	Gamma-tubulin complex component	Q9VXU8
	736	Mitochondrial transcription factor A, isoform B OS=Drosophila melanogaster GN=TFAM PE=1 SV=1	Q86BR8	33 kDa		5										FBgn0026598	Adenomatous polyposis coli 2, isoform B	A0A1Z1CN92
	737	Pinin, isoform B OS=Drosophila melanogaster GN=Pnn PE=1 SV=1	A8JQW3	36 kDa		5										FBgn0026598	LD24920p	Q961B0
	738	Importin subunit alpha OS=Drosophila melanogaster GN=Kap-alpha3 PE=1 SV=1	Q9V455	57 kDa		5										FBgn0026598	Adenomatous polyposis coli 2 (Adenomatous polyposis coli 2, isoform A) (Adenomatous polyposis coli 2, isoform C) (Epithelial adenomatous polyposis coli)	Q9Y1T2
	739	Auxilin, isoform D OS=Drosophila melanogaster GN=aux PE=1 SV=1	A0A0B4KF57	127 kDa		5										FBgn0026620	Transforming acidic coiled-coil protein, isoform J	A0A0B4JCV4
	740	DM7 family protein CG15333 OS=Drosophila melanogaster GN=CG15333 PE=2 SV=3	Q9W3L5	61 kDa		5										FBgn0026620	Transforming acidic coiled-coil protein, isoform K	A0A0B4JD97
	741	Fat-body protein 1 OS=Drosophila melanogaster GN=Fbp1 PE=2 SV=2	Q04691	120 kDa		5										FBgn0026620	Transforming acidic coiled-coil protein, isoform L (Transforming acidic coiled-coil protein, isoform N)	A0A0B4K6I7
	742	Cleavage and polyadenylation specificity factor subunit 1 OS=Drosophila melanogaster GN=Cpsf160 PE=1 SV=1	Q9V726	165 kDa		5										FBgn0026620	Transforming acidic coiled-coil protein, isoform M	A0A0B4KFK1
	743	Lysine--tRNA ligase OS=Drosophila melanogaster GN=LysRS PE=1 SV=1	Q8SXM8	65 kDa		5										FBgn0026620	CG9765 (Fragment)	Q3YNE8
	744	Dodeca-satellite-binding protein 1, isoform A OS=Drosophila melanogaster GN=Dp1 PE=1 SV=1	Q7KN75	144 kDa		5										FBgn0026620	Transforming acidic coiled-coil protein, isoform E (Transforming acidic coiled-coil protein, isoform F) (Transforming acidic coiled-coil protein, isoform G) (Transforming acidic coiled-coil protein, isoform H)	Q86BB4
	745	Kinesin-like protein OS=Drosophila melanogaster GN=pav PE=1 SV=1	Q9VZF5	101 kDa		5										FBgn0026620	Transforming acidic coiled-coil protein, isoform D	Q86BB5
	746	DNA damage-binding protein 1 OS=Drosophila melanogaster GN=pic PE=1 SV=1	Q9XYZ5	126 kDa		5										FBgn0026620	Transforming acidic coiled-coil protein, isoform A	Q8IPN1
	747	FI18620p1 OS=Drosophila melanogaster GN=fand PE=1 SV=1	A1Z9G2	103 kDa		5										FBgn0026620	LD15470p (Transforming acidic coiled-coil protein, isoform C)	Q95TU9
	748	Inner nuclear membrane protein Man1 OS=Drosophila melanogaster GN=MAN1 PE=1 SV=1	Q7JRE4	74 kDa		5										FBgn0026620	Transforming acidic coiled-coil protein D-TACC	Q9NJH5
	749	Probable phosphorylase b kinase regulatory subunit alpha OS=Drosophila melanogaster GN=CG7766 PE=1 SV=2	Q9W391	141 kDa		5										FBgn0026620	LD14115p (Transforming acidic coiled-coil protein, isoform I)	Q9VN51
	750	RNA-binding protein squid OS=Drosophila melanogaster GN=sqd PE=1 SV=3	Q08473	36 kDa		5										FBgn0026620	Transforming acidic coiled-coil containing protein	Q9XZL7
	751	Probable phosphorylase b kinase regulatory subunit beta OS=Drosophila melanogaster GN=CG8475 PE=2 SV=2	Q9VLS1	125 kDa		5										FBgn0027066	Eb1, isoform F (FI12926p)	A1Z6P3
	752	Putative ATP synthase subunit f, mitochondrial OS=Drosophila melanogaster GN=CG4692 PE=3 SV=1	Q9W141	12 kDa		5										FBgn0027066	Eb1, isoform A (Eb1, isoform B) (Eb1, isoform D) (Eb1, isoform G) (RE41364p)	Q7JZD3
	753	Dynamin OS=Drosophila melanogaster GN=shi PE=1 SV=2	P27619	98 kDa		5										FBgn0027066	Eb1, isoform E (LD08743p)	Q9XZ57
	754	FI08349p OS=Drosophila melanogaster GN=CG10063-RA PE=1 SV=1	Q9VS03	24 kDa		5										FBgn0027948	Mini spindles, isoform E	A0A0B4K664
	755	LD10670p OS=Drosophila melanogaster GN=CG17556-RA PE=2 SV=1	Q9VEQ1	33 kDa		5										FBgn0027948	Mini spindles, isoform D	A0A0B4K700
	756	CG7546, isoform D OS=Drosophila melanogaster GN=CG7546 PE=1 SV=1	B7Z0D3	144 kDa		5										FBgn0027948	Mini spindles, isoform B (Mini spindles, isoform F)	E1JIM4
	757	NADH dehydrogenase (Ubiquinone) 13 kDa B subunit OS=Drosophila melanogaster GN=ND-13B PE=1 SV=2	Q9VTB4	14 kDa		5										FBgn0027948	GH18634p	Q95TZ9
	758	Single-stranded DNA-binding protein, mitochondrial OS=Drosophila melanogaster GN=mtSSB PE=1 SV=2	P54622	16 kDa		5										FBgn0027948	Microtubule associated protein	Q9U5W6
	759	L-lactate dehydrogenase OS=Drosophila melanogaster GN=ImpL3 PE=2 SV=1	Q95028	36 kDa		5										FBgn0027948	Protein mini spindles	Q9VEZ3
	760	Probable glutamine-dependent NAD(+) synthetase OS=Drosophila melanogaster GN=CG9940 PE=1 SV=1	Q9VYA0	88 kDa		5										FBgn0028901	Uncharacterized protein	Q4LDP4
	761	9 kD basic protein OS=Drosophila melanogaster GN=ATPsynE PE=1 SV=1	O77134	9 kDa		5										FBgn0028952	Kinetochore and Eb1-associated basic protein	F0JAI6
	762	GM12270p OS=Drosophila melanogaster GN=Cct5 PE=1 SV=1	Q7KKI0	59 kDa		5										FBgn0030191	AT09431p	Q8T3Q9
	763	BcDNA.LD27873 OS=Drosophila melanogaster GN=Nab2 PE=1 SV=1	Q9V3H9	113 kDa		5										FBgn0030191	Uncharacterized protein, isoform A (Uncharacterized protein, isoform B)	Q9W2W2
	764	LD34461p OS=Drosophila melanogaster GN=Tom20 PE=1 SV=1	Q95RF6	19 kDa		5										FBgn0030241	GM14481p	Q8T9H6
	765	Homer, isoform F OS=Drosophila melanogaster GN=homer PE=1 SV=1	M9PB54	43 kDa		5										FBgn0030241	GM03548p	Q95SC3
	766	UPF0729 protein CG18508 OS=Drosophila melanogaster GN=CG18508 PE=1 SV=1	O97172	11 kDa		5										FBgn0030241	Fascetto (LD35624p)	Q9VZ62
	767	LD41392p OS=Drosophila melanogaster GN=Ppox PE=1 SV=1	Q9VC52	53 kDa		5										FBgn0030268	Kinesin-like protein	A4V4A1
	768	Sodium/potassium-transporting ATPase subunit beta-2 OS=Drosophila melanogaster GN=nrv2 PE=1 SV=2	Q24048	37 kDa		5										FBgn0030268	Kinesin-like protein Klp10A (Kinesin-like protein at cytological position 10A)	Q960Z0
	769	UDP-glucose:glycoprotein glucosyltransferase OS=Drosophila melanogaster GN=Ugt PE=1 SV=2	Q09332	174 kDa		5										FBgn0031030	Tao, isoform H (EC 2.7.11.-) (EC 2.7.11.13) (EC 2.7.11.25)	M9NE33
	770	CG3964, isoform A OS=Drosophila melanogaster GN=CG3964 PE=2 SV=1	Q960F9	111 kDa		5										FBgn0031030	Tao, isoform I (EC 2.7.11.-) (EC 2.7.11.13) (EC 2.7.11.25)	M9PHK2
	771	DSec61alpha OS=Drosophila melanogaster GN=Sec61alpha PE=1 SV=1	Q8STG9	52 kDa		5										FBgn0031030	Tao, isoform J (EC 2.7.11.-) (EC 2.7.11.13) (EC 2.7.11.25)	M9PI11
	772	BcDNA.LD23634 OS=Drosophila melanogaster GN=BcDNA.LD23634 PE=1 SV=1	Q9V3Y5	113 kDa		5										FBgn0031030	Serine/threonine-protein kinase Tao (EC 2.7.11.1)	Q0KHQ5
	773	AT06668p OS=Drosophila melanogaster GN=Rpt4R PE=2 SV=1	Q9VTQ9	45 kDa		5										FBgn0031030	Tao, isoform B (EC 2.7.11.-) (EC 2.7.11.13) (EC 2.7.11.25)	Q8IQW6
	774	Small nuclear ribonucleoprotein Sm D3 OS=Drosophila melanogaster GN=SmD3 PE=1 SV=1	O44437	16 kDa		5										FBgn0031374	WD repeat domain 62, isoform D	A8DYT1
	775	GEO12048p1 OS=Drosophila melanogaster GN=CG10822 PE=2 SV=2	Q4QPW2	13 kDa		5										FBgn0031374	WD repeat domain 62, isoform F	M9NE65
	776	F-box protein 11, isoform A OS=Drosophila melanogaster GN=FBXO11 PE=4 SV=1	Q9VH60	125 kDa		5										FBgn0031374	WD repeat domain 62, isoform G	M9PB01
	777	Dynein assembly factor 5, axonemal OS=Drosophila melanogaster GN=HEATR2 PE=2 SV=1	Q8INF7	96 kDa		5										FBgn0031374	WD repeat domain 62, isoform H	M9PBP2
	778	60S ribosomal protein L32 OS=Drosophila melanogaster GN=RpL32 PE=1 SV=3	P04359	16 kDa		5										FBgn0031374	RE21455p (WD repeat domain 62, isoform B)	Q0E8U6
	779	LD12946p OS=Drosophila melanogaster GN=MSBP PE=1 SV=1	Q9VXM4	28 kDa		5										FBgn0031374	WD repeat domain 62, isoform C	Q0E8U7
	780	Microcephalin, isoform A OS=Drosophila melanogaster GN=MCPH1 PE=1 SV=1	A1Z8Q7	86 kDa		5										FBgn0031374	LD47622p	Q960J6
	781	Neuroglian OS=Drosophila melanogaster GN=Nrg PE=1 SV=2	P20241	144 kDa		5										FBgn0031374	FI05392p (LD01189p) (WD repeat domain 62, isoform A) (WD repeat domain 62, isoform E)	Q9VQ54
	782	AT14906p OS=Drosophila melanogaster GN=orb PE=2 SV=1	Q8IHC3	69 kDa		5										FBgn0031585	GH14206p	Q9VQX0
	783	Phagocyte signaling-impaired protein OS=Drosophila melanogaster GN=psidin PE=2 SV=1	Q9VDQ7	109 kDa		5										FBgn0031952	Cell division cycle 14, isoform C (EC 3.1.3.-) (EC 3.1.3.48)	E1JHB2
	784	CG7971, isoform F OS=Drosophila melanogaster GN=CG7971 PE=1 SV=2	A8JNI2	186 kDa		5										FBgn0031952	Cell division cycle 14, isoform B (EC 3.1.3.-) (EC 3.1.3.48) (GH01148p)	Q5U0V6
	785	Bluestreak OS=Drosophila melanogaster GN=blue PE=4 SV=1	Q9VUC2	195 kDa		5										FBgn0031952	Cell division cycle 14, isoform A (Cell division cycle 14, isoform D) (EC 3.1.3.-) (EC 3.1.3.48)	Q9VLW7
	786	Cytochrome b-c1 complex subunit Rieske, mitochondrial OS=Drosophila melanogaster GN=RFeSP PE=1 SV=3	Q9VQ29	25 kDa		5										FBgn0031952	Cell division cycle 14, isoform E (EC 3.1.3.-) (EC 3.1.3.48)	X2J9T8
	787	WD repeat-containing protein on Y chromosome OS=Drosophila melanogaster GN=WDY PE=2 SV=2	B4F7L9	122 kDa		5										FBgn0032104	Australin, isoform A (Australin, isoform B) (IP08034p1)	Q9VLD7
	788	ARL-6-interacting protein 1 homolog OS=Drosophila melanogaster GN=CG10326 PE=2 SV=1	Q9VES1	22 kDa		5										FBgn0032105	Borealin (Aurora borealis protein) (Borealin-related)	Q9VLD6
	789	Glutamate dehydrogenase OS=Drosophila melanogaster GN=CG4434 PE=1 SV=2	Q9VCN3	60 kDa		5										FBgn0032368	Sperm-associated antigen 4	Q9VKG2
	790	CG8844 protein OS=Drosophila melanogaster GN=ND-PDSW PE=1 SV=1	Q9VQR2	19 kDa		5										FBgn0032390	Augmin complex subunit dgt2 (Dim gamma-tubulin 2)	Q9VKD6
	791	Serine protease HTRA2, mitochondrial OS=Drosophila melanogaster GN=HtrA2 PE=1 SV=1	Q9VFJ3	46 kDa		5										FBgn0032723	LD01527p (Short spindle 3, isoform A)	Q9VJ35
	792	Translationally-controlled tumor protein homolog OS=Drosophila melanogaster GN=Tctp PE=1 SV=1	Q9VGS2	20 kDa		5										FBgn0032723	Short spindle 3, isoform B	X2J6U8
	793	Inactive glutathione S-transferase D3 OS=Drosophila melanogaster GN=GstD3 PE=2 SV=1	Q9VG97	23 kDa		5										FBgn0033740	Augmin complex subunit dgt5 (Dim gamma-tubulin 5)	Q7K4B4
	794	Protein Mo25 OS=Drosophila melanogaster GN=Mo25 PE=2 SV=2	P91891	39 kDa		5										FBgn0033845	Mars, isoform B (Mars, isoform C) (Mars, isoform D)	E1JH57
	795	Probable prefoldin subunit 6 OS=Drosophila melanogaster GN=CG7770 PE=2 SV=1	Q9VW56	14 kDa		5										FBgn0033845	Guanylate kinase-associated protein mars	Q7K3L1
	796	Citrate synthase OS=Drosophila melanogaster GN=CG14740 PE=2 SV=1	Q95TZ4	54 kDa		5										FBgn0034087	Protein clueless (Clustered mitochondria protein homolog)	A0A0B4KEX0
	797	Malic enzyme OS=Drosophila melanogaster GN=Men PE=1 SV=1	Q9VG32	84 kDa		5										FBgn0034087	Protein clueless (Clustered mitochondria protein homolog)	A1ZAB5
	798	GH26058p OS=Drosophila melanogaster GN=CG10934 PE=2 SV=1	Q7K1B3	22 kDa		5										FBgn0034087	GM10569p (Fragment)	Q8MQR3
	799	LD28067p OS=Drosophila melanogaster GN=Pi3K68D PE=2 SV=1	Q7K3H0	210 kDa		5										FBgn0034087	LD19312p	Q95RN1
	800	Uncharacterized protein, isoform G OS=Drosophila melanogaster GN=CG42675 PE=4 SV=1	A0A0B4KGL2	47 kDa		5										FBgn0034403	FI16628p1	A1ZBF1
	801	Mst33A, isoform C OS=Drosophila melanogaster GN=Mst33A PE=4 SV=1	M9NEG6	38 kDa		5										FBgn0034451	Tubulin-binding cofactor B	A1ZBM2
	802	AT21895p OS=Drosophila melanogaster GN=CG30384;CG30385;CG11074 PE=2 SV=1	Q7JRQ1	82 kDa		5										FBgn0034451	LD45244p (Fragment)	Q7K1S6
	803	Coiled-Coils Y OS=Drosophila melanogaster GN=CCY PE=4 SV=1	A0A0S0X8W1	148 kDa		5										FBgn0034543	Galla-1, isoform B (Galla-1, isoform C)	A0A0B4LG04
	804	Uncharacterized protein OS=Drosophila melanogaster GN=CG15635 PE=4 SV=4	Q9VR13	115 kDa		5										FBgn0034543	Galla-1, isoform D	A0A0B4LH12
	805	Succinate dehydrogenase [ubiquinone] iron-sulfur subunit, mitochondrial OS=Drosophila melanogaster GN=SdhBL PE=3 SV=2	Q9VWN3	47 kDa		5										FBgn0034543	MIP18 family protein galla-1	Q9V968
	806	Bazooka, isoform B OS=Drosophila melanogaster GN=baz PE=1 SV=1	Q0KHR3	164 kDa		5										FBgn0034824	Kinesin-like protein Klp59C (Kinesin-like protein at cytological position 59C)	Q9W1U4
	807	Protein anoxia up-regulated OS=Drosophila melanogaster GN=fau PE=2 SV=1	C0HK95	14 kDa		5										FBgn0035001	Sterile20-like kinase, isoform G (EC 2.7.11.-) (EC 2.7.11.13)	A4UZU8
	808	Fructose-bisphosphate aldolase OS=Drosophila melanogaster GN=Ald PE=1 SV=5	P07764	39 kDa		5										FBgn0035001	Sterile20-like kinase, isoform F (EC 2.7.11.-) (EC 2.7.11.13)	B7YZQ1
	809	N-acetylgalactosaminyltransferase 7 OS=Drosophila melanogaster GN=GalNAc-T2 PE=2 SV=2	Q8MV48	68 kDa		5										FBgn0035001	FI24227p1 (Sterile20-like kinase, isoform E) (EC 2.7.11.-) (EC 2.7.11.13)	Q59E61
	810	CG2064 OS=Drosophila melanogaster GN=CG2064 PE=1 SV=1	A1Z729	37 kDa		5										FBgn0035001	Polo kinase kinase 1	Q7YZB2
	811	RH09246p OS=Drosophila melanogaster GN=AIMP3 PE=1 SV=1	Q8MKK1	20 kDa		5										FBgn0035001	Sterile20-like kinase, isoform A (EC 2.7.11.-) (EC 2.7.11.13)	Q8MLP1
	812	AT22559p OS=Drosophila melanogaster GN=CG31802 PE=2 SV=1	Q8T415	21 kDa		5										FBgn0035001	LD44530p	Q8MRH6
	813	IP09655p OS=Drosophila melanogaster GN=Mdh2 PE=1 SV=1	Q9VEB1	35 kDa		5										FBgn0035001	GH09291p	Q95U41
	814	CG6287 OS=Drosophila melanogaster GN=CG6287 PE=1 SV=1	Q9VKI8	35 kDa		5										FBgn0035001	Sterile20-like kinase, isoform B (Sterile20-like kinase, isoform D) (EC 2.7.11.-) (EC 2.7.11.13)	Q9W179
	815	Testis EndoG-Like 3 OS=Drosophila melanogaster GN=Tengl3 PE=2 SV=3	Q9VQ95	39 kDa		5										FBgn0035120	Augmin complex subunit wac (wee Augmin component)	Q9W0S8
	816	Malate dehydrogenase OS=Drosophila melanogaster GN=CG10748 PE=3 SV=1	Q9VU28	37 kDa		5										FBgn0035640	Mad2 (RE72064p)	Q9VRQ2
	817	BcDNA.GH10614 OS=Drosophila melanogaster GN=BcDNA.GH10614 PE=1 SV=1	Q9Y112	36 kDa		5										FBgn0035800	Gamma-tubulin complex component	Q5BHX4
	818	General odorant-binding protein 99a OS=Drosophila melanogaster GN=Obp99a PE=2 SV=2	Q9VAJ4	16 kDa		5										FBgn0035800	Gamma-tubulin complex component	Q9VS91
	819	CG8257, isoform A OS=Drosophila melanogaster GN=CysRS-m PE=2 SV=1	Q7K3P0	64 kDa		5										FBgn0036059	NudE, isoform B (NudE, isoform E) (NudE, isoform F)	A8JNQ0
	820	CG7755 OS=Drosophila melanogaster GN=CG7755-RA PE=2 SV=1	A1ZAD2	42 kDa		5										FBgn0036059	NudE, isoform C	A8JNQ1
	821	AT16346p OS=Drosophila melanogaster GN=CG6888 PE=2 SV=1	Q9VUM4	22 kDa		5										FBgn0036059	NudE, isoform D	B7Z0G0
	822	Ferritin OS=Drosophila melanogaster GN=Fer1HCH PE=1 SV=1	A0A0B4KI27	28 kDa		5										FBgn0036059	Nuclear distribution protein nudE homolog	Q9VT70
	823	S-formylglutathione hydrolase OS=Drosophila melanogaster GN=CG4390 PE=1 SV=1	Q7KSB5	36 kDa		5										FBgn0036389	LD42058p (Short spindle 2, isoform A) (Short spindle 2, isoform C)	Q9VUA5
	824	Uncharacterized protein OS=Drosophila melanogaster GN=CG18109 PE=4 SV=1	Q4LDP4	223 kDa		5										FBgn0036685	AT08590p	Q8IHE7
	825	CG7028, isoform B OS=Drosophila melanogaster GN=CG7028 PE=1 SV=1	M9PGI7	105 kDa		5										FBgn0036685	LD23434p	Q9VVC8
	826	LP10995p OS=Drosophila melanogaster GN=Mst98Cb PE=2 SV=1	Q24404	28 kDa		5										FBgn0037551	GTPase indispensable for equal segregation of chromosomes, isoform B (GTPase indispensable for equal segregation of chromosomes, isoform C)	A0A0B4LGT4
	827	GEO07753p1 OS=Drosophila melanogaster GN=CG11151 PE=1 SV=1	Q9VY92	12 kDa		5										FBgn0037551	ADP-ribosylation factor-like protein 8 (Novel small G protein indispensable for equal chromosome segregation) (dGie)	Q9VHV5
	828	Uncharacterized protein OS=Drosophila melanogaster GN=CG14651 PE=4 SV=3	Q9VN30	127 kDa		5										FBgn0037810	Protein slender lobes	Q8INM3
	829	Aconitate hydratase, mitochondrial OS=Drosophila melanogaster GN=Acon PE=1 SV=2	Q9VIE8	85 kDa		5										FBgn0038183	Protein BCCIP homolog	Q9VFR0
	830	Ribonuclear protein at 97D, isoform D OS=Drosophila melanogaster GN=Rb97D PE=4 SV=1	Q59DT6	48 kDa		4										FBgn0038476	Kugelkern, isoform A (Kugelkern, isoform B) (Kugelkern, isoform C) (LD09231p)	Q8SX89
	831	Hu li tai shao, isoform P OS=Drosophila melanogaster GN=hts PE=1 SV=2	A8DYJ2	205 kDa		4										FBgn0039250	LD43724p (Mitotic spindle and nuclear protein)	Q9VC08
	832	IP14655p OS=Drosophila melanogaster GN=tbrd-2 PE=2 SV=1	Q4V5A7	75 kDa		4										FBgn0039638	Augmin complex subunit dgt6 (Dim gamma-tubulin 6)	Q9VAP2
	833	ATP-dependent RNA helicase vasa, isoform A OS=Drosophila melanogaster GN=vas PE=1 SV=3	P09052	72 kDa		4										FBgn0039908	Asator, isoform G (EC 2.7.11.-)	L0MLK2
	834	40S ribosomal protein S26 OS=Drosophila melanogaster GN=RpS26 PE=1 SV=1	P13008	13 kDa		4										FBgn0039908	Asator, isoform K (EC 2.7.11.-) (Asator, isoform L)	L0MLN1
	835	Importin subunit beta OS=Drosophila melanogaster GN=Fs(2)Ket PE=2 SV=2	O18388	99 kDa		4										FBgn0039908	Asator, isoform J (EC 2.7.11.-)	L0MN72
	836	Transcription factor BTF3 OS=Drosophila melanogaster GN=bic PE=1 SV=1	Q7KM15	18 kDa		4										FBgn0039908	Asator, isoform H (EC 2.7.11.-)	L0MPN7
	837	WD repeat-containing protein 59 homolog OS=Drosophila melanogaster GN=CG4705 PE=1 SV=3	Q9VKK2	108 kDa		4										FBgn0039908	Asator, isoform I (EC 2.7.11.-)	L0MPX5
	838	Replication factor C subunit 1 OS=Drosophila melanogaster GN=Gnf1 PE=1 SV=2	P35600	109 kDa		4										FBgn0039908	Tau-tubulin kinase homolog Asator (EC 2.7.11.1)	Q8IMC6
	839	Protein LSM12 homolog A OS=Drosophila melanogaster GN=CG15735 PE=2 SV=2	Q9VYR0	24 kDa		4										FBgn0039908	Asator, isoform D (EC 2.7.11.-)	Q9V4D6
	840	Histone H3 OS=Drosophila melanogaster GN=His3 PE=1 SV=4	P02299	15 kDa		4										FBgn0040080	Rapsynoid	Q9NFR7
	841	IP14417p1 OS=Drosophila melanogaster GN=tbrd-1 PE=2 SV=1	Q9VCG6	59 kDa		4										FBgn0040080	Partner of Inscuteable	Q9NH88
	842	60S ribosomal protein L19 OS=Drosophila melanogaster GN=RpL19 PE=1 SV=2	P36241	24 kDa		4										FBgn0040080	LD33695p (Partner of inscuteable) (Pins protein) (RE22964p)	Q9VB22
	843	Drosha OS=Drosophila melanogaster GN=drosha PE=2 SV=1	Q7KNF1	153 kDa		4										FBgn0044324	Chromator, isoform A (Chromator, isoform B) (Chromator, isoform C) (Chromator, isoform D) (Chromator, isoform E) (MIP27283p1)	Q86BS3
	844	Exportin-1 OS=Drosophila melanogaster GN=emb PE=1 SV=1	Q9TVM2	123 kDa		4										FBgn0044324	SD06626p	Q8T9D1
	845	CG3605, isoform A OS=Drosophila melanogaster GN=CG3605 PE=1 SV=2	Q9VQK7	85 kDa		4										FBgn0051907	IP12509p	Q8IPI4
	846	Protein disks lost OS=Drosophila melanogaster GN=dlt PE=1 SV=2	Q8T626	139 kDa		4										FBgn0052232	Gamma-tubulin complex component	Q8IRA1
	847	AT13736p OS=Drosophila melanogaster GN=UQCR-Q PE=1 SV=1	Q9VVH5	10 kDa		4										FBgn0052318	RT07324p	Q7KVC2
	848	Mediator of RNA polymerase II transcription subunit 23 OS=Drosophila melanogaster GN=MED23 PE=1 SV=1	Q9W1X7	167 kDa		4										FBgn0052371	MIP05284p	Q8IQA0
	849	Chromatin-remodeling complex ATPase chain Iswi OS=Drosophila melanogaster GN=Iswi PE=1 SV=1	Q24368	119 kDa		4										FBgn0061476	Protein zwilch	Q9VA00
	850	Eukaryotic translation initiation factor 2 subunit 2 OS=Drosophila melanogaster GN=eIF-2beta PE=1 SV=1	P41375	35 kDa		4										FBgn0086356	FI24033p1 (Tumbleweed)	A1Z9I5
	851	GEO09626p1 OS=Drosophila melanogaster GN=ND-MLRQ PE=1 SV=1	Q8SYJ2	9 kDa		4										FBgn0086356	RE37229p	Q8MRH0
	852	FI02809p OS=Drosophila melanogaster GN=RpL35 PE=1 SV=2	Q9W499	14 kDa		4										FBgn0086356	AcGAP protein	Q9N9Z9
	853	Membrane-associated protein Hem OS=Drosophila melanogaster GN=Hem PE=2 SV=1	P55162	129 kDa		4										FBgn0086690	Pericentrin-like protein, isoform P	M9ND93
	854	GH07456p OS=Drosophila melanogaster GN=RpII33 PE=1 SV=1	O97183	31 kDa		4										FBgn0086690	Pericentrin-like protein, isoform D	M9NFV3
	855	GH13256p OS=Drosophila melanogaster GN=Thiolase PE=1 SV=1	Q9W1H8	51 kDa		4										FBgn0086690	Pericentrin-like protein, isoform G	M9PCJ5
	856	Sec13 ortholog, isoform A OS=Drosophila melanogaster GN=Sec13 PE=1 SV=1	Q9V3J4	40 kDa		4										FBgn0086690	Pericentrin-like protein, isoform M	M9PCK2
	857	Puff-specific protein Bx42 OS=Drosophila melanogaster GN=Bx42 PE=1 SV=1	P39736	61 kDa		4										FBgn0086690	Pericentrin-like protein, isoform H	M9PFA3
	858	CDGSH iron-sulfur domain-containing protein 2 homolog OS=Drosophila melanogaster GN=Cisd2 PE=2 SV=1	Q9VAM6	15 kDa		4										FBgn0086690	Pericentrin-like protein, isoform N	M9PFA8
	859	GH21273p OS=Drosophila melanogaster GN=CG11999 PE=1 SV=1	Q9VNA3	24 kDa		4										FBgn0086690	Pericentrin-like protein, isoform K	M9PFJ2
	860	GH11935p OS=Drosophila melanogaster GN=Ostgamma PE=1 SV=1	Q8SY53	37 kDa		4										FBgn0086690	Pericentrin-like protein, isoform J	M9PFP0
	861	Replication factor C subunit 3 OS=Drosophila melanogaster GN=RfC3 PE=1 SV=2	Q9VKW3	37 kDa		4										FBgn0086690	Pericentrin-like protein, isoform O	M9PFP4
	862	Transcription factor BTF3 OS=Drosophila melanogaster GN=betaNACtes4 PE=2 SV=1	Q9VY34	29 kDa		4										FBgn0086690	Pericentrin-like protein, isoform L	M9PI63
	863	Protein enhancer of rudimentary OS=Drosophila melanogaster GN=e(r) PE=1 SV=1	Q24337	12 kDa		4										FBgn0086690	FI22203p1 (Pericentrin-like protein, isoform C)	Q400N1
	864	Ran GTPase-activating protein OS=Drosophila melanogaster GN=RanGAP PE=1 SV=1	Q9VIW3	66 kDa		4										FBgn0086690	Pericentrin-like protein, isoform F	Q400N2
	865	GTPase-activating protein CdGAPr OS=Drosophila melanogaster GN=CdGAPr PE=1 SV=2	Q9VIS1	204 kDa		4										FBgn0086690	309 kDa centrosomal protein	Q6UBD8
	866	Serine-arginine protein 55 OS=Drosophila melanogaster GN=B52 PE=1 SV=4	P26686	43 kDa		4										FBgn0086690	SD04227p	Q8T9E5
	867	Vacuolar protein sorting 13, isoform A OS=Drosophila melanogaster GN=Vps13 PE=1 SV=2	A1Z713	375 kDa		4										FBgn0086757	Centrosomin's beautiful sister, isoform B	A0A0B4K775
	868	Replication factor C 38kD subunit, isoform A OS=Drosophila melanogaster GN=RfC38 PE=1 SV=1	Q9U9Q1	41 kDa		4										FBgn0086757	Centrosomin's beautiful sister, isoform C	A0A0B4K864
	869	Protein crooked neck OS=Drosophila melanogaster GN=crn PE=2 SV=2	P17886	84 kDa		4										FBgn0086757	Centrosomin's beautiful sister, isoform A (LD35238p)	Q7K4K7
	870	Uncharacterized protein, isoform A OS=Drosophila melanogaster GN=roh PE=1 SV=1	Q0E8X7	10 kDa		4										FBgn0260639	Tubulin gamma-1 chain (Gamma-1-tubulin)	P23257
	871	60S ribosomal protein L27a OS=Drosophila melanogaster GN=RpL27A PE=1 SV=2	P41092	17 kDa		4										FBgn0260986	Meiotic 38, isoform C	A0A1Z1CH00
	872	Acyl carrier protein, mitochondrial OS=Drosophila melanogaster GN=ND-ACP PE=2 SV=1	Q94519	17 kDa		4										FBgn0260986	RE11134p	Q8SXL0
	873	Dynein light chain Tctex-type OS=Drosophila melanogaster GN=Dlc90F PE=1 SV=1	Q94524	12 kDa		4										FBgn0260986	FI07204p (Meiotic 38, isoform A)	Q9W584
	874	MIP04749p OS=Drosophila melanogaster GN=CG17122-RA PE=2 SV=1	Q9VWA6	68 kDa		4										FBgn0260986	EG:80H7.11 protein	Q9XZT3
	875	Myosin heavy chain-like, isoform B OS=Drosophila melanogaster GN=Mhcl PE=3 SV=2	Q8INC3	245 kDa		4										FBgn0260986	Meiotic 38, isoform B	X2JDV3
	876	CG8184, isoform B OS=Drosophila melanogaster GN=CG8184 PE=1 SV=2	Q9VXR3	557 kDa		4										FBgn0260991	Inner centromere protein, isoform C	A0A0B4LFQ2
	877	Cyclope, isoform A OS=Drosophila melanogaster GN=cype PE=1 SV=3	Q9VMS1	8 kDa		4										FBgn0260991	Inner centromere protein, isoform A (Inner centromere protein, isoform B) (LD40404p)	Q7JRJ9
	878	Reticulon-like protein OS=Drosophila melanogaster GN=Rtnl2 PE=2 SV=2	Q9VIB7	30 kDa		4										FBgn0260991	RE52507p (Fragment)	Q8IGP7
	879	26S proteasome regulatory complex subunit p50 OS=Drosophila melanogaster GN=Rpt5 PE=1 SV=1	Q9V3V6	48 kDa		4										FBgn0260991	SD04909p	Q95R61
	880	Adaptor protein complex 2, sigma subunit OS=Drosophila melanogaster GN=AP-2sigma PE=1 SV=1	Q9VDC3	17 kDa		4										FBgn0262699	Fizzy-related protein	O18402
	881	THO complex subunit 6 OS=Drosophila melanogaster GN=thoc6 PE=1 SV=1	Q9VTV1	39 kDa		4										FBgn0262699	Fizzy-related, isoform A (Fizzy-related, isoform B) (GH07620p) (RE20929p)	Q9W4H9
	882	Ubiquitin carboxyl-terminal hydrolase OS=Drosophila melanogaster GN=Uch-L5 PE=1 SV=1	Q9XZ61	38 kDa		4										FBgn0262719	Uncharacterized protein, isoform C (Uncharacterized protein, isoform D)	Q9VSK6
	883	Uncharacterized protein OS=Drosophila melanogaster GN=CG13131 PE=4 SV=2	Q9VL48	149 kDa		4										FBgn0263197	Patronin, isoform J	A0A0B4KET5
	884	J domain-containing protein CG6693 OS=Drosophila melanogaster GN=CG6693 PE=1 SV=1	Q9VGR7	35 kDa		4										FBgn0263197	Patronin, isoform I	A0A0B4KEY4
	885	NADH dehydrogenase (Ubiquinone) 51 kDa subunit-like 1 OS=Drosophila melanogaster GN=ND-51L1 PE=4 SV=1	A1ZAW7	77 kDa		4										FBgn0263197	Patronin, isoform N	A0A0B4KEY6
	886	LD16921p OS=Drosophila melanogaster GN=tna PE=1 SV=1	Q7JR52	116 kDa		4										FBgn0263197	Patronin, isoform K	A0A0B4KFA4
	887	ER lumen protein-retaining receptor OS=Drosophila melanogaster GN=KdelR PE=2 SV=1	O76767	24 kDa		4										FBgn0263197	Patronin, isoform M	A0A0B4KFU3
	888	Protein windpipe OS=Drosophila melanogaster GN=wdp PE=1 SV=1	Q9W266	75 kDa		4										FBgn0263197	Patronin, isoform L	A0A0B4KG58
	889	CG3061 OS=Drosophila melanogaster GN=CG3061 PE=1 SV=1	Q9VFP0	42 kDa		4										FBgn0263197	Patronin (Short spindle protein 4)	A1ZAU8
	890	FI07923p OS=Drosophila melanogaster GN=Karybeta3 PE=1 SV=1	Q9VN44	124 kDa		4										FBgn0263197	Patronin, isoform D	B7YZJ1
	891	Probable small nuclear ribonucleoprotein Sm D2 OS=Drosophila melanogaster GN=SmD2 PE=1 SV=1	Q9VI10	14 kDa		4										FBgn0263197	Patronin, isoform E	B7YZJ2
	892	Protein sly1 homolog OS=Drosophila melanogaster GN=Slh PE=2 SV=4	Q24179	72 kDa		4										FBgn0263197	Patronin, isoform F	E1JH90
	893	Nuclear cap-binding protein subunit 2 OS=Drosophila melanogaster GN=Cbp20 PE=1 SV=1	Q9V3L6	18 kDa		4										FBgn0263197	Patronin, isoform O	E1JH91
	894	AT11044p OS=Drosophila melanogaster GN=Usp2 PE=2 SV=1	Q8IQ27	102 kDa		4										FBgn0263197	LD17191p	Q8MSC7
	895	LD30634p OS=Drosophila melanogaster GN=VhaM8.9 PE=1 SV=1	Q9VHG4	34 kDa		4										FBgn0263197	GH09618p	Q8T0T0
	896	CG3121 OS=Drosophila melanogaster GN=CG3121 PE=2 SV=1	Q9W1D3	82 kDa		4										FBgn0264291	Deterin (GEO07887p1) (RE55472p)	Q9VEM2
	897	Mitochondrial import inner membrane translocase subunit TIM50-B OS=Drosophila melanogaster GN=ttm2 PE=2 SV=1	Q9W0S3	48 kDa		4										FBgn0264848	Ubiquitin-conjugating enzyme E2 C (EC 2.3.2.23) ((E3-independent) E2 ubiquitin-conjugating enzyme C) (EC 2.3.2.24) (E2 ubiquitin-conjugating enzyme C) (Ubiquitin carrier protein C) (Ubiquitin carrier protein vihar) (Ubiquitin-protein ligase C)	Q9VTY6
	898	CG1801 OS=Drosophila melanogaster GN=CG1801 PE=4 SV=4	Q9VRG5	190 kDa		4										FBgn0266418	Wide awake, isoform D (Wide awake, isoform E)	A0A0B4K6D0
	899	AT12494p OS=Drosophila melanogaster GN=ND-B22 PE=1 SV=1	Q9VJZ4	17 kDa		4										FBgn0266418	Wide awake, isoform C	A0A0B4K6W6
	900	Threonyl-tRNA synthetase, isoform B OS=Drosophila melanogaster GN=ThrRS PE=1 SV=1	Q8IP94	79 kDa		4										FBgn0266418	Wide awake, isoform H	A0A0B4LHH4
	901	GH12714p OS=Drosophila melanogaster GN=PpD3 PE=1 SV=1	Q9VH81	59 kDa		4										FBgn0266418	LD15640p	Q95RQ9
	902	Protein tweety homolog OS=Drosophila melanogaster GN=CG14540 PE=3 SV=1	Q9VBJ6	69 kDa		4										FBgn0266418	Wide awake, isoform B (Wide awake, isoform F)	Q9VCW7
	903	GEO09659p1 OS=Drosophila melanogaster GN=CG13220 PE=1 SV=1	Q6NP72	16 kDa		4										FBgn0266418	Wide awake (Wide awake, isoform G)	X4YX01
	904	Heme oxygenase OS=Drosophila melanogaster GN=Ho PE=1 SV=1	Q9VGJ9	34 kDa		4
	905	Uncharacterized protein, isoform F OS=Drosophila melanogaster GN=CG30015 PE=1 SV=1	A0A0B4KFA3	159 kDa		4
	906	Ef1alpha-like factor, isoform A OS=Drosophila melanogaster GN=Elf PE=1 SV=1	Q9VK85	66 kDa		4
	907	GH05885p OS=Drosophila melanogaster GN=mkg-p PE=2 SV=1	Q95U58	75 kDa		4
	908	Succinate--CoA ligase [ADP/GDP-forming] subunit alpha, mitochondrial OS=Drosophila melanogaster GN=Scsalpha PE=2 SV=3	Q94522	34 kDa		4
	909	Inositol-3-phosphate synthase OS=Drosophila melanogaster GN=Inos PE=1 SV=1	O97477	62 kDa		4
	910	F-actin-capping protein subunit beta OS=Drosophila melanogaster GN=cpb PE=2 SV=1	P48603	31 kDa		4
	911	Uncharacterized protein, isoform C OS=Drosophila melanogaster GN=CG11857 PE=1 SV=1	A0A140SRF8	30 kDa		4
	912	Uncharacterized protein, isoform B OS=Drosophila melanogaster GN=CG16854 PE=4 SV=1	M9ND65	82 kDa		4
	913	HDC10149 OS=Drosophila melanogaster GN=CG43121 PE=4 SV=1	Q6IL75	13 kDa		4
	914	AT10229p OS=Drosophila melanogaster GN=azot PE=2 SV=1	Q7K049	17 kDa		4
	915	Glycerol-3-phosphate dehydrogenase OS=Drosophila melanogaster GN=CG7311 PE=3 SV=2	Q7KTA9	69 kDa		4
	916	AT18870p OS=Drosophila melanogaster GN=CG7557 PE=2 SV=1	Q8IQF5	39 kDa		4
	917	RE74312p OS=Drosophila melanogaster GN=Sar1 PE=1 SV=1	Q9VD29	22 kDa		4
	918	FI01402p OS=Drosophila melanogaster GN=CG33332-RA PE=2 SV=2	Q9VFF2	39 kDa		4
	919	CG9257 OS=Drosophila melanogaster GN=CG9257 PE=1 SV=1	Q9VIG0	39 kDa		4
	920	LP24076p OS=Drosophila melanogaster GN=CG10869 PE=2 SV=2	Q9VQ22	73 kDa		4
	921	CG5144 OS=Drosophila melanogaster GN=CG5144 PE=3 SV=1	Q9VST4	44 kDa		4
	922	MIP06432p1 OS=Drosophila melanogaster GN=CG34325-RA PE=2 SV=3	Q9VXC1	20 kDa		4
	923	Receptor expression-enhancing protein OS=Drosophila melanogaster GN=CG5539-RA PE=2 SV=2	Q9W1J5	33 kDa		4
	924	MIP16841p OS=Drosophila melanogaster GN=CG18155-RB PE=2 SV=2	Q7KVU5	68 kDa		4
	925	Methylthioribose-1-phosphate isomerase OS=Drosophila melanogaster GN=CG11334 PE=2 SV=1	Q9V9X4	39 kDa		4
	926	Putative polypeptide N-acetylgalactosaminyltransferase 10 OS=Drosophila melanogaster GN=pgant10 PE=2 SV=1	Q8IA43	73 kDa		4
	927	Electron transfer flavoprotein-ubiquinone oxidoreductase, mitochondrial OS=Drosophila melanogaster GN=Etf-QO PE=1 SV=1	Q7JWF1	66 kDa		4
	928	GTP-binding protein Rheb homolog OS=Drosophila melanogaster GN=Rheb PE=2 SV=1	Q9VND8	21 kDa		4
	929	GM03174p OS=Drosophila melanogaster GN=Rpb8 PE=1 SV=1	Q9VNZ3	17 kDa		4
	930	IP05715p OS=Drosophila melanogaster GN=CG14631 PE=2 SV=1	Q9W5B8	15 kDa		4
	931	Glycine cleavage system H protein, mitochondrial OS=Drosophila melanogaster GN=ppl PE=2 SV=1	Q9U616	18 kDa		4
	932	Elongin B OS=Drosophila melanogaster GN=EloB PE=1 SV=1	O44226	13 kDa		4
	933	AT13706p OS=Drosophila melanogaster GN=Cyt-c1L PE=1 SV=1	Q9VAM8	38 kDa		4
	934	UPF0769 protein CG18675 OS=Drosophila melanogaster GN=CG18675 PE=2 SV=2	Q9VZH1	33 kDa		4
	935	Proteasome subunit beta type OS=Drosophila melanogaster GN=Prosbeta4 PE=1 SV=1	Q9VJJ0	22 kDa		4
	936	GEO12039p1 OS=Drosophila melanogaster GN=CG17217 PE=2 SV=1	Q9VKA2	19 kDa		4
	937	GTP-binding nuclear protein Ran OS=Drosophila melanogaster GN=Ran PE=1 SV=1	Q9VZ23	25 kDa	6	4
	938	AT21490p OS=Drosophila melanogaster GN=CG6497 PE=2 SV=1	Q9VVE8	26 kDa		4
	939	ADP-ribosylation factor 1 OS=Drosophila melanogaster GN=Arf79F PE=2 SV=2	P61209	21 kDa		4
	940	CG2291, isoform B OS=Drosophila melanogaster GN=CG2291 PE=4 SV=1	A0A0B4LEU6	11 kDa		4
	941	NADH dehydrogenase (Ubiquinone) 20 kDa subunit-like, isoform A OS=Drosophila melanogaster GN=ND-20L PE=3 SV=1	Q9VAK5	24 kDa		4
	942	Probable small nuclear ribonucleoprotein Sm D1 OS=Drosophila melanogaster GN=SmD1 PE=1 SV=1	Q9VU02	14 kDa		4
	943	ATP-citrate synthase OS=Drosophila melanogaster GN=ATPCL PE=1 SV=1	A0A0B4LFH8	120 kDa		4
	944	Annexin B9 OS=Drosophila melanogaster GN=AnxB9 PE=2 SV=2	P22464	36 kDa		4
	945	CG7309 OS=Drosophila melanogaster GN=CG7309 PE=4 SV=2	Q7KTF1	57 kDa		4
	946	AT28215p OS=Drosophila melanogaster GN=CG31473-RA PE=2 SV=1	Q8INR5	29 kDa		4
	947	Probable transaldolase OS=Drosophila melanogaster GN=Taldo PE=2 SV=2	Q9W1G0	37 kDa		4
	948	Dihydroorotate dehydrogenase (quinone), mitochondrial OS=Drosophila melanogaster GN=Dhod PE=2 SV=2	P32748	44 kDa		4
	949	Lethal (2) k09913, isoform F OS=Drosophila melanogaster GN=l(2)k09913 PE=1 SV=1	A0A0B4LG95	44 kDa		4
	950	Polypeptide N-acetylgalactosaminyltransferase 5 OS=Drosophila melanogaster GN=pgant5 PE=2 SV=2	Q6WV17	72 kDa		4
	951	Uncharacterized protein OS=Drosophila melanogaster GN=CG30384 PE=4 SV=1	A1Z6W2	81 kDa		4
	952	Leukotriene A(4) hydrolase OS=Drosophila melanogaster GN=CG10602 PE=1 SV=1	A4V0U4	68 kDa		4
	953	MICOS complex subunit MIC10 OS=Drosophila melanogaster GN=CG12479 PE=2 SV=1	Q9VY65	8 kDa		4
	954	Tetratricopeptide repeat protein 14 homolog OS=Drosophila melanogaster GN=CG6621 PE=1 SV=2	Q9VGU5	100 kDa		4
	955	AT09608p OS=Drosophila melanogaster GN=CG30491;CG30495 PE=1 SV=1	Q7JUS1	37 kDa		4
	956	Uncharacterized protein OS=Drosophila melanogaster GN=CG15395 PE=4 SV=1	Q7KU18	33 kDa		3
	957	Chromodomain-helicase-DNA-binding protein Mi-2 homolog OS=Drosophila melanogaster GN=Mi-2 PE=1 SV=2	O97159	224 kDa		3
	958	Rho guanine nucleotide exchange factor 2, isoform G OS=Drosophila melanogaster GN=RhoGEF2 PE=1 SV=1	A0A0B4K7T7	281 kDa		3
	959	Bifunctional lysine-specific demethylase and histidyl-hydroxylase NO66 OS=Drosophila melanogaster GN=CG2982 PE=1 SV=1	Q7K4H4	73 kDa		3
	960	LEM domain-containing protein Bocksbeutel OS=Drosophila melanogaster GN=bocks PE=1 SV=1	Q709R6	44 kDa		3
	961	SD06613p OS=Drosophila melanogaster GN=vig2 PE=1 SV=1	Q960D3	45 kDa		3
	962	Growth arrest-specific protein 8 homolog OS=Drosophila melanogaster GN=Gas8 PE=2 SV=1	Q8MT08	57 kDa		3
	963	CG8915, isoform A OS=Drosophila melanogaster GN=CG8915-RA PE=2 SV=1	Q9VX63	109 kDa		3
	964	Uncharacterized protein OS=Drosophila melanogaster GN=CG15930 PE=4 SV=2	Q9W4D3	58 kDa		3
	965	C-Myc-binding protein homolog OS=Drosophila melanogaster GN=CG17202 PE=2 SV=2	Q9VG76	20 kDa		3
	966	ZAP3, isoform E OS=Drosophila melanogaster GN=ZAP3 PE=1 SV=1	M9NGY4	205 kDa		3
	967	Putative inner dynein arm light chain, axonemal OS=Drosophila melanogaster GN=CG6971 PE=2 SV=1	Q9VGG6	29 kDa		3
	968	LD29716p OS=Drosophila melanogaster GN=CG32756 PE=2 SV=1	Q95RH3	52 kDa		3
	969	Saposin-related, isoform B OS=Drosophila melanogaster GN=Sap-r PE=1 SV=2	Q8IMH4	98 kDa		3
	970	GH05812p OS=Drosophila melanogaster GN=qkr58E-1 PE=1 SV=1	Q9W255	45 kDa		3
	971	Protein claret segregational OS=Drosophila melanogaster GN=ncd PE=1 SV=1	P20480	77 kDa		3
	972	Megalin, isoform A OS=Drosophila melanogaster GN=mgl PE=1 SV=2	A8JTM7	530 kDa		3
	973	ATP-dependent RNA helicase WM6 OS=Drosophila melanogaster GN=Hel25E PE=1 SV=1	Q27268	49 kDa	2	3
	974	O-glycosyltransferase OS=Drosophila melanogaster GN=sxc PE=1 SV=1	Q7KJA9	119 kDa		3
	975	FI24033p1 OS=Drosophila melanogaster GN=tum PE=1 SV=1	A1Z9I5	70 kDa		3
	976	Probable 60S ribosomal protein L37-A OS=Drosophila melanogaster GN=RpL37a PE=1 SV=1	Q9VXX8	11 kDa		3
	977	Neurofibromin 1, isoform F OS=Drosophila melanogaster GN=Nf1 PE=4 SV=1	A0A0B4KHX4	310 kDa		3
	978	Coatomer subunit beta' OS=Drosophila melanogaster GN=beta'COP PE=2 SV=2	O62621	103 kDa		3
	979	CLIP-associating protein OS=Drosophila melanogaster GN=chb PE=1 SV=1	Q9NBD7	166 kDa		3
	980	Histone H4 OS=Drosophila melanogaster GN=His4 PE=1 SV=2	P84040	11 kDa	61	3
	981	CG5676 OS=Drosophila melanogaster GN=CG5676 PE=2 SV=1	Q9VL16	17 kDa		3
	982	Mediator of RNA polymerase II transcription subunit 1 OS=Drosophila melanogaster GN=MED1 PE=1 SV=2	Q9VP05	150 kDa		3
	983	Cytochrome c oxidase subunit 5A, mitochondrial OS=Drosophila melanogaster GN=COX5A PE=2 SV=2	Q94514	17 kDa		3
	984	Structural maintenance of chromosomes protein OS=Drosophila melanogaster GN=glu PE=1 SV=1	Q9V3A7	160 kDa		3
	985	CG3689, isoform C OS=Drosophila melanogaster GN=CG3689 PE=1 SV=1	Q0E8G6	27 kDa		3
	986	Scribbler, isoform J OS=Drosophila melanogaster GN=sbb PE=1 SV=1	A0A0B4KEU2	233 kDa		3
	987	Myosin binding subunit, isoform H OS=Drosophila melanogaster GN=Mbs PE=1 SV=1	A8JNT4	101 kDa		3
	988	Probable elongation factor 1-beta OS=Drosophila melanogaster GN=Ef1beta PE=1 SV=3	O96827	24 kDa		3
	989	Importin subunit alpha OS=Drosophila melanogaster GN=Kap-alpha1 PE=2 SV=1	O76521	60 kDa		3
	990	Neosin, isoform A OS=Drosophila melanogaster GN=Neos PE=2 SV=1	Q9U9Q2	41 kDa		3
	991	LD41209p OS=Drosophila melanogaster GN=Prp31 PE=1 SV=1	Q9VUM1	56 kDa		3
	992	CG2053, isoform A OS=Drosophila melanogaster GN=CG2053 PE=2 SV=3	Q9V9S3	34 kDa		3
	993	CG6999 OS=Drosophila melanogaster GN=CG6999 PE=4 SV=1	Q9W393	27 kDa		3
	994	Protein associated with topo II related-1, isoform A OS=Drosophila melanogaster GN=Patr-1 PE=1 SV=1	Q9VEN9	108 kDa		3
	995	CG1444 OS=Drosophila melanogaster GN=spidey PE=1 SV=1	Q9W3N1	35 kDa		3
	996	CCR4-NOT transcription complex subunit 10 OS=Drosophila melanogaster GN=Not10 PE=1 SV=1	Q9V3G6	70 kDa		3
	997	26S proteasome regulatory complex subunit p48A OS=Drosophila melanogaster GN=Rpt3 PE=1 SV=1	Q9V405	47 kDa		3
	998	CG3408, isoform A OS=Drosophila melanogaster GN=CG3408 PE=1 SV=1	Q9VT05	37 kDa		3
	999	Musashi, isoform D OS=Drosophila melanogaster GN=msi PE=1 SV=1	A0A0B4K6K8	63 kDa		3
	1000	CG7609, isoform C OS=Drosophila melanogaster GN=Wdr24 PE=4 SV=2	Q86BR7	87 kDa		3
	1001	40S ribosomal protein S28 OS=Drosophila melanogaster GN=RpS28b PE=1 SV=2	Q9W334	7 kDa		3
	1002	GEO05407p1 OS=Drosophila melanogaster GN=Tapdelta PE=1 SV=1	Q7KLX3	18 kDa		3
	1003	CG10206-PA OS=Drosophila melanogaster GN=nop5 PE=1 SV=2	Q9VM69	57 kDa		3
	1004	Uncharacterized protein OS=Drosophila melanogaster GN=CG43088 PE=4 SV=1	M9NGE9	41 kDa		3
	1005	Golgi complex-localized glycoprotein 1, isoform B OS=Drosophila melanogaster GN=Glg1 PE=1 SV=1	M9PIG4	125 kDa		3
	1006	Splicing factor 3B subunit 6-like protein OS=Drosophila melanogaster GN=CG13298 PE=1 SV=1	Q9VRV7	14 kDa		3
	1007	FI13061p OS=Drosophila melanogaster GN=CG18259-RA PE=2 SV=2	Q9VWQ6	53 kDa		3
	1008	CG9934, isoform A OS=Drosophila melanogaster GN=CG9934 PE=1 SV=1	Q9VK44	139 kDa		3
	1009	Dolichyl-diphosphooligosaccharide--protein glycosyltransferase subunit DAD1 OS=Drosophila melanogaster GN=l(2)k12914 PE=3 SV=1	Q9VLM5	13 kDa		3
	1010	NHP2-like protein 1 homolog OS=Drosophila melanogaster GN=hoip PE=2 SV=1	Q9U3Z7	14 kDa		3
	1011	UPF0389 protein CG9231 OS=Drosophila melanogaster GN=CG9231 PE=1 SV=1	Q9VW12	14 kDa		3
	1012	MIP15217p OS=Drosophila melanogaster GN=mfas PE=1 SV=1	D3DMM4	88 kDa		3
	1013	Uncharacterized protein, isoform B OS=Drosophila melanogaster GN=CG10984 PE=1 SV=2	Q8IQI3	73 kDa		3
	1014	Chitinase-like protein Idgf3 OS=Drosophila melanogaster GN=Idgf3 PE=1 SV=3	Q8MLZ7	49 kDa		3
	1015	AT17625p OS=Drosophila melanogaster GN=mTTF PE=1 SV=1	Q9V3F3	48 kDa		3
	1016	Probable citrate synthase, mitochondrial OS=Drosophila melanogaster GN=kdn PE=2 SV=1	Q9W401	52 kDa		3
	1017	CG9313, isoform B OS=Drosophila melanogaster GN=CG9313 PE=4 SV=1	A0A0B4LG18	83 kDa		3
	1018	Nuclear RNA export factor 1 OS=Drosophila melanogaster GN=sbr PE=1 SV=2	Q9U1H9	76 kDa		3
	1019	Acinus, isoform A OS=Drosophila melanogaster GN=Acn PE=1 SV=1	Q9VJ12	84 kDa		3
	1020	Peptidyl-prolyl cis-trans isomerase E OS=Drosophila melanogaster GN=cyp33 PE=1 SV=1	Q9V3G3	33 kDa		3
	1021	CG9344 OS=Drosophila melanogaster GN=CG9344 PE=1 SV=1	Q9W2P5	9 kDa		3
	1022	ATP synthase subunit d, mitochondrial OS=Drosophila melanogaster GN=ATPsynD PE=2 SV=2	Q24251	20 kDa		3
	1023	Required for cell differentiation 1 ortholog, isoform C OS=Drosophila melanogaster GN=Rcd-1 PE=1 SV=1	M9PF85	34 kDa		3
	1024	Walrus, isoform A OS=Drosophila melanogaster GN=wal PE=1 SV=1	Q7KN94	34 kDa		3
	1025	GH01116p OS=Drosophila melanogaster GN=mge PE=1 SV=1	Q9I7T5	13 kDa		3
	1026	Peptidylprolyl isomerase OS=Drosophila melanogaster GN=CG5482 PE=1 SV=1	Q7K3D4	45 kDa		3
	1027	Rhea, isoform C OS=Drosophila melanogaster GN=rhea PE=1 SV=1	M9NDM3	235 kDa		3
	1028	Chondrocyte-derived ezrin-like domain containing protein ortholog, isoform F OS=Drosophila melanogaster GN=Cdep PE=1 SV=1	A0A0C4DHA1	132 kDa		3
	1029	BcDNA.GH02220 OS=Drosophila melanogaster GN=BcDNA.GH02220 PE=2 SV=1	Q9Y171	49 kDa		3
	1030	MIP13858p OS=Drosophila melanogaster GN=CG15034-RA PE=2 SV=1	Q9W3R4	12 kDa		3
	1031	GEO07746p1 OS=Drosophila melanogaster GN=Pfdn1 PE=1 SV=2	Q9VMH8	15 kDa		3
	1032	AT01821p OS=Drosophila melanogaster GN=gom PE=2 SV=1	Q9U599	35 kDa		3
	1033	Uncharacterized protein OS=Drosophila melanogaster GN=CG43317 PE=4 SV=1	B7Z0K4	28 kDa		3
	1034	Protein hemingway OS=Drosophila melanogaster GN=hmw PE=2 SV=2	Q9VE87	68 kDa		3
	1035	ATP synthase, delta subunit, isoform A OS=Drosophila melanogaster GN=ATPsyndelta PE=1 SV=1	Q9W2X6	17 kDa		3
	1036	GEO06356p1 OS=Drosophila melanogaster GN=Uev1A PE=1 SV=1	Q9VRL1	17 kDa		3
	1037	CG9336, isoform B OS=Drosophila melanogaster GN=CG9336 PE=1 SV=1	M9NEV7	12 kDa		3
	1038	CG8407, isoform A OS=Drosophila melanogaster GN=CG8407-RA PE=2 SV=1	A1Z8T9	12 kDa		3
	1039	CG18418 protein OS=Drosophila melanogaster GN=CG18418 PE=3 SV=1	Q9VZ93	34 kDa		3
	1040	Ubiquitin-conjugating enzyme E2 N OS=Drosophila melanogaster GN=ben PE=2 SV=1	P35128	17 kDa		3
	1041	Contactin OS=Drosophila melanogaster GN=Cont PE=1 SV=2	Q9VN14	158 kDa		3
	1042	BG642163, isoform A OS=Drosophila melanogaster GN=BG642163 PE=1 SV=1	Q3HKQ0	44 kDa		3
	1043	Cell division cycle 5 ortholog, isoform A OS=Drosophila melanogaster GN=Cdc5 PE=1 SV=2	Q9W0R0	93 kDa		3
	1044	VAMP-associated protein of 33kDa ortholog B, isoform F OS=Drosophila melanogaster GN=Vap-33B PE=1 SV=1	M9PBR6	73 kDa		3
	1045	Cytochrome c oxidase subunit 2 OS=Drosophila melanogaster GN=mt:CoII PE=3 SV=1	P00408	26 kDa		3
	1046	ACP53C14A OS=Drosophila melanogaster GN=Acp53C14a PE=2 SV=1	Q6GUT7	13 kDa		3
	1047	Proteasome subunit beta type OS=Drosophila melanogaster GN=Prosbeta1 PE=1 SV=1	A0AQH0	24 kDa		3
	1048	Uncharacterized protein, isoform C OS=Drosophila melanogaster GN=CG11714 PE=4 SV=1	M9PI13	43 kDa		3
	1049	CG1965, isoform A OS=Drosophila melanogaster GN=CG1965 PE=1 SV=3	Q9VI54	103 kDa		3
	1050	Protein phosphatase Slingshot OS=Drosophila melanogaster GN=ssh PE=1 SV=2	Q6NN85	115 kDa		3
	1051	GEO12465p1 OS=Drosophila melanogaster GN=Syb PE=1 SV=1	H1UUB1	14 kDa		3
	1052	26S proteasome non-ATPase regulatory subunit 6 OS=Drosophila melanogaster GN=Rpn7 PE=2 SV=1	Q9V3G7	45 kDa		3
	1053	Sec22 ortholog, isoform B OS=Drosophila melanogaster GN=Sec22 PE=1 SV=1	M9PGI6	25 kDa		3
	1054	Receptor expression-enhancing protein OS=Drosophila melanogaster GN=CG8331 PE=3 SV=1	A1Z9M2	20 kDa		3
	1055	Precursor RNA processing 3, isoform B OS=Drosophila melanogaster GN=Prp3 PE=1 SV=1	Q8MRG6	60 kDa		3
	1056	V-type proton ATPase subunit B OS=Drosophila melanogaster GN=Vha55 PE=2 SV=1	P31409	55 kDa		3
	1057	Uncharacterized protein, isoform A OS=Drosophila melanogaster GN=CG10638 PE=1 SV=1	Q9VTY2	36 kDa		3
	1058	Dehydrogenase/reductase SDR family protein 7-like OS=Drosophila melanogaster GN=CG7601 PE=2 SV=1	Q9Y140	36 kDa		3
	1059	Uncharacterized protein OS=Drosophila melanogaster GN=CG30391 PE=4 SV=2	Q9W2J0	40 kDa		3
	1060	Cyclin-dependent kinase 12 OS=Drosophila melanogaster GN=Cdk12 PE=1 SV=1	Q9VP22	128 kDa		3
	1061	AMP deaminase, isoform L OS=Drosophila melanogaster GN=AMPdeam PE=1 SV=1	X2JFA0	91 kDa		3
	1062	GH08353p OS=Drosophila melanogaster GN=CG14183 PE=2 SV=2	Q9VW72	103 kDa		3
	1063	Proteasome subunit beta type OS=Drosophila melanogaster GN=Prosbeta5 PE=1 SV=1	Q7K148	31 kDa		3
	1064	12 kDa FK506-binding protein OS=Drosophila melanogaster GN=FK506-bp2 PE=3 SV=2	P48375	12 kDa		3
	1065	DJ-1alpha OS=Drosophila melanogaster GN=DJ-1alpha PE=4 SV=1	A1Z9J4	23 kDa		3
	1066	CG3609, isoform A OS=Drosophila melanogaster GN=CG3609 PE=1 SV=1	Q9VQB4	37 kDa		3
	1067	CG1309 OS=Drosophila melanogaster GN=CG1309 PE=1 SV=1	Q9VZF1	58 kDa		3
	1068	Ras-related protein Rac1 OS=Drosophila melanogaster GN=Rac1 PE=1 SV=2	P40792	21 kDa		3
	1069	V-type proton ATPase subunit E OS=Drosophila melanogaster GN=Vha26 PE=2 SV=1	P54611	26 kDa		3
	1070	Uncharacterized protein OS=Drosophila melanogaster GN=CG42855 PE=4 SV=1	A0A0B4JD88	9 kDa		3
	1071	Uncharacterized protein OS=Drosophila melanogaster GN=CG18808 PE=4 SV=1	Q9I7T1	42 kDa		3
	1072	IP04153p OS=Drosophila melanogaster GN=CG13481 PE=2 SV=2	Q9VUE3	21 kDa		3
	1073	Glycerol-3-phosphate dehydrogenase [NAD(+)] OS=Drosophila melanogaster GN=CG3215 PE=3 SV=2	Q9W1U3	40 kDa		3
	1074	LD45147p OS=Drosophila melanogaster GN=CG4064 PE=2 SV=2	Q9W474	100 kDa		3
	1075	GM03767p OS=Drosophila melanogaster GN=mRpL12 PE=1 SV=1	Q9VSR5	20 kDa		3
	1076	Coiled-coil domain-containing protein lobo OS=Drosophila melanogaster GN=lobo PE=1 SV=1	Q4V516	105 kDa		3
	1077	LD43650p OS=Drosophila melanogaster GN=Mtch PE=1 SV=1	Q9V3Y4	35 kDa		3
	1078	Dynein assembly factor 3, axonemal homolog OS=Drosophila melanogaster GN=CG17669 PE=2 SV=1	A1ZB91	62 kDa		3
	1079	IP12209p OS=Drosophila melanogaster GN=CG15337 PE=2 SV=1	Q9W3I7	45 kDa		3
	1080	CG5355 OS=Drosophila melanogaster GN=CG5355 PE=1 SV=2	Q9VKW5	86 kDa		3
	1081	FI21917p1 OS=Drosophila melanogaster GN=CG15764-RA PE=2 SV=1	Q9W465	33 kDa		3
	1082	Probable phosphoserine aminotransferase OS=Drosophila melanogaster GN=CG11899 PE=2 SV=1	Q9VAN0	40 kDa		3
	1083	BcDNA.LD29885 OS=Drosophila melanogaster GN=epsilonCOP PE=1 SV=1	Q9Y0Y5	35 kDa		3
	1084	IP15859p OS=Drosophila melanogaster GN=CG33170 PE=2 SV=1	Q29QY7	8 kDa		3
	1085	AT22194p OS=Drosophila melanogaster GN=CG5217 PE=2 SV=1	Q9VDY4	24 kDa		3
	1086	Dolichyl-diphosphooligosaccharide--protein glycosyltransferase subunit 1 OS=Drosophila melanogaster GN=CG33303 PE=1 SV=1	Q76NQ0	52 kDa		3
	1087	Alcohol dehydrogenase class-3 OS=Drosophila melanogaster GN=Fdh PE=1 SV=3	P46415	40 kDa		3
	1088	Babos, isoform A OS=Drosophila melanogaster GN=babos PE=2 SV=2	Q9W258	20 kDa		3
	1089	26S proteasome non-ATPase regulatory subunit 14 OS=Drosophila melanogaster GN=Rpn11 PE=1 SV=1	Q9V3H2	34 kDa		3
	1090	CG6543, isoform A OS=Drosophila melanogaster GN=CG6543 PE=1 SV=1	Q7JR58	32 kDa		3
	1091	CG4520, isoform A OS=Drosophila melanogaster GN=CG4520 PE=2 SV=1	Q9VF44	37 kDa		3
	1092	CG6891, isoform B OS=Drosophila melanogaster GN=CG6891 PE=1 SV=1	Q8IQX5	17 kDa		3
	1093	Calcium channel flower OS=Drosophila melanogaster GN=fwe PE=1 SV=1	Q95T12	21 kDa		3
	1094	MIP05510p OS=Drosophila melanogaster GN=CG32436-RA PE=2 SV=2	Q9VP43	201 kDa		3
	1095	CG4686, isoform A OS=Drosophila melanogaster GN=CG4686 PE=4 SV=1	Q9VDT4	20 kDa		3
	1096	Replication protein A 70 kDa DNA-binding subunit OS=Drosophila melanogaster GN=RpA-70 PE=1 SV=1	Q24492	67 kDa		3
	1097	Receptor protein-tyrosine kinase OS=Drosophila melanogaster GN=Pvr PE=1 SV=1	B6IDV6	166 kDa		3
	1098	Neb-cGP, isoform A OS=Drosophila melanogaster GN=Neb-cGP PE=1 SV=1	Q9W2U8	5 kDa		3
	1099	RE20389p OS=Drosophila melanogaster GN=CG10470 PE=1 SV=1	Q9VJ11	21 kDa		3
	1100	CG8298, isoform A OS=Drosophila melanogaster GN=CG8298 PE=2 SV=1	Q7JY99	66 kDa		3
	1101	CG1902, isoform A OS=Drosophila melanogaster GN=CG1902 PE=1 SV=1	Q7K1M4	36 kDa		3
	1102	ADP-ribosylation factor-like protein 1 OS=Drosophila melanogaster GN=Arl1 PE=2 SV=5	P25160	20 kDa		3
	1103	Uncharacterized protein, isoform C OS=Drosophila melanogaster GN=CG14974 PE=4 SV=1	A0A0R4YDN3	14 kDa		3
	1104	GEO10511p1 OS=Drosophila melanogaster GN=tomboy20 PE=2 SV=1	Q9VGX9	16 kDa		3
	1105	Calmodulin-related protein 97A OS=Drosophila melanogaster GN=Acam PE=1 SV=2	P49258	17 kDa		3
	1106	Uncharacterized protein, isoform D OS=Drosophila melanogaster GN=CG42336 PE=4 SV=1	B7YZF1	19 kDa		3
	1107	Peptidyl-prolyl cis-trans isomerase OS=Drosophila melanogaster GN=CG2852 PE=1 SV=1	Q9W227	22 kDa		3
	1108	FK506-binding protein 59 OS=Drosophila melanogaster GN=FKBP59 PE=1 SV=1	Q9VL78	49 kDa		3
	1109	Mitochondrial import inner membrane translocase subunit TIM50-C OS=Drosophila melanogaster GN=ttm50 PE=2 SV=2	Q9W4V8	50 kDa		3
	1110	Ensconsin, isoform F OS=Drosophila melanogaster GN=ens PE=1 SV=1	A8JNK1	136 kDa		2
	1111	CG7907, isoform B OS=Drosophila melanogaster GN=CG7907 PE=2 SV=1	Q4V551	86 kDa		2
	1112	CG9715 OS=Drosophila melanogaster GN=Zcchc7 PE=4 SV=2	Q9VVA9	197 kDa		2
	1113	60S ribosomal protein L29 OS=Drosophila melanogaster GN=RpL29 PE=1 SV=1	Q24154	9 kDa		2
	1114	Uncharacterized protein, isoform A OS=Drosophila melanogaster GN=CG31735 PE=4 SV=1	Q8IP32	38 kDa		2
	1115	Maternal protein pumilio OS=Drosophila melanogaster GN=pum PE=1 SV=2	P25822	158 kDa		2
	1116	Uncharacterized protein OS=Drosophila melanogaster GN=CG31642 PE=4 SV=1	Q8IPJ9	62 kDa		2
	1117	Host cell factor OS=Drosophila melanogaster GN=Hcf PE=1 SV=2	Q9V4C8	160 kDa		2
	1118	Mediator of RNA polymerase II transcription subunit 14 OS=Drosophila melanogaster GN=MED14 PE=1 SV=4	Q9W0P8	172 kDa		2
	1119	Protein ovarian tumor locus OS=Drosophila melanogaster GN=otu PE=2 SV=2	P10383	97 kDa		2
	1120	LD21576p OS=Drosophila melanogaster GN=Nap1 PE=1 SV=1	Q9W1G7	43 kDa		2
	1121	LD24105p OS=Drosophila melanogaster GN=CG10932 PE=1 SV=1	Q9W3N9	43 kDa		2
	1122	Uncharacterized protein CG9548 OS=Drosophila melanogaster GN=CG9548 PE=3 SV=2	Q9VMC8	13 kDa		2
	1123	IP09428p OS=Drosophila melanogaster GN=CG12477 PE=2 SV=1	Q9VVS2	29 kDa		2
	1124	CG2247, isoform C OS=Drosophila melanogaster GN=CG2247 PE=1 SV=1	M9NED4	105 kDa		2
	1125	Smallminded, isoform H OS=Drosophila melanogaster GN=smid PE=1 SV=1	M9PEE1	103 kDa		2
	1126	eIF4E-Transporter, isoform H OS=Drosophila melanogaster GN=4E-T PE=1 SV=1	L0MLQ9	111 kDa		2
	1127	GH15728p OS=Drosophila melanogaster GN=CG13917 PE=2 SV=1	Q9W0D3	219 kDa		2
	1128	La protein homolog OS=Drosophila melanogaster GN=La PE=1 SV=2	P40796	45 kDa		2
	1129	Protein MON2 homolog OS=Drosophila melanogaster GN=mon2 PE=2 SV=4	Q9VLT1	187 kDa		2
	1130	Barrier-to-autointegration factor OS=Drosophila melanogaster GN=baf PE=1 SV=1	Q9VLU0	10 kDa		2
	1131	Adaptor protein complex 2, mu subunit, isoform A OS=Drosophila melanogaster GN=AP-2mu PE=1 SV=1	O62530	50 kDa		2
	1132	Histone H2A OS=Drosophila melanogaster GN=His2A PE=1 SV=2	P84051	13 kDa	16	2
	1133	Serine/threonine-protein phosphatase PP2A 65 kDa regulatory subunit OS=Drosophila melanogaster GN=Pp2A-29B PE=2 SV=4	P36179	65 kDa		2
	1134	Protein Gawky OS=Drosophila melanogaster GN=gw PE=1 SV=1	Q8SY33	143 kDa		2
	1135	Nuclear pore complex protein Nup153 OS=Drosophila melanogaster GN=Nup153 PE=1 SV=4	Q9VXE6	197 kDa		2
	1136	RH55640p OS=Drosophila melanogaster GN=CG10333 PE=1 SV=2	Q9VJ74	95 kDa		2
	1137	Probable small nuclear ribonucleoprotein G OS=Drosophila melanogaster GN=SNRPG PE=1 SV=1	Q9VXE0	9 kDa		2
	1138	BcDNA.LD18761 OS=Drosophila melanogaster GN=Nup107 PE=1 SV=1	Q9V466	97 kDa		2
	1139	Protein yippee-like OS=Drosophila melanogaster GN=Yippee PE=1 SV=1	Q8MSV1	13 kDa		2
	1140	CG8142 OS=Drosophila melanogaster GN=CG8142 PE=1 SV=2	Q9VX15	40 kDa		2
	1141	CG3566, isoform D OS=Drosophila melanogaster GN=CG3566 PE=1 SV=1	M9NEX3	12 kDa		2
	1142	GEO11084p1 OS=Drosophila melanogaster GN=Rpb12 PE=2 SV=1	Q6IGE3	7 kDa		2
	1143	FI02994p OS=Drosophila melanogaster GN=Sec61beta PE=1 SV=1	Q7JZN0	10 kDa		2
	1144	U1 small nuclear ribonucleoprotein A OS=Drosophila melanogaster GN=snf PE=1 SV=1	P43332	25 kDa		2
	1145	RE73736p OS=Drosophila melanogaster GN=spoon PE=1 SV=1	Q7KVW1	67 kDa		2
	1146	Probable U2 small nuclear ribonucleoprotein A' OS=Drosophila melanogaster GN=U2A PE=1 SV=1	Q9V4Q8	30 kDa		2
	1147	Guanine nucleotide-binding protein-like 3 homolog OS=Drosophila melanogaster GN=Ns1 PE=1 SV=2	Q8MT06	66 kDa		2
	1148	Ribosomal L1 domain-containing protein CG13096 OS=Drosophila melanogaster GN=CG13096 PE=1 SV=1	Q9VLK2	74 kDa		2
	1149	Probable small nuclear ribonucleoprotein E OS=Drosophila melanogaster GN=SmE PE=1 SV=1	Q9VLV5	11 kDa		2
	1150	Probable elongator complex protein 3 OS=Drosophila melanogaster GN=Elp3 PE=2 SV=1	Q9VQZ6	63 kDa		2
	1151	Leucine-rich-repeats and calponin homology domain protein, isoform A OS=Drosophila melanogaster GN=Lrch PE=1 SV=1	Q960C5	87 kDa		2
	1152	Probable arginine--tRNA ligase, cytoplasmic OS=Drosophila melanogaster GN=Aats-arg PE=2 SV=1	Q9VXN4	76 kDa		2
	1153	NADH dehydrogenase (Ubiquinone) B14 subunit, isoform A OS=Drosophila melanogaster GN=ND-B14 PE=1 SV=1	Q7JZK1	15 kDa		2
	1154	Kinesin-like protein OS=Drosophila melanogaster GN=Klp54D PE=3 SV=1	A0A126GUN4	80 kDa		2
	1155	1-acyl-sn-glycerol-3-phosphate acyltransferase OS=Drosophila melanogaster GN=fu12 PE=2 SV=1	Q7KTI0	31 kDa		2
	1156	FI02850p OS=Drosophila melanogaster GN=RpL34a PE=1 SV=2	Q9VBH8	18 kDa		2
	1157	CG5915 protein OS=Drosophila melanogaster GN=Rab7 PE=1 SV=1	O76742	23 kDa		2
	1158	WD repeat-containing protein 26 homolog OS=Drosophila melanogaster GN=CG7611 PE=1 SV=1	Q7K0L4	70 kDa		2
	1159	D-Importin 7/RanBP7 OS=Drosophila melanogaster GN=msk PE=1 SV=1	Q9VSD6	119 kDa		2
	1160	AT14148p OS=Drosophila melanogaster GN=CG2604 PE=1 SV=1	Q9VN86	47 kDa		2
	1161	GM23292p OS=Drosophila melanogaster GN=ND-B17 PE=1 SV=1	Q9V3W2	19 kDa		2
	1162	Replication factor C subunit 2 OS=Drosophila melanogaster GN=RfC4 PE=2 SV=1	P53034	37 kDa		2
	1163	Patj homolog OS=Drosophila melanogaster GN=Patj PE=1 SV=2	Q9NB04	93 kDa		2
	1164	Nucleoplasmin-like protein OS=Drosophila melanogaster GN=Nlp PE=1 SV=1	Q27415	17 kDa		2
	1165	CG1582, isoform A OS=Drosophila melanogaster GN=CG1582 PE=1 SV=2	Q9VZ55	146 kDa		2
	1166	Nuclear cap-binding protein subunit 1 OS=Drosophila melanogaster GN=Cbp80 PE=1 SV=1	Q7K4N3	93 kDa		2
	1167	GEO08441p1 OS=Drosophila melanogaster GN=LSm7 PE=1 SV=1	Q9VJI7	12 kDa		2
	1168	Elongin C, isoform A OS=Drosophila melanogaster GN=EloC PE=1 SV=1	Q7JWD6	13 kDa		2
	1169	DNA-directed RNA polymerases I, II, and III subunit RPABC5 OS=Drosophila melanogaster GN=Rpb10 PE=3 SV=1	Q9VC49	8 kDa		2
	1170	Cathepsin L OS=Drosophila melanogaster GN=Cp1 PE=2 SV=2	Q95029	42 kDa		2
	1171	Ribosomal protein S30, isoform A OS=Drosophila melanogaster GN=RpS30 PE=1 SV=1	Q9VDH8	15 kDa		2
	1172	CG7071, isoform A OS=Drosophila melanogaster GN=CG7071 PE=2 SV=1	Q8SXS0	35 kDa		2
	1173	V-type proton ATPase subunit G OS=Drosophila melanogaster GN=Vha13 PE=3 SV=1	Q9XZH6	14 kDa		2
	1174	FI05319p OS=Drosophila melanogaster GN=IKKepsilon PE=2 SV=2	Q9V3Y8	82 kDa		2
	1175	Uncharacterized protein, isoform B OS=Drosophila melanogaster GN=CG10289 PE=1 SV=1	M9PEB1	108 kDa		2
	1176	Metaxin-1 homolog OS=Drosophila melanogaster GN=CG9393 PE=2 SV=1	Q9VHB6	37 kDa		2
	1177	Cytoplasmic dynein 1 intermediate chain OS=Drosophila melanogaster GN=sw PE=1 SV=3	Q24246	74 kDa		2
	1178	LD27118p OS=Drosophila melanogaster GN=Magi PE=1 SV=2	Q9W2L2	131 kDa		2
	1179	40S ribosomal protein S21 OS=Drosophila melanogaster GN=RpS21 PE=1 SV=1	O76927	9 kDa		2
	1180	Kinesin heavy chain OS=Drosophila melanogaster GN=Khc PE=1 SV=2	P17210	110 kDa		2
	1181	NAT1 ortholog, isoform A OS=Drosophila melanogaster GN=NAA15-16 PE=1 SV=1	Q9VWI2	103 kDa		2
	1182	LD23072p OS=Drosophila melanogaster GN=pasha PE=2 SV=1	Q9V9V7	72 kDa		2
	1183	Mediator of RNA polymerase II transcription subunit 30 OS=Drosophila melanogaster GN=MED30 PE=1 SV=1	Q9W0P3	35 kDa		2
	1184	Drab5 OS=Drosophila melanogaster GN=Rab5 PE=1 SV=1	Q9V3I2	24 kDa		2
	1185	LD29741p OS=Drosophila melanogaster GN=CG10492 PE=2 SV=1	Q9VJ08	89 kDa		2
	1186	CG9921, isoform B OS=Drosophila melanogaster GN=CG9921 PE=1 SV=1	Q9VXH4	11 kDa		2
	1187	MIP14975p OS=Drosophila melanogaster GN=Ntf-2 PE=1 SV=1	D0Z726	10 kDa		2
	1188	Mitochondrial import inner membrane translocase subunit TIM14 OS=Drosophila melanogaster GN=Tim14 PE=3 SV=2	Q9VTJ8	13 kDa		2
	1189	CG2931 OS=Drosophila melanogaster GN=CG2931 PE=1 SV=1	Q9VND7	34 kDa		2
	1190	Grunge, isoform F OS=Drosophila melanogaster GN=Gug PE=4 SV=1	M9NDL9	211 kDa		2
	1191	Palmitoyl-protein thioesterase 1 OS=Drosophila melanogaster GN=Ppt1 PE=2 SV=2	Q9W3C7	36 kDa		2
	1192	Signal peptidase complex catalytic subunit SEC11 OS=Drosophila melanogaster GN=twr PE=1 SV=1	O97066	21 kDa		2
	1193	RNA polymerase II transcriptional coactivator OS=Drosophila melanogaster GN=Ssb-c31a PE=2 SV=1	Q9VLR5	12 kDa		2
	1194	Optic atrophy 1 ortholog, isoform D OS=Drosophila melanogaster GN=Opa1 PE=1 SV=1	A0A0B4LFB8	107 kDa		2
	1195	26S proteasome regulatory complex subunit p48B OS=Drosophila melanogaster GN=Rpt1 PE=1 SV=1	Q7KMQ0	49 kDa		2
	1196	Cytochrome c oxidase subunit 4, isoform A OS=Drosophila melanogaster GN=COX4 PE=1 SV=1	Q9VIQ8	21 kDa		2
	1197	Brahma associated protein 111kD OS=Drosophila melanogaster GN=Bap111 PE=1 SV=1	Q9W384	79 kDa		2
	1198	SD19278p OS=Drosophila melanogaster GN=Tim23 PE=1 SV=1	Q8MRW1	22 kDa		2
	1199	CG9536, isoform A OS=Drosophila melanogaster GN=CG9536 PE=1 SV=1	Q9VMD2	50 kDa		2
	1200	Formin-like protein CG32138 OS=Drosophila melanogaster GN=CG32138 PE=1 SV=3	Q9VUC6	133 kDa		2
	1201	Uncharacterized protein OS=Drosophila melanogaster GN=CG32081 PE=4 SV=1	Q8IQF3	52 kDa		2
	1202	CG6767, isoform C OS=Drosophila melanogaster GN=CG6767 PE=1 SV=1	M9PEY1	39 kDa		2
	1203	Microsomal glutathione S-transferase-like, isoform A OS=Drosophila melanogaster GN=Mgstl PE=1 SV=1	Q8SY19	17 kDa		2
	1204	DNA-directed RNA polymerase II subunit RPB9 OS=Drosophila melanogaster GN=RpII15 PE=2 SV=2	P36958	15 kDa		2
	1205	SelT-like protein OS=Drosophila melanogaster GN=CG3887 PE=2 SV=1	Q9VMV6	22 kDa		2
	1206	GEO04448p1 OS=Drosophila melanogaster GN=CG32450 PE=2 SV=1	Q8MRL1	18 kDa		2
	1207	CG6707, isoform B OS=Drosophila melanogaster GN=CG6707 PE=1 SV=2	Q9VT68	25 kDa		2
	1208	Proliferating cell nuclear antigen OS=Drosophila melanogaster GN=PCNA PE=1 SV=2	P17917	29 kDa		2
	1209	NADH dehydrogenase [ubiquinone] 1 alpha subcomplex subunit 10, mitochondrial OS=Drosophila melanogaster GN=ND-42 PE=2 SV=2	P91929	47 kDa		2
	1210	LP02089p OS=Drosophila melanogaster GN=CG13385 PE=2 SV=1	Q9VLL7	39 kDa		2
	1211	Histone deacetylase OS=Drosophila melanogaster GN=HDAC3 PE=1 SV=1	Q7KTS4	50 kDa		2
	1212	Activator of SUMO 1 OS=Drosophila melanogaster GN=Aos1 PE=1 SV=1	Q7KSM5	38 kDa		2
	1213	5'-3' exoribonuclease 2 homolog OS=Drosophila melanogaster GN=Rat1 PE=1 SV=2	Q9VM71	104 kDa		2
	1214	Protein hook OS=Drosophila melanogaster GN=hook PE=1 SV=2	Q24185	77 kDa		2
	1215	Probable medium-chain specific acyl-CoA dehydrogenase, mitochondrial OS=Drosophila melanogaster GN=CG12262 PE=2 SV=1	Q9VSA3	46 kDa		2
	1216	AT05366p OS=Drosophila melanogaster GN=CG32332 PE=2 SV=1	Q86BK2	34 kDa		2
	1217	Accessory gland protein Acp53Ea OS=Drosophila melanogaster GN=Acp53Ea PE=2 SV=1	O46199	14 kDa		2
	1218	RH17559p OS=Drosophila melanogaster GN=CG32267 PE=1 SV=1	Q8IRD0	6 kDa		2
	1219	CG2970, isoform A OS=Drosophila melanogaster GN=CG2970 PE=1 SV=2	Q9W1F7	41 kDa		2
	1220	Atlastin OS=Drosophila melanogaster GN=atl PE=1 SV=1	Q9VC57	61 kDa		2
	1221	CG7945, isoform A OS=Drosophila melanogaster GN=CG7945 PE=1 SV=1	Q95RY2	29 kDa		2
	1222	CG9314 protein OS=Drosophila melanogaster GN=CG9314 PE=2 SV=1	Q9VLI6	58 kDa		2
	1223	Niemann-Pick type C-1a, isoform A OS=Drosophila melanogaster GN=Npc1a PE=1 SV=2	Q9VL24	143 kDa		2
	1224	Nucleoporin 205kD, isoform B OS=Drosophila melanogaster GN=Nup205 PE=1 SV=1	Q8IQV9	235 kDa		2
	1225	Sulfhydryl oxidase OS=Drosophila melanogaster GN=Alr PE=2 SV=1	C0PVB3	31 kDa		2
	1226	LD47455p OS=Drosophila melanogaster GN=CG10754 PE=1 SV=1	Q9VU15	30 kDa		2
	1227	RE52822p OS=Drosophila melanogaster GN=vlc PE=1 SV=1	A1Z6H4	64 kDa		2
	1228	AT17867p OS=Drosophila melanogaster GN=Mtl PE=1 SV=1	Q7JWS8	22 kDa		2
	1229	Uncharacterized protein OS=Drosophila melanogaster GN=CG12609 PE=4 SV=1	Q9VWR0	38 kDa		2
	1230	Nuf2 OS=Drosophila melanogaster GN=Nuf2 PE=4 SV=2	Q9VM45	46 kDa		2
	1231	Uncharacterized protein OS=Drosophila melanogaster GN=CG12020 PE=4 SV=1	Q9W083	42 kDa		2
	1232	DNA-directed RNA polymerases I, II, and III subunit RPABC2 OS=Drosophila melanogaster GN=RpII18 PE=2 SV=1	Q24320	15 kDa		2
	1233	EG:152A3.7 protein OS=Drosophila melanogaster GN=ND-B14.5A PE=1 SV=1	O97418	12 kDa		2
	1234	Something that sticks like glue, isoform A OS=Drosophila melanogaster GN=snama PE=1 SV=1	Q9XZ21	139 kDa		2
	1235	CG6512, isoform A OS=Drosophila melanogaster GN=CG6512 PE=1 SV=1	Q8T4G5	90 kDa		2
	1236	CG2267, isoform B OS=Drosophila melanogaster GN=CG2267 PE=4 SV=1	A0A0B4KHJ6	44 kDa		2
	1237	GH04548p OS=Drosophila melanogaster GN=CG11060 PE=2 SV=1	Q7K2W2	82 kDa		2
	1238	Actin-related protein 2/3 complex subunit 5 OS=Drosophila melanogaster GN=Arpc5 PE=1 SV=1	Q9VQD8	17 kDa		2
	1239	Ubiquitin carboxyl-terminal hydrolase OS=Drosophila melanogaster GN=Uch PE=2 SV=2	P35122	26 kDa		2
	1240	Protein jagunal OS=Drosophila melanogaster GN=jagn PE=1 SV=1	Q7K1V5	23 kDa		2
	1241	Microtubule-associated protein Jupiter OS=Drosophila melanogaster GN=Jupiter PE=1 SV=2	Q9I7K0	22 kDa		2
	1242	Elongation factor Ts, mitochondrial OS=Drosophila melanogaster GN=CG6412 PE=2 SV=1	Q9VJC7	35 kDa		2
	1243	CG4538, isoform C OS=Drosophila melanogaster GN=CG4538 PE=1 SV=1	A0A0B4LID7	72 kDa		2
	1244	Uncharacterized protein OS=Drosophila melanogaster GN=CG34425 PE=4 SV=1	A8JQT2	63 kDa		2
	1245	Uncharacterized protein OS=Drosophila melanogaster GN=CG43922 PE=4 SV=1	M9PCB0	9 kDa		2
	1246	AT22380p OS=Drosophila melanogaster GN=CG8517 PE=2 SV=1	Q7K037	17 kDa		2
	1247	AT03158p OS=Drosophila melanogaster GN=CG9222 PE=2 SV=1	Q8T4D4	38 kDa		2
	1248	SD07518p OS=Drosophila melanogaster GN=Spp PE=1 SV=1	Q9VPQ7	43 kDa		2
	1249	Malate dehydrogenase OS=Drosophila melanogaster GN=CG10749-RA PE=2 SV=1	Q9VU29	37 kDa		2
	1250	Glucosidase 1, isoform B OS=Drosophila melanogaster GN=GCS1 PE=1 SV=4	Q9VZ04	96 kDa		2
	1251	AT17652p OS=Drosophila melanogaster GN=CG12111 PE=2 SV=1	Q9W3D8	22 kDa		2
	1252	Multiprotein bridging factor 1, isoform E OS=Drosophila melanogaster GN=mbf1 PE=1 SV=1	M9PFR6	20 kDa		2
	1253	CG5089 OS=Drosophila melanogaster GN=CG5089 PE=2 SV=1	Q8T0U2	52 kDa		2
	1254	CG7276 OS=Drosophila melanogaster GN=CG7276 PE=4 SV=1	Q7KUM9	19 kDa		2
	1255	CG3092 OS=Drosophila melanogaster GN=CG3092 PE=2 SV=1	Q9W1T3	40 kDa		2
	1256	Actin-related protein 1 OS=Drosophila melanogaster GN=Arp1 PE=2 SV=2	P45889	43 kDa		2
	1257	F-actin-capping protein subunit alpha OS=Drosophila melanogaster GN=cpa PE=2 SV=1	Q9W2N0	33 kDa		2
	1258	Uncharacterized protein, isoform A OS=Drosophila melanogaster GN=CG15543 PE=4 SV=1	Q9VA43	33 kDa		2
	1259	Cytochrome c heme lyase OS=Drosophila melanogaster GN=Cchl PE=1 SV=1	Q9VD55	32 kDa		2
	1260	Dicarboxylate carrier 2, isoform A OS=Drosophila melanogaster GN=Dic2 PE=2 SV=2	Q9VDM3	34 kDa		2
	1261	GH01619p OS=Drosophila melanogaster GN=Rab2 PE=1 SV=1	O18333	24 kDa		2
	1262	Ppr-Y OS=Drosophila melanogaster GN=Ppr-Y PE=2 SV=1	Q95V50	67 kDa		2
	1263	Phosphomannomutase 45A OS=Drosophila melanogaster GN=Pmm45A PE=1 SV=1	A1Z7P1	70 kDa		2
	1264	Proteasome subunit alpha type-3 OS=Drosophila melanogaster GN=Prosalpha7 PE=1 SV=1	Q9V5C6	28 kDa		2
	1265	CG16985 protein OS=Drosophila melanogaster GN=CG16985 PE=1 SV=1	Q9VZZ6	16 kDa		2
	1266	Peroxisomal multifunctional enzyme type 2 OS=Drosophila melanogaster GN=Mfe2 PE=1 SV=1	Q9VXJ0	64 kDa		2
	1267	Uncharacterized protein OS=Drosophila melanogaster GN=CG17118 PE=4 SV=1	Q9VKR1	32 kDa		2
	1268	CG6140, isoform A OS=Drosophila melanogaster GN=CG6140-RA PE=2 SV=1	Q9VTI5	51 kDa		2
	1269	Probable mitochondrial import inner membrane translocase subunit Tim17 3 OS=Drosophila melanogaster GN=Tim17a1 PE=2 SV=1	Q9VGA2	24 kDa		2
	1270	Epoxide hydrolase OS=Drosophila melanogaster GN=Jheh2 PE=1 SV=1	Q7KB18	52 kDa		2
	1271	Probable prefoldin subunit 2 OS=Drosophila melanogaster GN=l(3)01239 PE=2 SV=1	Q9VTE5	16 kDa		2
	1272	Epithelial membrane protein, isoform E OS=Drosophila melanogaster GN=emp PE=3 SV=1	A0A0B4LGP3	57 kDa		2
	1273	26S proteasome non-ATPase regulatory subunit 11 OS=Drosophila melanogaster GN=Rpn6 PE=1 SV=1	Q7KLV9	47 kDa		2
	1274	Ubiquitinyl hydrolase 1 OS=Drosophila melanogaster GN=Usp5 PE=1 SV=1	Q9VZU7	92 kDa		2
	1275	GH11193p OS=Drosophila melanogaster GN=Rab18 PE=1 SV=1	Q9W4A0	22 kDa		2
	1276	GEO11551p1 OS=Drosophila melanogaster GN=CG13010 PE=2 SV=1	Q9VXD2	14 kDa		2
	1277	RE12402p OS=Drosophila melanogaster GN=CG11737 PE=2 SV=1	Q9VHQ5	51 kDa		2
	1278	Bicaudal D-related protein homolog OS=Drosophila melanogaster GN=CG17365 PE=2 SV=1	Q8SWR2	70 kDa		2
	1279	CG6878 OS=Drosophila melanogaster GN=CG6878 PE=1 SV=1	Q9VUM2	8 kDa		2
	1280	AT21853p1 OS=Drosophila melanogaster GN=CG8398-RA PE=2 SV=1	A4V1K1	49 kDa		2
	1281	LD11955p OS=Drosophila melanogaster GN=mib2 PE=1 SV=1	Q9VJ14	115 kDa		2
	1282	CG6083 OS=Drosophila melanogaster GN=CG6083-RA PE=2 SV=2	Q9VTL0	36 kDa		2
	1283	HL01517p OS=Drosophila melanogaster GN=wmd PE=1 SV=1	Q9W1N4	36 kDa		2
	1284	Putative peptidyl-prolyl cis-trans isomerase dodo OS=Drosophila melanogaster GN=dod PE=2 SV=3	P54353	18 kDa		2
	1285	GEO12025p1 OS=Drosophila melanogaster GN=l(2)35Cc PE=2 SV=3	Q9VJP9	19 kDa		2
	1286	Ubiquitin-conjugating enzyme E2-17 kDa OS=Drosophila melanogaster GN=eff PE=2 SV=1	P25867	17 kDa		2
	1287	CIN85 and CD2AP orthologue, isoform G OS=Drosophila melanogaster GN=cindr PE=1 SV=1	A0A0B4KHG1	73 kDa		2
	1288	AT06841p1 OS=Drosophila melanogaster GN=CG11327-RA PE=2 SV=1	Q9VM98	54 kDa		2
	1289	Surfeit locus protein 4 homolog OS=Drosophila melanogaster GN=Surf4 PE=2 SV=1	O18405	31 kDa		2
	1290	Sterile alpha and TIR motif-containing protein 1 OS=Drosophila melanogaster GN=Ect4 PE=2 SV=1	Q6IDD9	148 kDa		2
	1291	LD06557p OS=Drosophila melanogaster GN=mip40 PE=1 SV=1	Q7K159	30 kDa		2
	1292	LD23667p OS=Drosophila melanogaster GN=Syx7 PE=1 SV=1	Q7K0X9	32 kDa		2
	1293	Aldehyde oxidase 1 OS=Drosophila melanogaster GN=AOX1 PE=1 SV=1	Q9VF53	139 kDa		2
	1294	AT11401p OS=Drosophila melanogaster GN=CG12902 PE=2 SV=1	Q7JWU6	7 kDa		2
	1295	Eukaryotic translation initiation factor 3 subunit J OS=Drosophila melanogaster GN=Adam PE=1 SV=1	Q7K550	27 kDa		2
	1296	FI02878p OS=Drosophila melanogaster GN=Su(P) PE=1 SV=1	Q9V420	47 kDa		2
	1297	GH04494p OS=Drosophila melanogaster GN=CG32240 PE=2 SV=1	Q8I0L0	17 kDa		2
	1298	CG7675, isoform A OS=Drosophila melanogaster GN=CG7675 PE=1 SV=1	Q8T0J5	31 kDa		2
	1299	CG8043 OS=Drosophila melanogaster GN=CG8043 PE=1 SV=1	Q9VHN4	39 kDa		2
	1300	CG5823, isoform A OS=Drosophila melanogaster GN=CG5823 PE=1 SV=2	Q9VEJ4	31 kDa		2
	1301	CG1971, isoform B OS=Drosophila melanogaster GN=CG1971 PE=4 SV=1	Q8IMG0	23 kDa		2
	1302	Uncharacterized protein OS=Drosophila melanogaster GN=CG32119 PE=4 SV=1	Q8IQJ8	55 kDa		2
	1303	RE03721p OS=Drosophila melanogaster GN=CG14270 PE=1 SV=1	Q9W4R8	23 kDa		2
	1304	CG5432, isoform A OS=Drosophila melanogaster GN=CG5432-RA PE=1 SV=2	Q9VBF5	40 kDa		2
	1305	Uncharacterized protein OS=Drosophila melanogaster GN=CG14861 PE=4 SV=1	Q9VFE1	41 kDa		2
	1306	Burgundy, isoform B OS=Drosophila melanogaster GN=bur PE=1 SV=3	Q9VIE7	77 kDa		2
	1307	FI01423p OS=Drosophila melanogaster GN=GstE3 PE=1 SV=1	A1ZB68	25 kDa		2
	1308	Alpha-soluble NSF attachment protein OS=Drosophila melanogaster GN=alphaSnap PE=1 SV=1	Q23983	33 kDa		2
	1309	Nuclear receptor-binding protein homolog OS=Drosophila melanogaster GN=Madm PE=1 SV=1	Q9Y0Y6	71 kDa		2
	1310	AT02670p OS=Drosophila melanogaster GN=CG31407 PE=2 SV=1	Q8INM8	17 kDa		2
	1311	Actin-related protein 2/3 complex subunit 4 OS=Drosophila melanogaster GN=Arpc4 PE=1 SV=1	Q9VMH2	20 kDa		2
	1312	Uncharacterized protein, isoform B OS=Drosophila melanogaster GN=CG14154 PE=4 SV=1	Q8IQE5	29 kDa		2
	1313	CG10920-PA OS=Drosophila melanogaster GN=CG10920-RA PE=2 SV=2	Q9W3P6	45 kDa		2
	1314	DNA-directed RNA polymerase II 16 kDa polypeptide OS=Drosophila melanogaster GN=Rpb4 PE=2 SV=5	Q9VEA5	16 kDa		2
	1315	COP9 signalosome subunit 1a OS=Drosophila melanogaster GN=CSN1a PE=2 SV=1	Q9VJR9	42 kDa		2
	1316	CG7484 OS=Drosophila melanogaster GN=CG7484 PE=1 SV=2	Q9VVJ7	20 kDa		2
	1317	NADH-cytochrome b5 reductase OS=Drosophila melanogaster GN=CG5946 PE=1 SV=1	E1JHY0	30 kDa		2
	1318	FI04456p OS=Drosophila melanogaster GN=Rbp2 PE=1 SV=1	Q7KUX7	38 kDa		2
		Histone H3.3 OS=Drosophila melanogaster GN=His3.3A PE=1 SV=2	P84249	15 kDa	33
		Restin homolog OS=Drosophila melanogaster GN=CLIP-190 PE=1 SV=1	Q9VJE5	189 kDa	28
		Heat shock 70 kDa protein cognate 1 OS=Drosophila melanogaster GN=Hsc70-1 PE=1 SV=1	P29843	71 kDa	27
		Glyceraldehyde-3-phosphate dehydrogenase 1 OS=Drosophila melanogaster GN=Gapdh1 PE=2 SV=2	P07486	35 kDa	15
		Tubulin beta-1 chain OS=Drosophila melanogaster GN=betaTub56D PE=1 SV=2	Q24560	50 kDa	13
		ATP-dependent 6-phosphofructokinase OS=Drosophila melanogaster GN=Pfk PE=2 SV=2	P52034	87 kDa	10
		Protein-L-isoaspartate(D-aspartate) O-methyltransferase OS=Drosophila melanogaster GN=Pcmt PE=1 SV=2	Q27869	25 kDa	9
		Protein suppressor of forked OS=Drosophila melanogaster GN=su(f) PE=1 SV=2	P25991	88 kDa	9
		Hephaestus, isoform W OS=Drosophila melanogaster GN=heph PE=1 SV=1	A0A0B4K6P4	86 kDa	8
		LD15904p OS=Drosophila melanogaster GN=pzg PE=1 SV=1	Q9VP57	105 kDa	7
		GH17724p OS=Drosophila melanogaster GN=CG12333 PE=1 SV=1	Q9VE73	53 kDa	6
		AT03104p OS=Drosophila melanogaster GN=KrT95D PE=1 SV=1	Q8MRS5	120 kDa	3
		Armadillo segment polarity protein OS=Drosophila melanogaster GN=arm PE=1 SV=1	P18824	91 kDa	3
		CstF-50 OS=Drosophila melanogaster GN=CstF-50 PE=1 SV=1	Q9V9V0	47 kDa	3
		Chromator, isoform A OS=Drosophila melanogaster GN=Chro PE=1 SV=1	Q86BS3	101 kDa	3
		Probable Rho GTPase-activating protein CG5521 OS=Drosophila melanogaster GN=CG5521 PE=1 SV=2	Q9VB98	216 kDa	2
		CG9467 OS=Drosophila melanogaster GN=CG9467 PE=2 SV=1	Q9VH62	80 kDa	2
