# Supplementary material for: A kinesin Klp10A mediates cell cycle-dependent shuttling of Piwi between nucleus and nuage
Source: PLoS Genet. 2020 Mar 13;16(3):e1008648. doi: 10.1371/journal.pgen.1008648 (PMC7094869; doi:10.1371/journal.pgen.1008648)
Supplement: S3 Table — Control experiment is the same between Source Data 2 and Source Data 3. piRNA pathway proteins are highlighted by bold orange text, proteins of GO categories: pole plasm assembly, gene silencing by RNA, posttranscriptional gene silencing, negative regulation of transposition, P granule are highlighted by blue cell, proteins of GO categories: microtubule, microtubule-associated complex, microtubule-organizing center, spindle are highlighted by boxes. Additional table columns of sheets provide a full list of Drosophila proteins of the above. (XLSX) [file pgen.1008648.s020.xlsx]

## Sheet: Klp10A-Upd-2
Klp10 pull down from nos>upd testis, experiment 2					Pulled down with pre-immune IgG	Pulled down with anti-Klp10A		piRNA pathway proteins				Genes of GO categories: pole plasm assembly, gene silencing by RNA, posttranscriptional gene silencing, negative regulation of transposition, P granule				Genes of GO categories: microtubule, microtubule associated complex, microtubule organizing center, spindle
	Ranking	Identified Protein	UniProt ID	MW (kDa)	# PSM	# PSM		FlyBase ID	Protein names	UniProt ID		FlyBase ID	Protein names	UniProt ID		FlyBase ID	Protein names	UniProt ID
	1	Kinesin-like protein Klp10A OS=Drosophila melanogaster GN=Klp10A PE=1 SV=1	Q960Z0	89 kDa		1023		FBgn0000146	Protein aubergine (Protein sting)	O76922		FBgn0000181	Transcription factor BTF3	Q7KM15		FBgn0000150	Nucleoside diphosphate kinase (EC 2.7.4.6)	A0A0B4LHX6
	2	Eukaryotic translation initiation factor 4G2, isoform A OS=Drosophila melanogaster GN=eIF4G2 PE=1 SV=2	Q9VCH1	227 kDa		773		FBgn0250816	Protein argonaute-3	Q7PLK0		FBgn0000181	Transcription factor BTF3	Q9U9Q7		FBgn0000150	Nucleoside diphosphate kinase (EC 2.7.4.6)	A0A0B4LJ12
	3	Male fertility factor kl5 OS=Drosophila melanogaster GN=kl-5 PE=4 SV=4	Q5LJN5	526 kDa		722		FBgn0004872	Protein piwi (EC 3.1.26.-)	Q9VKM1		FBgn0000256	Cappuccino, isoform E	B7Z010		FBgn0000150	Nucleoside diphosphate kinase (NDK) (NDP kinase) (EC 2.7.4.6) (Abnormal wing disks protein) (Killer of prune protein)	P08879
	4	Male fertility factor kl3 OS=Drosophila melanogaster GN=kl-3 PE=1 SV=3	A8Y5B7	532 kDa		566		FBgn0004872	P-element induced wimpy testis, isoform B (Piwi)	X2J7U0		FBgn0000256	Cappuccino, isoform F	B7Z011		FBgn0000150	GM19775p (Fragment)	Q8IH27
	5	Polyadenylate-binding protein OS=Drosophila melanogaster GN=pAbp PE=1 SV=3	P21187	70 kDa	6	499		FBgn0283442	Vasa, isoform B (Vasa, isoform C) (EC 2.7.7.-) (EC 3.6.1.3)	M9PBB5		FBgn0000256	Cappuccino, isoform H	B7Z012		FBgn0000163	Bazooka protein	O96782
	6	Protein purity of essence OS=Drosophila melanogaster GN=poe PE=1 SV=1	Q9VLT5	591 kDa		484		FBgn0283442	ATP-dependent RNA helicase vasa (EC 3.6.4.13) (Antigen Mab46F11)	P09052		FBgn0000256	Cappuccino, isoform I	B7Z013		FBgn0000163	Bazooka, isoform B	Q0KHR3
	7	Dynein heavy chain at 89D, isoform C OS=Drosophila melanogaster GN=Dhc98D PE=4 SV=1	E1JJ04	580 kDa		375		FBgn0034098	FI20010p1 (Krimper)	A1ZAC4		FBgn0000256	Cappuccino, isoform G (LP14792p)	B7Z014		FBgn0000163	LD15989p (Fragment)	Q86NX9
	8	Syncrip, isoform D OS=Drosophila melanogaster GN=Syp PE=1 SV=2	Q9VDI8	77 kDa		347		FBgn0034098	RE66405p	Q8IGM1		FBgn0000256	Protein cappuccino	Q24120		FBgn0000163	Bazooka, isoform A (LD13977p)	Q9VX75
	9	Male fertility factor kl2 OS=Drosophila melanogaster GN=kl-2 PE=4 SV=5	Q5LJP0	517 kDa		344		FBgn0034098	LD30829p	Q95TQ3		FBgn0000256	AT04667p	Q5BHU8		FBgn0000163	Bazooka, isoform D	X2JCB3
	10	Heat shock 70 kDa protein cognate 4 OS=Drosophila melanogaster GN=Hsc70-4 PE=1 SV=3	P11147	71 kDa	52	342		FBgn0263974	AT14886p	Q8MTA5		FBgn0000256	Cappuccino, isoform J	Q8IQ12		FBgn0000163	Bazooka, isoform C	X2JFU8
	11	Not1, isoform F OS=Drosophila melanogaster GN=Not1 PE=1 SV=1	E2QCN4	280 kDa		291		FBgn0263974	Qin	Q9VE55		FBgn0000256	Cappuccino, isoform B (GH07742p)	Q8MRP5		FBgn0001316	GM19713p (Klarsicht, isoform C)	A8JNH1
	12	LD30155p OS=Drosophila melanogaster GN=lost PE=1 SV=1	Q9VN21	60 kDa		256		FBgn0031401	Tudor and KH domain-containing protein homolog (Partner of PIWIs protein)	Q9VQ91		FBgn0000256	Cappuccino, isoform D	Q9VQV9		FBgn0001316	Klarsicht, isoform D	A8JNH2
	13	Dynein assembly factor 1, axonemal homolog OS=Drosophila melanogaster GN=dtr PE=2 SV=2	Q8INT5	168 kDa		244		FBgn0003483	Probable ATP-dependent RNA helicase spindle-E (EC 3.6.4.13) (Homeless)	Q9VF26		FBgn0000273	cAMP-dependent protein kinase catalytic subunit 1 (PKA C) (EC 2.7.11.11) (Protein kinase DC0)	P12370		FBgn0001316	Klarsicht, isoform F	M9PBH0
	14	Syncrip, isoform K OS=Drosophila melanogaster GN=Syp PE=1 SV=1	A0A0B4KHH8	82 kDa		243		FBgn0263143	Protein vreteno	Q9VCU7		FBgn0000308	Profilin	M9NEU5		FBgn0001316	Klarsicht, isoform G	M9PDJ0
	15	Maternal protein exuperantia OS=Drosophila melanogaster GN=exu PE=1 SV=2	P28750	58 kDa		242		FBgn0003891	Tudor, isoform B	A0A0B4LG05		FBgn0000308	Profilin (Protein chickadee)	P25843		FBgn0001316	Klarsicht, isoform E	M9PGK7
	16	Fmr1, isoform G OS=Drosophila melanogaster GN=Fmr1 PE=1 SV=1	A0A0B4K618	81 kDa		207		FBgn0003891	Maternal protein tudor	P25823		FBgn0000319	Clathrin heavy chain	P29742		FBgn0001316	Klarsicht, isoform B (LD36052p)	Q7YU15
	17	LD01527p OS=Drosophila melanogaster GN=ssp3 PE=2 SV=3	Q9VJ35	193 kDa		191		FBgn0033921	FI02030p (Tejas)	A1Z9P1		FBgn0000319	Clathrin heavy chain	X2JC31		FBgn0001316	GM08528p	Q95S58
	18	Uncharacterized protein, isoform C OS=Drosophila melanogaster GN=CG30460 PE=4 SV=1	A1ZAP8	206 kDa		188		FBgn0033921	RE23690p	Q8SZ14		FBgn0000392	Protein cup (Oskar ribonucleoprotein complex 147 kDa subunit)	Q9VMA3		FBgn0001316	Klarsicht, isoform A	Q9W0Q4
	19	BIR repeat containing ubiquitin-conjugating enzyme, isoform B OS=Drosophila melanogaster GN=Bruce PE=1 SV=1	A0A0B4KG50	550 kDa		188		FBgn0027529	MIP19735p (Tapas, isoform F)	D5AEP3		FBgn0000392	Cup, isoform C	X2J9P9		FBgn0001316	Klarsicht protein	Q9Y0E4
	20	LD17962p OS=Drosophila melanogaster GN=stwl PE=1 SV=1	Q9VUE5	113 kDa		177		FBgn0027529	FI17112p1 (Tapas, isoform D)	E1JGN5		FBgn0000562	Egalitarian	P92030		FBgn0001316	Klarsicht, isoform H	X2J8G9
	21	Uncharacterized protein OS=Drosophila melanogaster GN=CG17687 PE=4 SV=1	Q9VU57	179 kDa		173		FBgn0027529	Tapas, isoform B	Q0E910		FBgn0000562	RE33408p	Q7YU43		FBgn0001316	Klarsicht, isoform I	X2JAH4
	22	Uncharacterized protein, isoform R OS=Drosophila melanogaster GN=CG34417 PE=1 SV=1	M9PGT0	575 kDa		173		FBgn0027529	Tapas, isoform A	Q7KN83		FBgn0000562	Egalitarian, isoform B (Egalitarian, isoform C)	Q9W1K4		FBgn0003885	Tubulin alpha-3 chain	P06605
	23	AT27578p OS=Drosophila melanogaster GN=rin PE=1 SV=1	Q9VFT4	75 kDa		164		FBgn0027529	GH22439p	Q95SJ5		FBgn0000615	AT02443p (Exuperantia, isoform D)	E1JGN9		FBgn0003886	Tubulin alpha-2 chain	P06604
	24	No circadian temperature entrainment, isoform D OS=Drosophila melanogaster GN=nocte PE=1 SV=1	M9PE74	235 kDa		162		FBgn0041164	Armitage, isoform C	M9NDG7		FBgn0000615	Maternal protein exuperantia	P28750		FBgn0003888	Tubulin beta chain	A0A0B4LGH1
	25	FI23230p1 OS=Drosophila melanogaster GN=CG34124-RA PE=2 SV=1	Q0E8T7	232 kDa		160		FBgn0041164	Probable RNA helicase armi (EC 3.6.4.13) (Protein armitage)	Q6J5K9		FBgn0000810	DNA-binding protein K10 (Female sterile protein K10)	P13468		FBgn0003888	Tubulin beta-3 chain (Beta-3-tubulin)	P08841
	26	Heat shock protein 27 OS=Drosophila melanogaster GN=Hsp27 PE=1 SV=2	P02518	24 kDa		159		FBgn0261266	Mitochondrial cardiolipin hydrolase (EC 3.1.4.-) (Mitochondrial phospholipase) (MitoPLD) (Protein zucchini)	Q9VKD7		FBgn0001233	Heat shock protein 83, isoform B	M9PBL3		FBgn0003889	Tubulin beta-2 chain (Beta-2-tubulin)	P61857
	27	Tubulin beta-2 chain OS=Drosophila melanogaster GN=betaTub85D PE=1 SV=1	P61857	50 kDa	25	157		FBgn0033273	GH09064p (Gasz)	Q7K5K0		FBgn0001233	Heat shock protein 83 (HSP 82)	P02828		FBgn0003890	Tubulin beta chain	Q8MST5
	28	Protein lava lamp OS=Drosophila melanogaster GN=lva PE=1 SV=2	Q8MSS1	316 kDa		155		FBgn0027579	Minotaur, isoform B (EC 2.3.1.15)	Q8IMM7		FBgn0001308	Kinesin heavy chain	P17210		FBgn0003890	Tubulin beta chain	Q9VAX7
	29	Actin-5C OS=Drosophila melanogaster GN=Act5C PE=1 SV=4	P10987	42 kDa	148	149		FBgn0027579	MIP21506p (Minotaur, isoform C) (EC 2.3.1.15)	Q8IMM8		FBgn0001316	GM19713p (Klarsicht, isoform C)	A8JNH1		FBgn0015589	APC-like, isoform C	A0A126GV30
	30	Protein Cep78 homolog OS=Drosophila melanogaster GN=CG7886 PE=2 SV=2	Q9VFH6	93 kDa		148		FBgn0027579	BcDNA.GH07066 (Minotaur, isoform A) (EC 2.3.1.15) (Minotaur, isoform E)	Q9Y137		FBgn0001316	Klarsicht, isoform D	A8JNH2		FBgn0015589	Adenomatous polyposis coli	P91667
	31	LD37574p OS=Drosophila melanogaster GN=yps PE=1 SV=1	Q95RE4	38 kDa		145		FBgn0032924	Exonuclease mut-7 homolog (EC 3.1.-.-) (Exonuclease 3'-5' domain-containing protein 3 homolog) (Protein nibbler)	Q9VIF1		FBgn0001316	Klarsicht, isoform F	M9PBH0		FBgn0015589	APC-like, isoform A (APC-like, isoform B)	Q9VAS9
	32	Ankyrin repeat and KH domain-containing protein mask OS=Drosophila melanogaster GN=mask PE=1 SV=2	Q9VCA8	423 kDa		144		FBgn0016034	Maelstrom, isoform D	A0A0S0WNT6		FBgn0001316	Klarsicht, isoform G	M9PDJ0		FBgn0026192	LD29223p (PAR-6) (Par-6, isoform A) (Par-6, isoform B)	O97111
	33	AAA family protein Bor OS=Drosophila melanogaster GN=bor PE=1 SV=2	Q9VEX6	68 kDa		141		FBgn0016034	Protein maelstrom	Q9VNS0		FBgn0001316	Klarsicht, isoform E	M9PGK7		FBgn0027596	Kank, isoform G	A0A0B4JCT6
	34	CG9975, isoform B OS=Drosophila melanogaster GN=fest PE=4 SV=1	A0A0B4JCT9	55 kDa		135		FBgn0033686	Small RNA 2'-O-methyltransferase (EC 2.1.1.n8) (HEN1 methyltransferase homolog) (DmHen1) (piRNA methyltransferase)	Q7K175		FBgn0001316	Klarsicht, isoform B (LD36052p)	Q7YU15		FBgn0027596	Kank, isoform F	A0A0B4JD54
	35	GH10652p OS=Drosophila melanogaster GN=CG10077 PE=1 SV=1	Q8MZI3	88 kDa		135		FBgn0014189	Helicase at 25E, isoform D (EC 3.6.1.3)	M9PC90		FBgn0001316	GM08528p	Q95S58		FBgn0027596	Kank, isoform J	A0A0B4JD77
	36	Protein mini spindles OS=Drosophila melanogaster GN=msps PE=1 SV=3	Q9VEZ3	226 kDa		128		FBgn0014189	ATP-dependent RNA helicase WM6 (DEAD box protein UAP56) (Dmrnahel) (EC 3.6.4.13) (HEL/UAP56)	Q27268		FBgn0001316	Klarsicht, isoform A	Q9W0Q4		FBgn0027596	Kank, isoform I	A0A0B4KF63
	37	Heat shock protein 26 OS=Drosophila melanogaster GN=Hsp26 PE=1 SV=2	P02517	23 kDa		128		FBgn0004400	Rhino	Q49BK5		FBgn0001316	Klarsicht protein	Q9Y0E4		FBgn0027596	Kank, isoform C	A1Z9W5
	38	LD32873p OS=Drosophila melanogaster GN=mahe PE=1 SV=1	Q9W3M7	100 kDa		128		FBgn0004400	Rhino	Q49BK6		FBgn0001316	Klarsicht, isoform H	X2J8G9		FBgn0027596	Kank, isoform B	A1Z9W7
	39	Nucleoprotein TPR OS=Drosophila melanogaster GN=Mtor PE=1 SV=1	A1Z8P9	262 kDa		128		FBgn0004400	Rhino	Q49BK7		FBgn0001316	Klarsicht, isoform I	X2JAH4		FBgn0027596	Kank, isoform D (RE07910p)	A8DYE0
	40	CG6441, isoform A OS=Drosophila melanogaster GN=CG6441 PE=4 SV=3	Q9VM05	62 kDa		127		FBgn0004400	Rhino	Q49BK8		FBgn0001624	Discs large 1, isoform O (EC 2.7.4.8) (MIP06293p)	C1C536		FBgn0027596	Kank, isoform E	E1JH70
	41	DNA-directed RNA polymerase II subunit RPB1 OS=Drosophila melanogaster GN=RpII215 PE=3 SV=4	P04052	209 kDa		126		FBgn0004400	Rhino	Q49BK9		FBgn0001624	Discs large 1, isoform M (EC 2.7.4.8)	E1JJH5		FBgn0027596	RE07880p	Q5BIA1
	42	Pre-mRNA processing factor 8 OS=Drosophila melanogaster GN=Prp8 PE=1 SV=1	A1Z8U0	280 kDa		124		FBgn0004400	Rhino	Q49BL1		FBgn0001624	Discs large 1, isoform N (Discs large 1, isoform S) (EC 2.7.4.8)	E1JJH6		FBgn0027596	BcDNA.GH03482 (Kank, isoform A)	Q7KMM8
	43	Elongation factor 1-alpha 1 OS=Drosophila melanogaster GN=Ef1alpha48D PE=1 SV=2	P08736	50 kDa	38	124		FBgn0004400	Rhino	Q49BL2		FBgn0001624	Discs large 1, isoform P (EC 2.7.4.8) (LD04727p)	E8NH13		FBgn0029667	Dynein regulatory complex subunit 4 (Growth arrest-specific protein 8)	Q8MT08
	44	Eukaryotic translation initiation factor 3 subunit A OS=Drosophila melanogaster GN=eIF3-S10 PE=1 SV=1	Q9VN25	134 kDa		124		FBgn0004400	Rhino	Q49BL4		FBgn0001624	Discs large 1, isoform Q (EC 2.7.4.8)	M9NGZ2		FBgn0029667	Growth arrest specific protein 8, isoform C	X2JCG2
	45	AT01055p OS=Drosophila melanogaster GN=sm PE=1 SV=1	Q8IHH3	46 kDa		123		FBgn0004400	Rhino	Q49BL8		FBgn0001624	Discs large 1, isoform U (EC 2.7.4.8)	M9PEB3		FBgn0029667	Growth arrest specific protein 8, isoform D	X2JI73
	46	Stress-sensitive B, isoform E OS=Drosophila melanogaster GN=sesB PE=1 SV=1	X2JB48	33 kDa		121		FBgn0004400	Rhino	Q49BM0		FBgn0001624	Discs large 1, isoform R (EC 2.7.4.8)	M9PHK8		FBgn0029881	GAS2-like protein pickled eggs	Q9W3Y4
	47	E3 ubiquitin-protein ligase hyd OS=Drosophila melanogaster GN=hyd PE=1 SV=3	P51592	319 kDa		120		FBgn0004400	RE36324p (Rhino)	Q7JXA8		FBgn0001624	Discs large 1, isoform T (EC 2.7.4.8)	M9PJI4		FBgn0029903	Coronin	A8JV09
	48	Myosin heavy chain 95F OS=Drosophila melanogaster GN=jar PE=2 SV=4	Q01989	143 kDa		120		FBgn0086251	Deadlock, isoform C	M9PDK1		FBgn0001624	Disks large 1 tumor suppressor protein	P31007		FBgn0029903	Coronin	D6W4T8
	49	Circadian trip, isoform E OS=Drosophila melanogaster GN=ctrip PE=1 SV=1	A0A0B4JCV6	314 kDa		118		FBgn0086251	Deadlock, isoform B	M9PDW9		FBgn0001624	Tumor suppressor Dlg (Fragment)	Q4PLW2		FBgn0029903	LD08951p	Q8SZI2
	50	FI21273p1 OS=Drosophila melanogaster GN=Klp59D PE=2 SV=2	Q9W1U1	82 kDa		114		FBgn0086251	Protein deadlock	Q9VIF5		FBgn0002736	Protein mago nashi	P49028		FBgn0029903	Coronin	Q9W3W1
	51	Putative U5 small nuclear ribonucleoprotein 200 kDa helicase OS=Drosophila melanogaster GN=l(3)72Ab PE=2 SV=4	Q9VUV9	245 kDa		113		FBgn0260932	Protein cutoff	Q9V629		FBgn0003015	Oskar, isoform D	A0A126GUR4		FBgn0030541	RE15373p	Q8IR58
	52	Serrate RNA effector molecule homolog OS=Drosophila melanogaster GN=Ars2 PE=1 SV=2	Q9V9K7	107 kDa		110		FBgn0039562	Glycoprotein 93 (LD23641p)	Q9VAY2		FBgn0003015	Maternal effect protein oskar	P25158		FBgn0030691	EF-hand domain containing 1.1	Q9VXP5
	53	Heat shock protein 68 OS=Drosophila melanogaster GN=Hsp68 PE=1 SV=1	O97125	70 kDa		110		FBgn0003401	Inactive peptidyl-prolyl cis-trans isomerase shutdown	Q9W1I9		FBgn0003475	Spire, isoform E	E1JHM3		FBgn0031082	Alpha-tubulin N-acetyltransferase 2 (Alpha-TAT 2) (TAT 2) (EC 2.3.1.108) (Acetyltransferase mec-17 homolog 2)	Q9W5X9
	54	Actin-42A OS=Drosophila melanogaster GN=Act42A PE=1 SV=3	P02572	42 kDa		108		FBgn0015925	Protein arginine N-methyltransferase 5 (EC 2.1.1.-) (JBP1 homolog) (Protein arginine N-methyltransferase capsuleen)	Q9U6Y9		FBgn0003475	Spire, isoform H	M9NCY7		FBgn0031549	Spindly	Q9VQS4
	55	LD37985p OS=Drosophila melanogaster GN=CG16940 PE=1 SV=2	Q9W0T7	117 kDa		107						FBgn0003475	Spire, isoform F	M9NDT9		FBgn0032470	Uncharacterized protein, isoform D	M9PDD5
	56	Tubulin alpha-1 chain OS=Drosophila melanogaster GN=alphaTub84B PE=1 SV=1	P06603	50 kDa	37	106						FBgn0003475	Spire, isoform G (Spire, isoform J)	M9NFB6		FBgn0032470	Tetratricopeptide repeat protein 30 homolog (TPR repeat protein 30 homolog)	Q9VK41
	57	Regulator of nonsense transcripts 1 homolog OS=Drosophila melanogaster GN=Upf1 PE=1 SV=2	Q9VYS3	130 kDa		105						FBgn0003475	Protein spire	Q9U1K1		FBgn0033174	AT01712p	Q6NMT8
	58	Heat shock 70 kDa protein cognate 3 OS=Drosophila melanogaster GN=Hsc70-3 PE=2 SV=2	P29844	72 kDa		102						FBgn0003475	Spire, isoform I	X2J709		FBgn0033174	RE05287p	Q86P09
	59	Eukaryotic translation initiation factor 4G, isoform B OS=Drosophila melanogaster GN=eIF4G PE=1 SV=1	A8DZ29	211 kDa		102						FBgn0003520	Staufen, isoform C	E1JGK6		FBgn0035989	Alpha-tubulin N-acetyltransferase (Alpha-TAT) (TAT) (EC 2.3.1.108) (Acetyltransferase mec-17 homolog)	M9PEN1
	60	LD42058p OS=Drosophila melanogaster GN=ssp2 PE=1 SV=1	Q9VUA5	107 kDa		99						FBgn0003520	Maternal effect protein staufen	P25159		FBgn0035989	Alpha-tubulin N-acetyltransferase 1 (Alpha-TAT 1) (TAT 1) (EC 2.3.1.108) (Acetyltransferase mec-17 homolog 1)	Q9VSY4
	61	ATP-dependent RNA helicase bel OS=Drosophila melanogaster GN=bel PE=1 SV=1	Q9VHP0	85 kDa		99						FBgn0003655	Protein swallow	P40688		FBgn0037874	Translationally controlled tumor protein, isoform B	A0A126GUT1
	62	CG3323 OS=Drosophila melanogaster GN=CG3323 PE=1 SV=2	Q9W4E0	84 kDa		96						FBgn0003721	Tropomyosin 1, isoform Q	A0A0B4K661		FBgn0037874	Translationally-controlled tumor protein homolog (TCTP)	Q9VGS2
	63	Twenty-four, isoform B OS=Drosophila melanogaster GN=tyf PE=1 SV=1	Q9W4M7	200 kDa		95						FBgn0003721	Tropomyosin 1, isoform P	A0A0B4K6Y8		FBgn0038565	AT04270p	Q9VED6
	64	Protein abnormal spindle OS=Drosophila melanogaster GN=asp PE=1 SV=3	Q9VC45	230 kDa		93						FBgn0003721	Tropomyosin 1, isoform S	A0A0B4KG06		FBgn0039213	Atlastin, isoform C	A0A0B4LHV8
	65	IGF-II mRNA-binding protein, isoform K OS=Drosophila melanogaster GN=Imp PE=1 SV=2	Q0KHU2	69 kDa		92						FBgn0003721	Tropomyosin 1, isoform R	A0A0B4KG68		FBgn0039213	Atlastin (EC 3.6.5.-)	Q9VC57
	66	CG4546 OS=Drosophila melanogaster GN=CG4546 PE=2 SV=2	Q9VF23	52 kDa		92						FBgn0003721	Tropomyosin-1, isoforms 9A/A/B (Cytoskeletal tropomyosin) (Tropomyosin II)	P06754		FBgn0052396	Probable tubulin beta chain CG32396 (Beta-tubulin CG32396)	Q9VRX3
	67	Protein aubergine OS=Drosophila melanogaster GN=aub PE=1 SV=1	O76922	99 kDa		92						FBgn0003721	Tropomyosin-1, isoforms 33/34 (Tropomyosin II)	P49455		FBgn0052564	LD43171p	Q8IR01
	68	Transcription elongation factor SPT6 OS=Drosophila melanogaster GN=Spt6 PE=1 SV=1	Q9W420	209 kDa		89						FBgn0003721	Uncharacterized protein (Fragment)	Q6LEH1		FBgn0052591	FI08446p	Q8IR43
	69	Muscle-specific protein 300 kDa, isoform G OS=Drosophila melanogaster GN=Msp300 PE=1 SV=1	M9MRJ4	1508 kDa		89						FBgn0003721	RE21974p (Tropomyosin 1, isoform N)	Q6NN28		FBgn0087040	Tubulin alpha-4 chain	P06606
	70	Benign gonial cell neoplasm protein OS=Drosophila melanogaster GN=bgcn PE=1 SV=2	Q9W1I2	139 kDa		89						FBgn0003721	SD21996p (Tropomyosin 1, isoform H)	Q8IG84		FBgn0261854	Atypical protein kinase C, isoform I (EC 2.7.11.-)	A0A0B4JD26
	71	LD47843p OS=Drosophila melanogaster GN=Slmap PE=1 SV=2	Q9W5R5	101 kDa		89						FBgn0003721	RE08101p (Tropomyosin 1, isoform E)	Q8IGY1		FBgn0261854	Protein kinase C (EC 2.7.11.13)	A0A0B4JD78
	72	Dynein heavy chain at 36C OS=Drosophila melanogaster GN=Dhc36C PE=4 SV=2	Q9VJC6	461 kDa		88						FBgn0003721	GH09289p (LD11194p) (Tropomyosin 1, isoform C) (Tropomyosin 1, isoform I)	Q95TA3		FBgn0261854	Protein kinase C (EC 2.7.11.13)	A0A0B4KEQ8
	73	Probable E3 ubiquitin-protein ligase HERC2 OS=Drosophila melanogaster GN=HERC2 PE=1 SV=3	Q9VR91	530 kDa		88						FBgn0003891	Tudor, isoform B	A0A0B4LG05		FBgn0261854	Protein kinase C (EC 2.7.11.13)	A0A0B4KEV2
	74	NAT1, isoform D OS=Drosophila melanogaster GN=NAT1 PE=1 SV=1	A1Z968	163 kDa		88						FBgn0003891	Maternal protein tudor	P25823		FBgn0261854	Protein kinase C (EC 2.7.11.13)	A0A0B4KFQ6
	75	Tho2, isoform B OS=Drosophila melanogaster GN=tho2 PE=1 SV=1	E2QCS8	189 kDa		85						FBgn0003978	Protein valois (MEP50 homolog)	Q9VIP8		FBgn0261854	Protein kinase C (EC 2.7.11.13)	A0A0B4KG15
	76	Cytoplasmic linker protein 190, isoform P OS=Drosophila melanogaster GN=CLIP-190 PE=1 SV=3	Q7KT48	183 kDa		85						FBgn0004242	Synaptotagmin 1 (p65)	P21521		FBgn0261854	Atypical protein kinase C (EC 2.7.11.13)	A1Z9X0
	77	Tubulin beta-1 chain OS=Drosophila melanogaster GN=betaTub56D PE=1 SV=2	Q24560	50 kDa		85						FBgn0004242	Synaptotagmin 1, isoform I	X2J4C1		FBgn0266417	Ringmaker, isoform B (Ringmaker, isoform C) (Ringmaker, isoform D)	M9NFZ9
	78	Gamma-tubulin complex component 3 homolog OS=Drosophila melanogaster GN=l(1)dd4 PE=1 SV=2	Q9XYP8	104 kDa		84						FBgn0004242	Synaptotagmin 1, isoform H	X2J979		FBgn0266417	TPPP family protein CG45057	Q9VV43
	79	DNA-directed RNA polymerase II subunit RPB2 OS=Drosophila melanogaster GN=RpII140 PE=2 SV=2	P08266	134 kDa		83						FBgn0004510	Ets at 97D, isoform B	A0A0B4KHY6		FBgn0284243	Tubulin beta chain	A1ZBL0
	80	Myosin heavy chain, non-muscle OS=Drosophila melanogaster GN=zip PE=1 SV=2	Q99323	237 kDa		82						FBgn0004510	DNA-binding protein Ets97D (D-elg)	Q04688		FBgn0284243	Tubulin beta-1 chain (Beta-1-tubulin)	Q24560
	81	Translational regulator orb2 OS=Drosophila melanogaster GN=orb2 PE=1 SV=1	Q9VSR3	75 kDa		82						FBgn0004574	Ras opposite, isoform B	M9PEL1		FBgn0000352	Costa, isoform B (EC 3.6.4.4)	A0A0B4KED9
	82	ATP synthase subunit alpha, mitochondrial OS=Drosophila melanogaster GN=blw PE=1 SV=2	P35381	59 kDa		79						FBgn0004574	Protein ROP	Q07327		FBgn0000352	Kinesin-like protein costa (Kinesin-like protein costal2)	O16844
	83	Gamma-tubulin complex component OS=Drosophila melanogaster GN=Grip84 PE=1 SV=1	Q8IQW7	107 kDa		79						FBgn0004838	Heterogeneous nuclear ribonucleoprotein at 27C, isoform D (Heterogeneous nuclear ribonucleoprotein at 27C, isoform E) (Heterogeneous nuclear ribonucleoprotein at 27C, isoform F) (Heterogeneous nuclear ribonucleoprotein at 27C, isoform G) (Heterogeneous nuclear ribonucleoprotein at 27C, isoform H)	E1JHA4		FBgn0001308	Kinesin heavy chain	P17210
	84	Vesicle-fusing ATPase 1 OS=Drosophila melanogaster GN=comt PE=2 SV=1	P46461	83 kDa		78						FBgn0004838	Heterogeneous nuclear ribonucleoprotein 27C (Hrb27-C) (HRP48.1) (hnRNP 48)	P48809		FBgn0001313	Kl-2 protein (Fragment)	Q281W6
	85	Combover, isoform A OS=Drosophila melanogaster GN=cmb PE=1 SV=2	Q9VU76	184 kDa		77						FBgn0004875	Encore, isoform E	A8JNJ9		FBgn0001313	Kl-2 protein (Fragment)	Q281X0
	86	Protein argonaute-2 OS=Drosophila melanogaster GN=AGO2 PE=1 SV=3	Q9VUQ5	137 kDa		76						FBgn0004875	Encore, isoform G	M9PBM2		FBgn0001313	Male fertility factor kl2 (EC 3.6.1.3) (EC 3.6.4.5)	Q5LJP0
	87	Ataxin-2 homolog OS=Drosophila melanogaster GN=Atx2 PE=1 SV=1	Q8SWR8	118 kDa		76						FBgn0004875	Encore, isoform H	M9PE05		FBgn0001313	1-beta dynein (Fragment)	Q9GPN8
	88	MIP08013p1 OS=Drosophila melanogaster GN=Mpcp PE=1 SV=1	Q0E8E8	39 kDa		75						FBgn0004875	Encore, isoform F	M9PH77		FBgn0002948	Kinesin-like protein Nod	P18105
	89	40S ribosomal protein S3 OS=Drosophila melanogaster GN=RpS3 PE=1 SV=1	Q06559	27 kDa		75						FBgn0004875	Protein encore	Q8MSX1		FBgn0002948	Kinesin-like protein	X2JEV2
	90	Anastral spindle 3 OS=Drosophila melanogaster GN=ana3 PE=4 SV=1	A1Z8X3	226 kDa		75						FBgn0004882	Ovarian protein	Q24433		FBgn0003520	Staufen, isoform C	E1JGK6
	91	Nipped-A, isoform F OS=Drosophila melanogaster GN=Nipped-A PE=1 SV=1	A0A140SQB4	430 kDa		73						FBgn0004882	AT14906p (Oo18 RNA-binding protein, isoform F)	Q8IHC3		FBgn0003520	Maternal effect protein staufen	P25159
	92	Terribly reduced optic lobes, isoform AI OS=Drosophila melanogaster GN=trol PE=1 SV=2	M9NET2	432 kDa		71						FBgn0004882	AT10134p (Fragment)	Q8IHE0		FBgn0003654	SD27396p (Short wing, isoform L) (Short wing, isoform M) (EC 3.6.4.4)	A4V4T4
	93	CAD protein OS=Drosophila melanogaster GN=r PE=1 SV=3	P05990	247 kDa		71						FBgn0004882	Oo18 RNA-binding protein, isoform C (Oo18 RNA-binding protein, isoform E)	Q8IMZ2		FBgn0003654	SD15168p (Short wing, isoform N) (EC 3.6.4.4)	E8NH77
	94	CG7194 OS=Drosophila melanogaster GN=CG7194 PE=2 SV=1	Q9VSH0	40 kDa		69						FBgn0004882	Oo18 RNA-binding protein, isoform B (Oo18 RNA-binding protein, isoform D)	Q8IMZ3		FBgn0003654	Cytoplasmic dynein 1 intermediate chain (DH IC) (Dynein intermediate chain, cytosolic) (Protein short wing)	Q24246
	95	Heat shock protein 83 OS=Drosophila melanogaster GN=Hsp83 PE=1 SV=1	P02828	82 kDa	51	67						FBgn0004882	FI20148p1 (Oo18 RNA-binding protein, isoform A) (Oo18 RNA-binding protein, isoform G)	Q9VCN7		FBgn0003654	LD35918p	Q8MSA9
	96	AT30637p OS=Drosophila melanogaster GN=CG17098 PE=2 SV=2	Q9VKS7	73 kDa		67						FBgn0005695	Germ cell-less, isoform B	A0A0B4LEY8		FBgn0003654	Short wing, isoform O (EC 3.6.4.4)	X2JLF7
	97	Protein piwi OS=Drosophila melanogaster GN=piwi PE=1 SV=1	Q9VKM1	97 kDa		66						FBgn0005695	Protein germ cell-less	Q01820		FBgn0004374	Kinesin-like protein, KLP38B	O16866
	98	Poly(A) RNA polymerase gld-2 homolog A OS=Drosophila melanogaster GN=Gld2 PE=1 SV=3	Q9VD44	148 kDa		66						FBgn0011661	Moesin, isoform K (RH14719p)	C7LAH9		FBgn0004374	Chromatin associated kinesin related protein (KLP38B) (Fragment)	O18390
	99	Uncharacterized protein OS=Drosophila melanogaster GN=CG30069 PE=1 SV=1	A1Z9M5	461 kDa		66						FBgn0011661	Moesin, isoform L	M9NG50		FBgn0004374	Kinesin-like protein	Q7JMZ1
	100	CG6701, isoform B OS=Drosophila melanogaster GN=CG6701 PE=1 SV=2	A1Z9K0	151 kDa		64						FBgn0011661	Moesin, isoform M	M9PHG2		FBgn0004374	Kinesin like protein at 38B	Q7KQ58
	101	CG8136, isoform B OS=Drosophila melanogaster GN=CG8136 PE=4 SV=2	Q9VHM8	49 kDa		64						FBgn0011661	Moesin/ezrin/radixin homolog 1 (Ezrin-moesin-radixin 1) (Moesin) (dMoesin) (Protein D17)	P46150		FBgn0004374	SD04054p	Q960F4
	102	Furry, isoform G OS=Drosophila melanogaster GN=fry PE=1 SV=1	M9ND72	391 kDa		63						FBgn0013343	Syntaxin 1A, isoform B	A0A0B4JCZ4		FBgn0004374	LP17758p (Nebbish) (EC 3.6.4.4)	Q9VIP4
	103	La-related protein 1 OS=Drosophila melanogaster GN=larp PE=1 SV=5	Q9VAW5	178 kDa		61						FBgn0013343	Syntaxin 1A, isoform C	A0A126GV04		FBgn0004380	Kinesin-like protein (Fragment)	Q00085
	104	ATP synthase subunit beta, mitochondrial OS=Drosophila melanogaster GN=ATPsynbeta PE=1 SV=3	Q05825	54 kDa	4	61						FBgn0013343	Syntaxin-1A (dSynt1)	Q24547		FBgn0004380	Kinesin-like protein	Q9VRK9
	105	Transforming acidic coiled-coil protein, isoform A OS=Drosophila melanogaster GN=tacc PE=1 SV=1	Q8IPN1	137 kDa		61						FBgn0015790	Drab11 (GM06568p) (RE11886p) (Rab11) (Rab11, isoform A) (Rab11, isoform B)	O18335		FBgn0004381	Kinesin-like protein	M9PF68
	106	PERQ amino acid-rich with GYF domain-containing protein CG11148 OS=Drosophila melanogaster GN=CG11148 PE=1 SV=2	Q7KQM6	174 kDa		61						FBgn0015790	RH21315p	Q8IGH2		FBgn0004381	Kinesin-like protein Klp68D	P46867
	107	LD44960p OS=Drosophila melanogaster GN=Msr-110 PE=1 SV=1	Q26459	69 kDa		60						FBgn0015797	Ras-related protein Rab6 (Protein warthog)	O18334		FBgn0004387	Kinesin-like protein Klp98A	Q9VB25
	108	Bicoid stability factor OS=Drosophila melanogaster GN=bsf PE=1 SV=2	Q9VJ86	157 kDa		59						FBgn0015797	Rab6, isoform B	X2J5T3		FBgn0010235	Kinesin light chain, isoform B	M9PF24
	109	Histone-lysine N-methyltransferase, H3 lysine-79 specific OS=Drosophila melanogaster GN=gpp PE=3 SV=1	A0A0B4KFP4	207 kDa		58						FBgn0015925	Protein arginine N-methyltransferase 5 (EC 2.1.1.-) (JBP1 homolog) (Protein arginine N-methyltransferase capsuleen)	Q9U6Y9		FBgn0010235	Kinesin light chain, isoform C	M9PFG7
	110	FI23334p1 OS=Drosophila melanogaster GN=CG13032-RA PE=2 SV=1	Q9VV90	75 kDa		58						FBgn0021776	Miranda, isoform C	A0A0B4KHS3		FBgn0010235	Kinesin light chain (KLC)	P46824
	111	Uncharacterized protein, isoform B OS=Drosophila melanogaster GN=CG15824 PE=4 SV=3	Q9VPV1	226 kDa		58						FBgn0021776	Miranda	O44224		FBgn0010622	CG9893 protein (CG9893-PA) (Dynactin 3, p24 subunit, isoform A) (Dynactin 3, p24 subunit, isoform B) (LD16285p)	Q9W1V8
	112	40S ribosomal protein S3a OS=Drosophila melanogaster GN=RpS3A PE=1 SV=4	P55830	30 kDa		58						FBgn0021776	Miranda	O45116		FBgn0011225	Jaguar, isoform L (EC 3.6.1.3)	A0A0B4KGX1
	113	LD13864p OS=Drosophila melanogaster GN=Not3 PE=1 SV=1	Q7K126	92 kDa		58						FBgn0021776	LD02989p (Miranda, isoform B)	Q8IN63		FBgn0011225	Jaguar, isoform N (EC 3.6.1.3)	A0A0B4LHV4
	114	Actin-87E OS=Drosophila melanogaster GN=Act87E PE=1 SV=1	P10981	42 kDa		58						FBgn0021776	Miranda, isoform A	Q9VDR7		FBgn0011225	FI18104p1 (Jaguar, isoform M) (EC 3.6.1.3)	H1UUJ8
	115	Uncharacterized protein, isoform D OS=Drosophila melanogaster GN=Dnah3 PE=4 SV=3	Q9VZ77	505 kDa		57						FBgn0021825	Dynactin subunit 2 (Dynamitin) (Dynactin 2 p50 subunit)	Q7K2D2		FBgn0011225	Myosin heavy chain 95F (95F MHC) (Protein jaguar)	Q01989
	116	Bub1 homologue, isoform A OS=Drosophila melanogaster GN=Bub1 PE=2 SV=1	Q9VMS5	125 kDa		57						FBgn0023167	Small nuclear ribonucleoprotein Sm D3 (Sm-D3) (snRNP core protein D3)	O44437		FBgn0011570	F-actin-capping protein subunit beta	M9PBN7
	117	RNA-binding protein 4 OS=Drosophila melanogaster GN=Rbp4 PE=4 SV=1	Q9VFT3	47 kDa		57						FBgn0026238	Gustavus, isoform G	A0A0B4K6X3		FBgn0011570	F-actin-capping protein subunit beta	P48603
	118	Uncharacterized protein OS=Drosophila melanogaster GN=CG10064 PE=4 SV=1	Q9VS00	82 kDa		56						FBgn0026238	Protein gustavus	A1Z6E0		FBgn0011745	Actin-related protein 1 (Actin-like protein 1) (Actin-like protein 87C)	P45889
	119	60S ribosomal protein L3 OS=Drosophila melanogaster GN=RpL3 PE=1 SV=3	O16797	47 kDa		56						FBgn0029878	Protein interacting with APP tail-1, isoform B	M9PGT5		FBgn0013810	AT15593p	Q5BHW1
	120	Spectrin beta chain OS=Drosophila melanogaster GN=beta-Spec PE=1 SV=2	Q00963	266 kDa		55						FBgn0029878	GH10889p (Protein interacting with APP tail-1, isoform A) (Protein interacting with APP tail-1, isoform C)	Q9W3Y7		FBgn0013810	Dynein heavy chain at 36C (EC 1.1.5.3) (EC 3.6.1.3) (EC 3.6.4.5)	Q9VJC6
	121	Maternal effect protein staufen OS=Drosophila melanogaster GN=stau PE=1 SV=2	P25159	110 kDa		55						FBgn0031264	Transcription factor BTF3	Q9VPR2		FBgn0013810	Drosophila melanogaster dynein-related heavy chain polypeptide protein (Fragment)	V9GZG7
	122	Dynein heavy chain at 16F OS=Drosophila melanogaster GN=Dhc16F PE=4 SV=1	Q9VWZ3	469 kDa		55						FBgn0031985	Protein MON2 homolog	Q9VLT1		FBgn0013811	Dynein heavy chain at 62B (EC 3.6.1.3) (EC 3.6.4.5)	Q7KVA7
	123	CG8478, isoform D OS=Drosophila melanogaster GN=CG8478 PE=1 SV=1	E1JIH4	63 kDa		55						FBgn0031985	Monensin sensitivity 2, isoform C	X2J564		FBgn0013811	AT13908p (Fragment)	Q86NT8
	124	FI21203p1 OS=Drosophila melanogaster GN=mei-218 PE=2 SV=1	Q0KHR4	134 kDa		55						FBgn0033378	RNA-binding protein 8A (Protein tsunagi)	Q9V535		FBgn0013811	Drosophila melanogaster dynein-related heavy chain polypeptide protein (Fragment)	V9GZM8
	125	40S ribosomal protein S4 OS=Drosophila melanogaster GN=RpS4 PE=1 SV=2	P41042	29 kDa		55						FBgn0037573	Eukaryotic initiation factor 4A-III (eIF-4A-III) (eIF4A-III) (EC 3.6.4.13)	Q9VHS8		FBgn0013812	Dynein heavy chain at 93AB, isoform C (EC 3.6.1.3) (EC 3.6.4.5)	A0A0B4KHJ4
	126	Eukaryotic translation initiation factor 4E OS=Drosophila melanogaster GN=eIF-4E PE=1 SV=1	P48598	29 kDa		54						FBgn0038167	GM01569p (Lkb1 kinase, isoform A) (Lkb1 kinase, isoform B) (Lkb1 kinase, isoform C) (EC 2.7.11.-) (Lkb1 kinase, isoform D) (Lkb1 kinase, isoform E) (Lkb1 kinase, isoform F) (Lkb1 kinase, isoform H) (Lkb1 kinase, isoform I) (Lkb1 kinase, isoform J)	Q8T9L5		FBgn0013812	Dynein heavy chain at 93AB, isoform B (EC 3.6.1.3) (EC 3.6.4.5)	Q9VDG0
	127	Grip71 OS=Drosophila melanogaster GN=Grip71 PE=1 SV=2	Q9VJ57	72 kDa		53						FBgn0045862	Barentsz, isoform D	A0A0B4KH64		FBgn0013812	Drosophila melanogaster dynein-related heavy chain polypeptide protein (Fragment)	V9GZT0
	128	BcDNA.GH07910 OS=Drosophila melanogaster GN=Tlk PE=1 SV=2	Q9W4Q4	137 kDa		53						FBgn0045862	Barentsz, isoform B	Q7KRX5		FBgn0013813	Dynein heavy chain at 89D, isoform D (EC 3.6.1.3) (EC 3.6.4.5)	A0A0B4KI48
	129	Uncharacterized protein, isoform A OS=Drosophila melanogaster GN=CG13164 PE=4 SV=1	A1Z8W1	96 kDa		53						FBgn0045862	LD37788p	Q960S3		FBgn0013813	Dynein heavy chain at 89D, isoform C (EC 3.6.1.3) (EC 3.6.4.5)	E1JJ04
	130	Heat shock protein 23 OS=Drosophila melanogaster GN=Hsp23 PE=2 SV=2	P02516	21 kDa		52						FBgn0045862	Barentsz, isoform A (Barentsz, isoform C) (LD31454p)	Q9VB04		FBgn0013813	AT23409p (Fragment)	Q8IHA1
	131	CG9684 OS=Drosophila melanogaster GN=CG9684 PE=1 SV=2	Q9VHR5	72 kDa		52						FBgn0063485	Lasp, isoform C	M9NDA6		FBgn0013813	Dynein heavy chain at 89D, isoform B (EC 3.6.1.3) (EC 3.6.4.5)	Q9VAV5
	132	Ubiquitin-40S ribosomal protein S27a OS=Drosophila melanogaster GN=RpS27A PE=1 SV=2	P15357	18 kDa	28	52						FBgn0063485	Lasp, isoform D	M9NFH3		FBgn0013813	Drosophila melanogaster dynein-related heavy chain polypeptide protein (Fragment)	V9GZI5
	133	DNA topoisomerase 2 OS=Drosophila melanogaster GN=Top2 PE=1 SV=1	P15348	164 kDa		51						FBgn0063485	LIM and SH3 domain protein Lasp	Q8I7C3		FBgn0023096	Beethoven (EC 3.6.1.3) (EC 3.6.4.5)	Q0E8P6
	134	CG4849 OS=Drosophila melanogaster GN=CG4849 PE=1 SV=1	Q9VAX8	111 kDa		51						FBgn0086362	Spn-F, isoform B (EC 3.6.4.5)	A0A0B4KI68		FBgn0024196	Dynein light chain roadblock	Q7KMS3
	135	Voltage-dependent anion-selective channel OS=Drosophila melanogaster GN=porin PE=1 SV=3	Q94920	31 kDa		51						FBgn0086362	Protein spindle-F	Q9V9Y9		FBgn0024432	Dynein light chain Tctex-type (TCTEX-1 protein homolog)	Q94524
	136	RE01471p OS=Drosophila melanogaster GN=Tdrd3 PE=1 SV=1	Q9VUH8	92 kDa		51						FBgn0086384	Moesin/ezrin/radixin homolog 2 (Ezrin-moesin-radixin 2) (Merlin) (dMerlin)	Q24564		FBgn0026141	Dynein light chain	M9NDC7
	137	RNA-binding protein lark OS=Drosophila melanogaster GN=lark PE=1 SV=1	Q94901	40 kDa		51						FBgn0086384	Merlin, isoform B	X2JFU0		FBgn0026141	Dynein light chain 2, cytoplasmic (8 kDa dynein light chain)	O96860
	138	Spectrin alpha chain OS=Drosophila melanogaster GN=alpha-Spec PE=1 SV=2	P13395	278 kDa		50						FBgn0259139	SD14463p	Q8IG99		FBgn0026479	AT04516p	Q8IHG0
	139	CENP-meta, isoform E OS=Drosophila melanogaster GN=cmet PE=1 SV=1	M9PCX3	251 kDa		50						FBgn0259139	Glorund, isoform C	Q8INJ6		FBgn0026479	GM01975p	Q8T9L0
	140	Titin OS=Drosophila melanogaster GN=sls PE=1 SV=3	Q9I7U4	2066 kDa		49						FBgn0259139	AT27789p (Glorund, isoform A) (Glorund, isoform B)	Q9VGH5		FBgn0026479	Dynamin related protein 1, isoform A (Dynamin related protein 1, isoform B) (FI19305p1)	Q9VQE0
	141	DNA polymerase theta OS=Drosophila melanogaster GN=mus308 PE=1 SV=1	O18475	230 kDa		48						FBgn0260934	Non-specific serine/threonine protein kinase (EC 2.7.11.1)	A1ZBL5		FBgn0028421	Kinesin associated protein 3, isoform H	A8JUR4
	142	Calcium-transporting ATPase sarcoplasmic/endoplasmic reticulum type OS=Drosophila melanogaster GN=Ca-P60A PE=1 SV=2	P22700	112 kDa		48						FBgn0260934	Par-1, isoform H (EC 2.7.11.-) (EC 2.7.11.26)	A1ZBL7		FBgn0028421	Kinesin associated protein 3, isoform M	A8JUR5
	143	Prohibitin 2, isoform E OS=Drosophila melanogaster GN=Phb2 PE=1 SV=1	A8DYI6	37 kDa		48						FBgn0260934	Non-specific serine/threonine protein kinase (EC 2.7.11.1)	A1ZBL9		FBgn0028421	Kinesin associated protein 3, isoform F	B7Z139
	144	La-related protein CG11505 OS=Drosophila melanogaster GN=CG11505 PE=1 SV=2	Q9I7T7	162 kDa		48						FBgn0260934	Par-1, isoform S (EC 2.7.11.-) (EC 2.7.11.26)	E1JGM9		FBgn0028421	Kinesin associated protein 3, isoform N	M9PGW1
	145	FI21236p1 OS=Drosophila melanogaster GN=rump PE=1 SV=1	Q9VHC7	67 kDa		48						FBgn0260934	Non-specific serine/threonine protein kinase (EC 2.7.11.1)	E1JGN0		FBgn0028421	Kinesin associated protein 3, isoform G (LD13052p)	Q9VZ07
	146	NADH-ubiquinone oxidoreductase 75 kDa subunit, mitochondrial OS=Drosophila melanogaster GN=ND-75 PE=2 SV=3	Q94511	79 kDa		47						FBgn0260934	Par-1, isoform L (EC 2.7.11.-) (EC 2.7.11.26) (RE47050p)	Q6NPA6		FBgn0028567	Dynein light chain roadblock	Q9W0F0
	147	AT13609p OS=Drosophila melanogaster GN=CG17005 PE=2 SV=2	Q9VLD1	72 kDa		47						FBgn0260934	PAR-1 ser/thr kinase N2 (Fragment)	Q7K9Q9		FBgn0028569	IP01982p (Robl37BC) (EC 3.6.1.3)	Q9VJ18
	148	Tubulin gamma-1 chain OS=Drosophila melanogaster GN=gammaTub23C PE=1 SV=2	P23257	53 kDa		47						FBgn0260934	Par-1, isoform R (EC 2.7.11.-) (EC 2.7.11.26) (SD05712p)	Q7YU80		FBgn0028570	Dynein light chain roadblock	Q9VQA6
	149	Eukaryotic translation initiation factor 3 subunit C OS=Drosophila melanogaster GN=eIF3-S8 PE=1 SV=1	A1ZAX1	106 kDa		47						FBgn0260934	RH48823p (Fragment)	Q8IGD5		FBgn0028858	CG10839 (Fragment)	Q2XYB0
	150	CG9313, isoform B OS=Drosophila melanogaster GN=CG9313 PE=4 SV=1	A0A0B4LG18	83 kDa		46						FBgn0260934	GH14769p (Par-1, isoform Q) (EC 2.7.11.-) (EC 2.7.11.26)	Q8MQR8		FBgn0028858	IP06404p	Q9V3Q0
	151	Uncharacterized protein, isoform A OS=Drosophila melanogaster GN=CG42684 PE=1 SV=1	M9MSE8	219 kDa		46						FBgn0260934	GH13362p	Q95T80		FBgn0028902	GH16413p (Tektin A, isoform A) (Tektin A, isoform B)	Q9V3M9
	152	Protein cup OS=Drosophila melanogaster GN=cup PE=1 SV=3	Q9VMA3	126 kDa		45						FBgn0260934	Non-specific serine/threonine protein kinase (EC 2.7.11.1)	Q95U75		FBgn0029878	Protein interacting with APP tail-1, isoform B	M9PGT5
	153	60S ribosomal protein L5 OS=Drosophila melanogaster GN=RpL5 PE=1 SV=2	Q9W5R8	34 kDa		45						FBgn0260934	Par-1, isoform T (EC 2.7.11.-) (EC 2.7.11.26) (Ser/Thr protein kinase PAR-1beta)	Q963E5		FBgn0029878	GH10889p (Protein interacting with APP tail-1, isoform A) (Protein interacting with APP tail-1, isoform C)	Q9W3Y7
	154	Smrter, isoform G OS=Drosophila melanogaster GN=Smr PE=1 SV=1	M9PGZ8	380 kDa		44						FBgn0260934	Par-1, isoform W (EC 2.7.11.-) (EC 2.7.11.26) (Ser/Thr protein kinase PAR-1alpha)	Q963E6		FBgn0029993	AT07549p	Q8MTB1
	155	Protein split ends OS=Drosophila melanogaster GN=spen PE=1 SV=2	Q8SX83	600 kDa		44						FBgn0260934	PAR-1 kinase N3 (Fragment)	Q9V8V7		FBgn0029993	FI19907p1	Q9W3L0
	156	Bifunctional lysine-specific demethylase and histidyl-hydroxylase NO66 OS=Drosophila melanogaster GN=CG2982 PE=1 SV=1	Q7K4H4	73 kDa		44						FBgn0260934	Non-specific serine/threonine protein kinase (EC 2.7.11.1)	Q9V8V8		FBgn0030004	Dynein regulatory complex protein 1 homolog	Q9W3J8
	157	Male sterile (2) 34Fe OS=Drosophila melanogaster GN=ms(2)34Fe PE=4 SV=2	Q9VJT4	181 kDa		44						FBgn0261064	LD29542p (Rabenosyn-5)	Q9VLS5		FBgn0031050	Actin-related protein 10, isoform A (Actin-related protein 10, isoform B) (LD33759p)	Q9VWE8
	158	DnaJ-like-2, isoform A OS=Drosophila melanogaster GN=Droj2 PE=1 SV=1	Q9VFV9	45 kDa		44						FBgn0261397	Dilute class unconventional myosin, isoform C (EC 3.6.1.3)	A1Z6Z8		FBgn0031955	Kinesin-like protein CG14535	Q9VLW2
	159	CG9281, isoform B OS=Drosophila melanogaster GN=CG9281 PE=1 SV=1	Q9VXR5	70 kDa		43						FBgn0261397	Dilute class unconventional myosin, isoform A (EC 3.6.1.3)	A1Z6Z9		FBgn0031955	Uncharacterized protein, isoform B (EC 3.6.1.3)	X2J924
	160	Protein encore OS=Drosophila melanogaster GN=enc PE=1 SV=2	Q8MSX1	189 kDa		43						FBgn0261397	Dilute class unconventional myosin, isoform B (EC 3.6.1.3)	A1Z700		FBgn0032243	Kinesin-like protein at 31E, isoform E (EC 3.6.1.3)	E1JHE1
	161	60S acidic ribosomal protein P0 OS=Drosophila melanogaster GN=RpLP0 PE=1 SV=1	P19889	34 kDa		43						FBgn0261397	Myosin V	O97417		FBgn0032243	Kinesin-like protein	Q9NGN7
	162	Protein painting of fourth OS=Drosophila melanogaster GN=Pof PE=1 SV=1	Q9W123	55 kDa		43						FBgn0261397	RE30195p	Q7YU40		FBgn0032243	Kinesin-like protein at 31E, isoform A (Kinesin-like protein at 31E, isoform B) (Kinesin-like protein at 31E, isoform C) (EC 3.6.1.3) (LD03769p)	Q9VKW4
	163	60S ribosomal protein L4 OS=Drosophila melanogaster GN=RpL4 PE=1 SV=2	P09180	45 kDa		43						FBgn0261397	Dilute class unconventional myosin (Fragment)	Q94882		FBgn0032520	GH14707p	Q9VJY4
	164	Otefin OS=Drosophila melanogaster GN=Ote PE=1 SV=2	P20240	47 kDa		42						FBgn0262975	Cap-n-collar, isoform J (Cap-n-collar, isoform K)	A0A0B4K6E1		FBgn0032972	Dynein light chain roadblock	Q9V9P1
	165	ATP-dependent RNA helicase p62 OS=Drosophila melanogaster GN=Rm62 PE=1 SV=3	P19109	79 kDa		42						FBgn0262975	Cap-n-collar, isoform F (Cap-n-collar, isoform H)	A0A0B4K6G8		FBgn0033206	Dynactin 4, p62 subunit (LD13436p)	Q7K130
	166	CG7878 OS=Drosophila melanogaster GN=CG7878 PE=1 SV=1	Q7K4L8	79 kDa		42						FBgn0262975	Cap-n-collar, isoform I (Cap-n-collar, isoform M) (Cap-n-collar, isoform N)	A0A0B4K6Z0		FBgn0033243	AT23443p	Q7K035
	167	Dynein heavy chain, cytoplasmic OS=Drosophila melanogaster GN=Dhc64C PE=2 SV=2	P37276	530 kDa		42						FBgn0262975	Cap-n-collar, isoform P	A0A0B4KGT0		FBgn0033408	Uncharacterized protein	A1Z7U2
	168	Heat shock 70 kDa protein cognate 5 OS=Drosophila melanogaster GN=Hsc70-5 PE=1 SV=2	P29845	74 kDa		42						FBgn0262975	Cap-n-collar, isoform O	A0A0B4KHP5		FBgn0033687	Dynein light chain	A1Z8T9
	169	Protein alan shepard OS=Drosophila melanogaster GN=shep PE=1 SV=2	Q8MSV2	62 kDa		42						FBgn0262975	Segmentation protein cap'n'collar	P20482		FBgn0034095	RE36115p	Q7JR82
	170	60S ribosomal protein L7a OS=Drosophila melanogaster GN=RpL7A PE=1 SV=2	P46223	31 kDa		42						FBgn0262975	RE05559p	Q9VCP5		FBgn0034282	Mapmodulin, isoform B	B7YZR7
	171	Mushroom body defect, isoform J OS=Drosophila melanogaster GN=mud PE=1 SV=1	M9NEG4	249 kDa		41						FBgn0263102	Pipsqueak, isoform N	A0A126GUM1		FBgn0034282	Mapmodulin, isoform D	E1JGK5
	172	Activated Cdc42 kinase OS=Drosophila melanogaster GN=Ack PE=2 SV=2	Q9VZI2	118 kDa		41						FBgn0263102	Pipsqueak, isoform A	A1Z8A4		FBgn0034282	Acidic leucine-rich nuclear phosphoprotein 32 family member A	Q9V895
	173	CG5604 OS=Drosophila melanogaster GN=CG5604 PE=1 SV=1	Q9VL06	302 kDa		40						FBgn0263102	Pipsqueak, isoform M	A1Z8A6		FBgn0034478	GEO12048p1 (IP05203p)	Q4QPW2
	174	Eukaryotic translation initiation factor 3 subunit B OS=Drosophila melanogaster GN=eIF3-S9 PE=1 SV=1	Q0E940	80 kDa		40						FBgn0263102	Pipsqueak, isoform J (Pipsqueak, isoform K)	A4UZC9		FBgn0034566	Uncharacterized protein, isoform B (EC 3.6.4.4)	A0A0B4LG18
	175	WD repeat-containing protein on Y chromosome OS=Drosophila melanogaster GN=WDY PE=2 SV=2	B4F7L9	122 kDa		39						FBgn0263102	Pipsqueak, isoform D (Pipsqueak, isoform E) (Pipsqueak, isoform F) (Pipsqueak, isoform G) (Pipsqueak, isoform H)	Q0E9C8		FBgn0034566	GH05829p	Q8MSJ9
	176	Lon protease homolog, mitochondrial OS=Drosophila melanogaster GN=Lon PE=1 SV=1	Q7KUT2	115 kDa		39						FBgn0263102	Pipsqueak protein	Q24455		FBgn0034577	F-actin-capping protein subunit alpha	Q9W2N0
	177	40S ribosomal protein S16 OS=Drosophila melanogaster GN=RpS16 PE=1 SV=1	Q9W237	17 kDa		39						FBgn0263102	Pipsqueak protein	Q24457		FBgn0034957	GH13165p	Q9W1D3
	178	AT15894p OS=Drosophila melanogaster GN=eIF4E-7 PE=2 SV=2	Q9W5B3	49 kDa		39						FBgn0263102	Pipsqueak protein	Q7JN04		FBgn0035009	GEO02361p1 (MIP16633p)	Q9W168
	179	Uncharacterized protein, isoform A OS=Drosophila melanogaster GN=CG32165 PE=4 SV=2	Q9I7R5	121 kDa		38						FBgn0263102	PsqB	Q7JP00		FBgn0035256	Uncharacterized protein (EC 3.6.4.4)	Q9W0A6
	180	Uncharacterized protein, isoform A OS=Drosophila melanogaster GN=CG17514 PE=1 SV=2	Q7PLL6	294 kDa		38						FBgn0263102	BTB-V protein domain (Fragment)	Q7JPL8		FBgn0035581	Dynein, axonemal, heavy chain 3, isoform E (EC 3.6.1.3) (EC 3.6.4.5) (IP15220p)	Q1LZ38
	181	40S ribosomal protein S9 OS=Drosophila melanogaster GN=RpS9 PE=1 SV=2	P55935	23 kDa		38						FBgn0263102	LD33470p (Pipsqueak, isoform B) (Pipsqueak, isoform C)	Q7K0T7		FBgn0035581	Dynein, axonemal, heavy chain 3, isoform D (EC 3.6.1.3) (EC 3.6.4.5)	Q9VZ77
	182	F-box-like/WD repeat-containing protein ebi OS=Drosophila melanogaster GN=ebi PE=1 SV=2	Q95RJ9	72 kDa		38						FBgn0263102	PsqA	Q9V5N1		FBgn0035638	AT25102p (Tektin C, isoform A) (Tektin C, isoform C) (Tektin C, isoform D)	Q8T3Z0
	183	Protein lingerer OS=Drosophila melanogaster GN=lig PE=1 SV=1	Q86S05	139 kDa		38						FBgn0263289	Scribbled, isoform N	A0A0B4K6I1		FBgn0035799	Uncharacterized protein (EC 3.6.4.4)	Q9VS90
	184	DNA topoisomerase 3-beta OS=Drosophila melanogaster GN=Top3beta PE=2 SV=2	O96651	97 kDa		38						FBgn0263289	Scribbled, isoform O	A0A0B4K6M4		FBgn0036195	Dynein, axonemal, intermediate chain 2, isoform C (EC 3.6.4.4)	M9PC80
	185	Zinc finger protein on ecdysone puffs OS=Drosophila melanogaster GN=Pep PE=1 SV=1	P41073	78 kDa		38						FBgn0263289	Scribbled, isoform R	A0A0B4K784		FBgn0036195	Dynein, axonemal, intermediate chain 2, isoform B (EC 3.6.4.4)	Q9VTM3
	186	FI21126p1 OS=Drosophila melanogaster GN=nonA-l PE=1 SV=2	Q24113	70 kDa		38						FBgn0263289	Scribbled, isoform Q	A0A0B4K7W1		FBgn0036499	Uncharacterized protein	Q7KUM9
	187	DNA damage-binding protein 1 OS=Drosophila melanogaster GN=pic PE=1 SV=1	Q9XYZ5	126 kDa		37						FBgn0263289	Scribbled, isoform S	A0A0B4KHN3		FBgn0036567	Uncharacterized protein	Q9VUY2
	188	Sodium/potassium-transporting ATPase subunit alpha OS=Drosophila melanogaster GN=Atpalpha PE=1 SV=3	P13607	116 kDa		37						FBgn0263289	Scribbled, isoform U	A0A0B4KHY2		FBgn0036882	GH09006p	Q7JQV2
	189	60S ribosomal protein L10 OS=Drosophila melanogaster GN=RpL10 PE=1 SV=1	O61231	26 kDa		37						FBgn0263289	Scribbled, isoform T	A0A0B4KI37		FBgn0036882	AT19678p	Q86NU4
	190	60S ribosomal protein L11 OS=Drosophila melanogaster GN=RpL11 PE=1 SV=2	P46222	21 kDa		37						FBgn0263289	Scribbled, isoform L	E1JIZ0		FBgn0037059	GH17186p	Q95U04
	191	Uncharacterized protein OS=Drosophila melanogaster GN=CG14838 PE=4 SV=1	Q9VS90	131 kDa		36						FBgn0263289	Scribbled, isoform J	E1JIZ1		FBgn0037059	FI07739p	Q9VP67
	192	Probable ubiquitin carboxyl-terminal hydrolase FAF OS=Drosophila melanogaster GN=faf PE=1 SV=2	P55824	311 kDa		36						FBgn0263289	Scribbled, isoform M	E1JIZ2		FBgn0037254	Uncharacterized protein (EC 3.6.4.5)	Q9VN30
	193	Moira, isoform B OS=Drosophila melanogaster GN=mor PE=1 SV=1	A0A0B4JDA0	125 kDa		36						FBgn0263289	Protein lap4 (Protein scribble) (Protein smell-impaired)	Q7KRY7		FBgn0037726	Uncharacterized protein, isoform D (EC 3.6.1.3) (EC 3.6.4.5)	A0A0B4K614
	194	40S ribosomal protein S8 OS=Drosophila melanogaster GN=RpS8 PE=1 SV=1	Q8MLY8	24 kDa		36						FBgn0263289	GH07007p	Q95SR1		FBgn0037726	Uncharacterized protein, isoform F (EC 3.6.1.3) (EC 3.6.4.5)	A0A0B4K648
	195	40S ribosomal protein S2 OS=Drosophila melanogaster GN=RpS2 PE=1 SV=2	P31009	29 kDa		36						FBgn0263396	Squid, isoform E	A0A0B4K6U6		FBgn0037726	Uncharacterized protein, isoform G (EC 3.6.1.3) (EC 3.6.4.5)	A0A0B4LH20
	196	Coronin OS=Drosophila melanogaster GN=coro PE=1 SV=1	A0A0B4KEU5	58 kDa		36						FBgn0263396	RNA-binding protein squid (Heterogeneous nuclear ribonucleoprotein 40) (HNRNP 40)	Q08473		FBgn0037726	Uncharacterized protein, isoform E (EC 3.6.1.3) (EC 3.6.4.5)	Q9VH97
	197	Protein virilizer OS=Drosophila melanogaster GN=vir PE=1 SV=1	Q9W1R5	209 kDa		35						FBgn0263594	RH35990p (Fragment)	Q8IGE9		FBgn0037773	Dynein light chain (RE37471p)	Q9VH45
	198	14-3-3 protein epsilon OS=Drosophila melanogaster GN=14-3-3epsilon PE=1 SV=2	P92177	30 kDa	17	35						FBgn0263594	LD30155p (Lost)	Q9VN21		FBgn0037962	Putative inner dynein arm light chain, axonemal	Q9VGG6
	199	Polychaetoid, isoform J OS=Drosophila melanogaster GN=pyd PE=1 SV=4	Q9VHK1	188 kDa		35						FBgn0267790	Rumpelstiltskin, isoform B	A0A0B4K6Z1		FBgn0038205	Kinesin family member 19A (EC 3.6.1.3)	Q7KSK2
	200	Uncharacterized protein OS=Drosophila melanogaster GN=CG30268 PE=4 SV=3	Q9W206	145 kDa		34						FBgn0267790	GH11495p	Q8MSI9		FBgn0039246	AT27178p	Q8T3W5
	201	Transcription termination factor 2 OS=Drosophila melanogaster GN=lds PE=1 SV=2	P34739	118 kDa		34						FBgn0267790	FI21236p1 (Rumpelstiltskin, isoform A)	Q9VHC7		FBgn0039246	FI06030p	Q9VC13
	202	Quaking related 58E-2, isoform A OS=Drosophila melanogaster GN=qkr58E-2 PE=1 SV=1	Q9W254	44 kDa		34						FBgn0283442	Vasa, isoform B (Vasa, isoform C) (EC 2.7.7.-) (EC 3.6.1.3)	M9PBB5		FBgn0039510	Uncharacterized protein (EC 3.6.1.3) (EC 3.6.4.5)	Q0KI05
	203	RE08669p OS=Drosophila melanogaster GN=RpL6 PE=1 SV=1	Q9V9W3	30 kDa		34						FBgn0283442	ATP-dependent RNA helicase vasa (EC 3.6.4.13) (Antigen Mab46F11)	P09052		FBgn0039925	Kinesin-like protein	Q9V4A1
	204	60S ribosomal protein L9 OS=Drosophila melanogaster GN=RpL9 PE=1 SV=2	P50882	21 kDa		34						FBgn0283468	Supernumerary limbs, isoform B	A0A0B4KHK1		FBgn0040228	Dynactin subunit p25	Q9NHE4
	205	40S ribosomal protein S6 OS=Drosophila melanogaster GN=RpS6 PE=1 SV=1	P29327	28 kDa		34						FBgn0283468	Slimb	O44382		FBgn0040228	Dynactin 5, p25 subunit	Q9VJQ6
	206	60S ribosomal protein L7 OS=Drosophila melanogaster GN=RpL7 PE=1 SV=2	P32100	30 kDa		34						FBgn0283468	GM02031p (Fragment)	Q8MSZ8		FBgn0040232	CENP-meta, isoform E (EC 3.6.1.3) (EC 3.6.4.4)	M9PCX3
	207	Grip163 OS=Drosophila melanogaster GN=Grip163 PE=1 SV=2	Q9VTS3	155 kDa		33						FBgn0283468	LD08669p (Slimb) (Supernumerary limbs, isoform A) (Supernumerary limbs, isoform C)	Q9VDE3		FBgn0040232	CENP-meta, isoform D (EC 3.6.1.3) (EC 3.6.4.4)	M9PD87
	208	Receptor mediated endocytosis 8, isoform B OS=Drosophila melanogaster GN=Rme-8 PE=1 SV=1	A0A0B4LFW6	272 kDa		33						FBgn0000247	SD04942p	Q8T9D9		FBgn0040232	CENP-meta, isoform F (EC 3.6.1.3) (EC 3.6.4.4)	M9PFL9
	209	ATP-dependent RNA helicase abstrakt OS=Drosophila melanogaster GN=abs PE=1 SV=1	Q9V3C0	69 kDa	4	33						FBgn0000247	Claret, isoform A (Claret, isoform C) (FI02178p)	Q9VAG5		FBgn0040232	Kinesin-like kinetochore motor protein CENP-meta	Q9NCG0
	210	Target of rapamycin OS=Drosophila melanogaster GN=Tor PE=1 SV=1	Q9VK45	281 kDa		33						FBgn0001087	AP-3 complex subunit delta	M9PHJ5		FBgn0040232	CENP-meta, isoform C (EC 3.6.1.3) (EC 3.6.4.4)	Q9VKI0
	211	Uncharacterized protein OS=Drosophila melanogaster GN=CG32232 PE=4 SV=1	Q8IRA1	115 kDa		33						FBgn0001087	AP-3 complex subunit delta	M9PJM7		FBgn0040233	Mitotic kinesin-like motor protein CENP-ana	Q9NCF9
	212	FI19356p1 OS=Drosophila melanogaster GN=CG14339-RA PE=2 SV=1	Q9VPW5	118 kDa		33						FBgn0001087	AP-3 complex subunit delta (Delta adaptin subunit of AP-3) (Delta-adaptin) (Garnet protein)	P54362		FBgn0040233	CENP-ana, isoform A (EC 3.6.1.3) (EC 3.6.4.4)	Q9VKH9
	213	60S ribosomal protein L22 OS=Drosophila melanogaster GN=RpL22 PE=1 SV=2	P50887	31 kDa		33						FBgn0003210	AP-3 complex subunit beta	O77290		FBgn0040233	CENP-ana, isoform B (CENP-ana, isoform C) (EC 3.6.1.3) (EC 3.6.4.4)	X2J5P0
	214	ER membrane protein complex 1, isoform C OS=Drosophila melanogaster GN=EMC1 PE=1 SV=1	A0A0B4LGV1	100 kDa		33						FBgn0003210	AP-3 complex subunit beta	Q7YU20		FBgn0050259	Uncharacterized protein	Q9W212
	215	Meiotic P26, isoform C OS=Drosophila melanogaster GN=mei-P26 PE=4 SV=1	M9PH32	131 kDa		33						FBgn0003210	AP-3 complex subunit beta	Q9W4K1		FBgn0051363	Jupiter, isoform I	A0A0B4KG85
	216	Protein l(2)37Cc OS=Drosophila melanogaster GN=l(2)37Cc PE=2 SV=2	P24156	30 kDa		32						FBgn0010317	Cyclin J (Fragment)	Q24159		FBgn0051363	Microtubule-associated protein Jupiter	Q9I7K0
	217	AT02348p OS=Drosophila melanogaster GN=UQCR-C2 PE=1 SV=1	Q9VV75	45 kDa		32						FBgn0010317	Cyclin J, isoform B (EC 2.7.1.-) (GH04281p)	Q95U62		FBgn0052392	AT12568p	Q8T476
	218	Bifunctional glutamate/proline--tRNA ligase OS=Drosophila melanogaster GN=Aats-glupro PE=1 SV=2	P28668	189 kDa		32						FBgn0010317	Cyclin J, isoform A (EC 2.7.1.-)	Q9VZP3		FBgn0052392	GH13213p	Q9VRY7
	219	CG6652 OS=Drosophila melanogaster GN=CG6652 PE=2 SV=2	Q9VVD0	68 kDa		32						FBgn0028734	Fmr1, isoform G	A0A0B4K618		FBgn0053497	Sperm-specific dynein intermediate chain 2, isoform A (EC 3.6.4.4) (Sperm-specific dynein intermediate chain 2, isoform C)	Q7KWG3
	220	40S ribosomal protein S18 OS=Drosophila melanogaster GN=RpS18 PE=1 SV=1	P41094	18 kDa		32						FBgn0028734	Fmr1, isoform I	A0A0B4KFN9		FBgn0053497	Sperm-specific dynein intermediate chain 2, isoform B (EC 3.6.4.4)	X2JCQ7
	221	TER94, isoform E OS=Drosophila melanogaster GN=TER94 PE=1 SV=1	A0A0B4LFZ4	92 kDa		32						FBgn0028734	Fmr1, isoform H	A0A0B4KGP6		FBgn0053499	Sperm-specific dynein intermediate chain 4 (EC 3.6.4.4)	X2JCR4
	222	AT21758p OS=Drosophila melanogaster GN=muc PE=1 SV=1	Q9VM14	54 kDa		32						FBgn0028734	Fmr1, isoform J (Fmr1, isoform K)	A0A126GUS7		FBgn0063261	Dynein light chain roadblock	Q7JQ02
	223	FI16519p1 OS=Drosophila melanogaster GN=CG17387-RA PE=2 SV=1	Q9VN57	112 kDa		31						FBgn0028734	Fmr1, isoform F (RE61538p)	B3LF78		FBgn0067861	Sperm-specific dynein intermediate chain 1, isoform C (EC 3.6.4.4)	M9NE47
	224	Bub3, isoform A OS=Drosophila melanogaster GN=Bub3 PE=1 SV=1	Q9VAJ2	37 kDa		31						FBgn0028734	Synaptic functional regulator FMR1 (Fragile X mental retardation syndrome-related protein 1) (dFMR1)	Q9NFU0		FBgn0067861	Sperm-specific dynein intermediate chain 1, isoform A (EC 3.6.4.4)	Q9W5W4
	225	Protein shuttle craft OS=Drosophila melanogaster GN=stc PE=1 SV=2	P40798	123 kDa		31						FBgn0033973	GH27401p (Hermansky-Pudlak syndrome 1)	Q7K3N1		FBgn0086446	Dynactin 6, p27 subunit (RE42959p)	Q9VIZ1
	226	Rha OS=Drosophila melanogaster GN=rha PE=4 SV=1	Q9VBR7	152 kDa		31						FBgn0035121	Staphylococcal nuclease domain-containing protein 1 (EC 3.1.31.1) (Tudor staphylococcal nuclease)	Q9W0S7		FBgn0259108	Futsch, isoform F	M9NGG5
	227	Dilute class unconventional myosin, isoform C OS=Drosophila melanogaster GN=didum PE=1 SV=1	A1Z6Z8	208 kDa		31						FBgn0036826	Gametocyte-specific factor 1 homolog (Protein asterix)	Q8SWX0		FBgn0259108	Microtubule-associated protein futsch (MAP1B homolog) [Cleaved into: Futsch heavy chain; Futsch light chain LC(f)]	Q9W596
	228	Uncharacterized protein, isoform A OS=Drosophila melanogaster GN=CG31624 PE=4 SV=2	Q9VIE3	20 kDa		31						FBgn0037760	GM01353p	Q6NQY0		FBgn0261387	Serine/threonine-protein kinase CG17528 (EC 2.7.11.1) (Doublecortin-like and CAM kinase-like protein) (Protein Pk1)	Q7PLI7
	229	Smooth, isoform K OS=Drosophila melanogaster GN=sm PE=1 SV=1	A0A0B4K7H8	59 kDa		31						FBgn0037760	F-box protein 11, isoform A (F-box protein 11, isoform B)	Q9VH60		FBgn0261797	Dynein heavy chain 64C, isoform D (EC 3.6.1.3) (EC 3.6.4.5)	M9PBQ0
	230	FI01658p OS=Drosophila melanogaster GN=RpL23A PE=1 SV=1	Q9W0A8	29 kDa		31						FBgn0038013	FAM172 family protein homolog CG10038	Q95RN0		FBgn0261797	Dynein heavy chain 64C, isoform I (EC 3.6.1.3) (EC 3.6.4.5)	M9PBQ3
	231	Hpr1 OS=Drosophila melanogaster GN=Hpr1 PE=1 SV=1	Q9VNI8	81 kDa		30						FBgn0039165	GH20028p	Q95TZ2		FBgn0261797	Dynein heavy chain 64C, isoform E (EC 3.6.1.3) (EC 3.6.4.5)	M9PE73
	232	Uncharacterized protein, isoform D OS=Drosophila melanogaster GN=CG31368 PE=1 SV=2	Q7KSN8	172 kDa		30						FBgn0039165	Uncharacterized protein	Q9VCB7		FBgn0261797	Dynein heavy chain 64C, isoform G (EC 3.6.1.3) (EC 3.6.4.5)	M9PEC8
	233	ATP synthase subunit gamma, mitochondrial OS=Drosophila melanogaster GN=ATPsyngamma PE=2 SV=2	O01666	33 kDa		30						FBgn0086679	Hermansky-Pudlak syndrome 5 protein homolog (Protein pink) (dHPS5)	Q9VHN9		FBgn0261797	Dynein heavy chain 64C, isoform F (EC 3.6.1.3) (EC 3.6.4.5)	M9PEN4
	234	Symplekin OS=Drosophila melanogaster GN=Sym PE=1 SV=1	Q8MSU4	132 kDa		30						FBgn0086679	FI22457p1 (Pink, isoform B) (Pink, isoform C)	U3PV63		FBgn0261797	Dynein heavy chain 64C, isoform H (EC 3.6.1.3) (EC 3.6.4.5)	M9PHG8
	235	Eukaryotic initiation factor 4A-III OS=Drosophila melanogaster GN=eIF4AIII PE=1 SV=1	Q9VHS8	46 kDa		30						FBgn0261266	Mitochondrial cardiolipin hydrolase (EC 3.1.4.-) (Mitochondrial phospholipase) (MitoPLD) (Protein zucchini)	Q9VKD7		FBgn0261797	Dynein heavy chain, cytoplasmic (Dynein heavy chain, cytosolic) (DYHC)	P37276
	236	60S ribosomal protein L13 OS=Drosophila melanogaster GN=RpL13 PE=1 SV=1	P41126	25 kDa		30						FBgn0000146	Protein aubergine (Protein sting)	O76922		FBgn0263076	Kinesin-like protein	A0A0B4LFQ8
	237	LD20667p OS=Drosophila melanogaster GN=Zir PE=2 SV=2	Q9VPI9	235 kDa		30						FBgn0001218	Heat shock 70-kDa protein cognate 3, isoform E (LD03228p1)	F3YDH0		FBgn0263076	Kinesin-like protein	A0A126GUN4
	238	Moca-cyp, isoform A OS=Drosophila melanogaster GN=Moca-cyp PE=1 SV=1	Q9VAW1	113 kDa		30						FBgn0001218	Endoplasmic reticulum chaperone BiP (EC 3.6.4.10) (78 kDa glucose-regulated protein homolog) (GRP-78 homolog) (Binding-immunoglobulin protein homolog) (BiP) (Heat shock 70 kDa protein cognate 3) (Heat shock protein cognate 72)	P29844		FBgn0263076	Kinesin-like protein	A0A126GUN8
	239	60S ribosomal protein L10a-2 OS=Drosophila melanogaster GN=RpL10Ab PE=1 SV=2	Q9VTP4	24 kDa		30						FBgn0003165	Pumilio, isoform F	A0A0B4K612		FBgn0263076	Kinesin-like protein	A1ZAV4
	240	Protein mitoshell OS=Drosophila melanogaster GN=mtsh PE=4 SV=2	Q9VLP4	74 kDa		30						FBgn0003165	Pumilio, isoform G	A0A0B4KFF0		FBgn0263076	Kinesin-like protein	D2NUG1
	241	GH15225p OS=Drosophila melanogaster GN=Ulp1 PE=1 SV=1	Q9VWK5	172 kDa		30						FBgn0003165	Pumilio, isoform H	A0A0B4KFX7		FBgn0263076	Kinesin-like protein (Fragment)	Q00082
	242	Eukaryotic translation initiation factor 3 subunit M OS=Drosophila melanogaster GN=Tango7 PE=2 SV=1	Q7JVI3	44 kDa		30						FBgn0003165	Maternal protein pumilio	P25822		FBgn0263233	HDC06929 (Roadblock similar 54B, isoform A) (Roadblock similar 54B, isoform B)	Q6IG91
	243	CG5787, isoform A OS=Drosophila melanogaster GN=CG5787 PE=1 SV=2	Q9VK59	100 kDa		30						FBgn0003261	Rm62, isoform J (EC 3.6.1.3)	A0A0B4K624		FBgn0263988	LP11180p (Fragment)	Q8IGZ6
	244	60 kDa heat shock protein homolog 2, mitochondrial OS=Drosophila melanogaster GN=Hsp60C PE=2 SV=2	Q9VMN5	62 kDa	7	30						FBgn0003261	Rm62, isoform L (EC 3.6.1.3)	A0A0B4K6A3		FBgn0263988	Dynein intermediate chain at 61B, isoform B (EC 3.6.4.4) (Dynein intermediate chain isoform B) (GH01827p)	Q8T0V3
	245	Gudu OS=Drosophila melanogaster GN=gudu PE=2 SV=1	Q9VM21	73 kDa		29						FBgn0003261	Rm62, isoform M (EC 3.6.1.3)	A0A0B4K6K1		FBgn0263988	Dynein intermediate chain at 61B, isoform A (EC 3.6.4.4) (Dynein intermediate chain isoform A)	Q9W0U9
	246	60S ribosomal protein L13a OS=Drosophila melanogaster GN=RpL13A PE=1 SV=1	Q9VNE9	24 kDa		29						FBgn0003261	Rm62, isoform K (EC 3.6.1.3)	A0A0B4K6T7		FBgn0266521	Stathmin, isoform D	M9NEA1
	247	Protein no-on-transient A OS=Drosophila melanogaster GN=nonA PE=1 SV=2	Q04047	77 kDa		29						FBgn0003261	LP18603p (Rm62, isoform I) (EC 3.6.1.3)	C7LAE4		FBgn0266521	Stathmin, isoform B (Stathmin, isoform E)	Q8IPK0
	248	CG8963, isoform E OS=Drosophila melanogaster GN=CG8963 PE=1 SV=1	A0A0B4K891	58 kDa		29						FBgn0003261	Rm62, isoform H (EC 3.6.1.3)	E1JJ68		FBgn0266521	STATHMIN-19 (Fragment)	Q9GQR3
	249	Uncharacterized protein OS=Drosophila melanogaster GN=CG31933 PE=4 SV=2	Q9VQ50	78 kDa		29						FBgn0003261	ATP-dependent RNA helicase p62 (EC 3.6.4.13)	P19109		FBgn0266521	Stathmin (Fragment)	Q9GQR4
	250	Cullin 3, isoform F OS=Drosophila melanogaster GN=Cul3 PE=1 SV=2	Q8IP45	107 kDa		29						FBgn0003261	GH06343p	Q5LK30		FBgn0266521	RH02809p (Stathmin, isoform C) (Stathmin-14)	Q9GQR5
	251	Cytochrome c1, isoform A OS=Drosophila melanogaster GN=Cyt-c1 PE=1 SV=1	Q9VRL0	34 kDa		28						FBgn0003483	Probable ATP-dependent RNA helicase spindle-E (EC 3.6.4.13) (Homeless)	Q9VF26		FBgn0266521	Stathmin-1	Q9GQR6
	252	Aralar1, isoform F OS=Drosophila melanogaster GN=aralar1 PE=1 SV=1	A0A0B4KHW3	77 kDa		28						FBgn0004419	Putative ATP-dependent RNA helicase me31b (EC 3.6.4.13) (Maternal expression at 31B)	P23128		FBgn0266521	LD04103p (Stathmin, isoform A)	Q9VMH3
	253	Enhancer of mRNA-decapping protein 4 homolog OS=Drosophila melanogaster GN=Ge-1 PE=1 SV=2	Q9VKK1	149 kDa		28						FBgn0004872	Protein piwi (EC 3.1.26.-)	Q9VKM1		FBgn0266579	Microtubule-associated protein	A0A0B4KHQ8
	254	Brain tumor protein OS=Drosophila melanogaster GN=brat PE=1 SV=2	Q8MQJ9	110 kDa		28						FBgn0004872	P-element induced wimpy testis, isoform B (Piwi)	X2J7U0		FBgn0266579	Microtubule-associated protein	A0A0B4KI45
	255	Gamma-tubulin complex component OS=Drosophila melanogaster GN=Grip128 PE=3 SV=2	Q9VXU8	127 kDa		28						FBgn0010113	Headcase, isoform D	A0A0B4KI61		FBgn0266579	Tau, isoform H	A0A0B4LHR7
	256	Gamma-tubulin complex component 4 homolog OS=Drosophila melanogaster GN=Grip75 PE=1 SV=2	Q9VKU7	75 kDa		28						FBgn0010113	Headcase, isoform B	Q8IMI6		FBgn0266579	Microtubule-associated protein	A0A0B4LHS3
	257	RuvB-like helicase 2 OS=Drosophila melanogaster GN=rept PE=1 SV=1	Q9V3K3	54 kDa		28						FBgn0010113	Headcase protein [Cleaved into: Headcase short protein]	Q9N2M8		FBgn0266579	Microtubule-associated protein	A0A0B4LHV0
	258	GH14707p OS=Drosophila melanogaster GN=CG10859 PE=2 SV=1	Q9VJY4	73 kDa		28						FBgn0010415	Syndecan	A0A0B4K862		FBgn0266579	Microtubule-associated protein	A0A0B4LIS6
	259	CG7518, isoform F OS=Drosophila melanogaster GN=CG7518 PE=1 SV=1	A0A0B4K6G6	268 kDa		28						FBgn0010415	Syndecan	A0A0B4LG79		FBgn0266579	Microtubule-associated protein	A0A0B4LIT4
	260	Heterogeneous nuclear ribonucleoprotein 27C OS=Drosophila melanogaster GN=Hrb27C PE=1 SV=2	P48809	45 kDa		28						FBgn0010415	Syndecan	B7YZM9		FBgn0266579	Microtubule-associated protein	A0A126GV16
	261	THO complex subunit 5 OS=Drosophila melanogaster GN=thoc5 PE=1 SV=2	Q9W1F4	71 kDa		27						FBgn0010415	Syndecan	B7YZN0		FBgn0266579	MIP17104p (Tau, isoform E)	D3DMW4
	262	CG8184, isoform B OS=Drosophila melanogaster GN=CG8184 PE=1 SV=2	Q9VXR3	557 kDa		27						FBgn0010415	Syndecan	E1JGQ9		FBgn0266579	Microtubule-associated protein	Q9VB13
	263	Pacman, isoform B OS=Drosophila melanogaster GN=pcm PE=1 SV=1	E1JJR3	185 kDa		27						FBgn0010415	Syndecan	P49415		FBgn0266579	Microtubule-associated protein	Q9VB15
	264	GH11924p OS=Drosophila melanogaster GN=CG13326 PE=2 SV=1	Q7JYM7	99 kDa		27						FBgn0011207	Protein pelota (EC 3.1.-.-)	P48612		FBgn0267002	Uncoordinated-104, isoform F (EC 3.6.1.3)	A0A0B4K767
	265	GEO07301p1 OS=Drosophila melanogaster GN=RpS15 PE=1 SV=1	Q7JZW2	17 kDa		27						FBgn0011291	Transcription initiation factor TFIID subunit 11 (TAFII30 beta) (Transcription initiation factor TFIID 28 kDa subunit beta) (p28-beta)	P49906		FBgn0267002	Uncoordinated-104, isoform G (EC 3.6.1.3)	A0A0B4K7D4
	266	GEO07455p1 OS=Drosophila melanogaster GN=RpL35A PE=1 SV=1	Q9VNB9	18 kDa		27						FBgn0011837	LD36337p (Tis11 zinc finger protein, isoform C)	B3DN56		FBgn0267002	Uncoordinated-104, isoform H (EC 3.6.1.3)	A0A0B4KF91
	267	Isoleucyl-tRNA synthetase, isoform A OS=Drosophila melanogaster GN=IleRS PE=1 SV=1	Q8MSW0	141 kDa		27						FBgn0011837	Protein TIS11 (dTIS11)	P47980		FBgn0267002	Uncoordinated-104, isoform I (EC 3.6.1.3)	A0A126GUN3
	268	60S ribosomal protein L15 OS=Drosophila melanogaster GN=RpL15 PE=1 SV=1	O17445	24 kDa		27						FBgn0016034	Maelstrom, isoform D	A0A0S0WNT6		FBgn0267002	Kinesin-like protein unc-104 (Protein immaculate connections) (DUnc104)	A1ZAJ2
	269	SD02215p OS=Drosophila melanogaster GN=AspRS-m PE=1 SV=3	Q9VJH2	122 kDa		27						FBgn0016034	Protein maelstrom	Q9VNS0		FBgn0267432	Male fertility factor kl3 (EC 3.6.1.3) (EC 3.6.4.5)	A8Y5B7
	270	GH23527p OS=Drosophila melanogaster GN=eIF4E-4 PE=2 SV=1	Q9VRY0	26 kDa		27						FBgn0020261	5'-3' exoribonuclease 1 (EC 3.1.13.-)	E1JJR3		FBgn0267432	Gamma dynein	Q9GPN7
	271	Caprin homolog OS=Drosophila melanogaster GN=Capr PE=1 SV=1	Q9I7D3	104 kDa		27						FBgn0020261	5'-3' exoribonuclease 1 (EC 3.1.13.-)	Q9VWI1		FBgn0267433	Male fertility factor kl5 (EC 3.6.1.3)	Q5LJN5
	272	Eukaryotic translation initiation factor 3 subunit I OS=Drosophila melanogaster GN=Trip1 PE=1 SV=1	O02195	36 kDa		27						FBgn0020261	5'-3' exoribonuclease 1 (EC 3.1.13.-)	Q9XZU2		FBgn0267433	Dynein (Fragment)	Q9TW74
	273	Tailor, isoform A OS=Drosophila melanogaster GN=Tailor PE=1 SV=1	Q86BP3	58 kDa		27						FBgn0020306	Domino, isoform G (EC 2.3.1.48) (EC 3.6.1.3)	A0A0B4LFX8		FBgn0267433	Dynein heavy chain	Q9U3Y5
	274	Myosin-IA OS=Drosophila melanogaster GN=Myo31DF PE=2 SV=1	Q23978	117 kDa		27						FBgn0020306	Domino, isoform D (EC 2.3.1.48) (EC 3.6.1.3)	Q8MLW2		FBgn0267433	Drosophila melanogaster dynein-related heavy chain polypeptide protein (Fragment)	V9GZM3
	275	GH08474p OS=Drosophila melanogaster GN=CG11876 PE=1 SV=1	Q7K5K3	39 kDa		27						FBgn0020306	GH12111p	Q8MT92		FBgn0052823,FBgn0283432,FBgn0283433	GH16657p (Sperm-specific dynein intermediate chain 3, isoform E) (Sperm-specific dynein intermediate chain 3, isoform F) (Sperm-specific dynein intermediate chain 3, isoform G)	Q8IRZ3
	276	Glyceraldehyde-3-phosphate dehydrogenase OS=Drosophila melanogaster GN=CG9010 PE=2 SV=1	Q7JY07	37 kDa		27						FBgn0020306	LD32234p	Q960W1		FBgn0283434	FI21737p1	T2FGB0
	277	Heat shock 70 kDa protein cognate 2 OS=Drosophila melanogaster GN=Hsc70-2 PE=1 SV=2	P11146	70 kDa		27						FBgn0020306	Helicase domino (EC 3.6.4.-)	Q9NDJ2		FBgn0283476	LP05023p	Q8MS83
	278	Kinesin-like protein Klp61F OS=Drosophila melanogaster GN=Klp61F PE=1 SV=2	P46863	121 kDa		26						FBgn0022942	Cap binding protein 80, isoform B	E2QD75		FBgn0283476	Dynein heavy chain at 16F (EC 3.6.1.3) (EC 3.6.4.5)	Q9VWZ3
	279	Lamin Dm0 OS=Drosophila melanogaster GN=Lam PE=1 SV=4	P08928	71 kDa		26						FBgn0022942	Nuclear cap-binding protein subunit 1 (80 kDa nuclear cap-binding protein) (CBP80) (NCBP 80 kDa subunit)	Q7K4N3		FBgn0283476	Drosophila melanogaster dynein-related heavy chain polypeptide protein (Fragment)	V9GZL8
	280	Dynein intermediate chain at 61B, isoform A OS=Drosophila melanogaster GN=Dic61B PE=4 SV=1	Q9W0U9	87 kDa		26						FBgn0022943	Nuclear cap-binding protein subunit 2 (20 kDa nuclear cap-binding protein) (NCBP 20 kDa subunit) (CBP20)	Q9V3L6		FBgn0001202	Protein hook (dHK)	Q24185
	281	40S ribosomal protein S5b OS=Drosophila melanogaster GN=RpS5b PE=2 SV=1	Q9VFE4	26 kDa		26						FBgn0024183	LD07162p (Vasa intronic gene, isoform A) (Vasa intronic gene, isoform B) (Vasa intronic gene, isoform C) (Vasa intronic gene, isoform D)	Q9V426		FBgn0001233	Heat shock protein 83, isoform B	M9PBL3
	282	40S ribosomal protein S5a OS=Drosophila melanogaster GN=RpS5a PE=1 SV=1	Q24186	25 kDa		26						FBgn0025716	Brahma associated protein 55kD (LD29458p)	Q7K012		FBgn0001233	Heat shock protein 83 (HSP 82)	P02828
	283	MICOS complex subunit Mic60 OS=Drosophila melanogaster GN=Mitofilin PE=1 SV=4	P91928	82 kDa		26						FBgn0026086	ADARe1 (Adenosine deaminase acting on RNA, isoform O)	C6K8G3		FBgn0003950	LP08350p	Q8MST7
	284	40S ribosomal protein S7 OS=Drosophila melanogaster GN=RpS7 PE=1 SV=1	Q9VA91	22 kDa		26						FBgn0026086	ADARe2 (Adenosine deaminase acting on RNA, isoform D) (Adenosine deaminase acting on RNA, isoform K) (LD32961p)	C6K8G4		FBgn0003950	Uncoordinated (Uncoordinated, isoform A) (Uncoordinated, isoform B)	Q9VRF2
	285	LEM domain-containing protein Bocksbeutel OS=Drosophila melanogaster GN=bocks PE=1 SV=1	Q709R6	44 kDa		25						FBgn0026086	Adenosine deaminase acting on RNA, isoform M	M9NDJ0		FBgn0004167	Karst, isoform E	A8JNJ6
	286	40S ribosomal protein S13 OS=Drosophila melanogaster GN=RpS13 PE=1 SV=3	Q03334	17 kDa		25						FBgn0026086	Adenosine deaminase acting on RNA, isoform J	M9NE37		FBgn0004167	Karst, isoform G	M9PBL6
	287	FI24544p1 OS=Drosophila melanogaster GN=RpL22-like PE=1 SV=1	Q9W1T1	34 kDa		25						FBgn0026086	Adenosine deaminase acting on RNA, isoform E	M9NEQ7		FBgn0004167	Beta-heavy-spectrin (Fragment)	Q23980
	288	AT07210p OS=Drosophila melanogaster GN=toc PE=2 SV=1	Q8IPZ1	98 kDa		25						FBgn0026086	Adenosine deaminase acting on RNA, isoform I	M9NFQ6		FBgn0004167	Beta-H spectrin (Fragment)	Q7KQ57
	289	Casein kinase II subunit alpha OS=Drosophila melanogaster GN=CkIIalpha PE=1 SV=2	P08181	40 kDa		25						FBgn0026086	Adenosine deaminase acting on RNA, isoform H	M9NFQ8		FBgn0004167	Karst, isoform B	Q7KV69
	290	QKR58E-3 OS=Drosophila melanogaster GN=qkr58E-3 PE=1 SV=1	O44434	37 kDa		25						FBgn0026086	Adenosine deaminase acting on RNA, isoform F	M9NGI0		FBgn0004167	Karst, isoform C (Karst, isoform H)	Q7KV70
	291	CG3927 OS=Drosophila melanogaster GN=CG3927 PE=4 SV=2	Q9W240	31 kDa		25						FBgn0026086	Adenosine deaminase acting on RNA, isoform C (SD06892p)	Q2PE36		FBgn0004167	LP04011p	Q8MRH2
	292	Mitochondrial transcription factor A, isoform B OS=Drosophila melanogaster GN=TFAM PE=1 SV=1	Q86BR8	33 kDa		24						FBgn0026086	Double-stranded RNA-specific editase Adar (EC 3.5.-.-) (Adenosine deaminase that act on RNA) (Pre-mRNA adenosine deaminase) (RNA-editing deaminase 1) (RNA-editing enzyme 1) (dADAR) (dsRNA adenosine deaminase)	Q9NII1		FBgn0004167	BetaH spectrin (Fragment)	Q99140
	293	CG3436, isoform A OS=Drosophila melanogaster GN=CG3436 PE=1 SV=1	Q9VPL0	39 kDa		24						FBgn0026086	Adenosine deaminase acting on RNA, isoform P	X2JDG6		FBgn0004167	Karst, isoform A (Karst, isoform F)	Q9VZQ3
	294	CG6841, isoform A OS=Drosophila melanogaster GN=CG6841 PE=1 SV=2	Q9VVU6	105 kDa		24						FBgn0026086	Adenosine deaminase acting on RNA, isoform N	X2JHZ2		FBgn0004177	Serine/threonine-protein phosphatase PP2A (EC 3.1.3.16) (Protein microtubule star)	P23696
	295	GH01077p OS=Drosophila melanogaster GN=UQCR-C1 PE=1 SV=2	Q9VFF0	52 kDa		24						FBgn0026402	Nuclear inhibitor of protein phosphatase 1 (Nuclear inhibitor of protein phosphatase type 1) (SD02428p)	Q9V7W9		FBgn0004177	Serine/threonine-protein phosphatase (EC 3.1.3.16)	X2JDI1
	296	AT27789p OS=Drosophila melanogaster GN=glo PE=1 SV=1	Q9VGH5	61 kDa		24						FBgn0026722	Drosha (EC 3.1.26.3) (LD20030p) (Ribonuclease)	Q7KNF1		FBgn0010313	Corto, isoform B (Corto, isoform C) (Corto, isoform D) (Corto, isoform E)	A0A0B4LGR6
	297	Dynein assembly factor 5, axonemal OS=Drosophila melanogaster GN=HEATR2 PE=2 SV=1	Q8INF7	96 kDa		24						FBgn0026722	LD29995p	Q960Y4		FBgn0010313	Centrosomal and chromosomal factor (CCF) (Chromocentrosomin)	P41046
	298	Dynamin related protein 1, isoform A OS=Drosophila melanogaster GN=Drp1 PE=1 SV=1	Q9VQE0	83 kDa		24						FBgn0030530	Ajuba LIM protein, isoform D	M9MSA2		FBgn0010342	CP60	Q24147
	299	Trithorax group protein osa OS=Drosophila melanogaster GN=osa PE=1 SV=1	Q8IN94	284 kDa		24						FBgn0030530	Ajuba LIM protein, isoform C (Ajuba LIM protein, isoform E)	M9MSC9		FBgn0010342	LD02709p (Microtubule-associated protein 60)	Q7K180
	300	GH13594p OS=Drosophila melanogaster GN=CG14718 PE=2 SV=3	Q9VGJ3	50 kDa		24						FBgn0030530	LIM domain-containing protein jub	Q9VY77		FBgn0010382	Cyclin E, isoform C (Cyclin E, isoform D) (EC 2.7.1.-) (Cyclin E, isoform E)	A4V0R4
	301	GH24859p OS=Drosophila melanogaster GN=CG16719 PE=2 SV=1	Q9VT31	31 kDa		24						FBgn0030625	Uncharacterized protein, isoform B	Q8IR40		FBgn0010382	Cyclin E, isoform F (EC 2.7.1.-)	M9NDQ2
	302	40S ribosomal protein S14 OS=Drosophila melanogaster GN=RpS14a PE=1 SV=1	P14130	16 kDa		24						FBgn0030625	LD29352p	Q8T048		FBgn0010382	G1/S-specific cyclin-E (DmCycE)	P54733
	303	GH26960p OS=Drosophila melanogaster GN=Porin2 PE=2 SV=1	Q9VKP2	32 kDa		24						FBgn0030625	Uncharacterized protein, isoform A (Uncharacterized protein, isoform D)	Q9VXW9		FBgn0011020	Spindle assembly abnormal 4	Q9VI72
	304	GH13849p OS=Drosophila melanogaster GN=S-Lap2 PE=2 SV=1	Q9VSM7	61 kDa		24						FBgn0031488	GM03282p	Q95SC8		FBgn0011230	Purity of essence, isoform B	M9PB68
	305	Calnexin 99A, isoform A OS=Drosophila melanogaster GN=Cnx99A PE=1 SV=2	Q9VAL7	68 kDa		23						FBgn0031488	RE60986p	Q9VQK1		FBgn0011230	Protein purity of essence (Interaction calmodulin and colossal molecular mass protein) (Protein Calossin) (Protein pushover)	Q9VLT5
	306	FI04035p OS=Drosophila melanogaster GN=RhoGAP93B PE=2 SV=2	Q9VDE9	146 kDa		23						FBgn0031873	Gas41 (EC 2.3.1.48) (LD16161p)	Q9VM63		FBgn0011760	Dynein light chain	M9NDP1
	307	Acetyl-CoA carboxylase, isoform A OS=Drosophila melanogaster GN=ACC PE=1 SV=1	A1Z784	279 kDa		23						FBgn0031951	R2D2	Q2Q0K7		FBgn0011760	Dynein light chain 1, cytoplasmic (8 kDa dynein light chain) (Cut up protein)	Q24117
	308	ATP synthase subunit b, mitochondrial OS=Drosophila melanogaster GN=ATPsynB PE=2 SV=2	Q94516	27 kDa		23						FBgn0031951	R2D2	Q2Q0K8		FBgn0011760	LD24056p	Q8SX77
	309	Uncharacterized protein OS=Drosophila melanogaster GN=CG15599 PE=4 SV=3	Q9VXS2	124 kDa		23						FBgn0031951	R2D2	Q2Q0K9		FBgn0013718	Nuclear fallout, isoform J (Nuclear fallout, isoform K)	M9ND89
	310	Myosin heavy chain-like, isoform G OS=Drosophila melanogaster GN=Mhcl PE=3 SV=1	Q0KI67	242 kDa		23						FBgn0031951	R2D2	Q2Q0L0		FBgn0013718	Nuclear fallout, isoform G	M9NDQ8
	311	Ran-binding protein 16 OS=Drosophila melanogaster GN=Ranbp16 PE=2 SV=1	Q9GQN0	126 kDa		23						FBgn0031951	R2D2	Q2Q0L3		FBgn0013718	Nuclear fallout, isoform H	M9NE94
	312	Inner nuclear membrane protein Man1 OS=Drosophila melanogaster GN=MAN1 PE=1 SV=1	Q7JRE4	74 kDa		23						FBgn0031951	R2D2	Q2Q0L4		FBgn0013718	Nuclear fallout, isoform M	M9NFB1
	313	CG6614, isoform A OS=Drosophila melanogaster GN=CG6614 PE=2 SV=4	Q9VKG0	124 kDa		23						FBgn0031951	LD06392p (R2D2) (R2d2, isoform A) (R2d2, isoform B) (R2d2, isoform C)	Q9VLW8		FBgn0013718	Nuclear fallout, isoform L	M9NFB8
	314	60 kDa heat shock protein, mitochondrial OS=Drosophila melanogaster GN=Hsp60 PE=1 SV=3	O02649	61 kDa		23						FBgn0032515	Loquacious, isoform D	M9MRT5		FBgn0013718	Nuclear fallout	O61495
	315	60S ribosomal protein L23 OS=Drosophila melanogaster GN=RpL23 PE=1 SV=2	P48159	15 kDa		23						FBgn0032515	R3D1 (Fragment)	Q27IS6		FBgn0013718	Nuclear fallout, isoform E (Nuclear fallout, isoform F) (RE24122p)	Q6NN29
	316	Eukaryotic translation initiation factor 3 subunit E OS=Drosophila melanogaster GN=eIF3-S6 PE=1 SV=1	O77410	51 kDa		23						FBgn0032515	R3D1 (Fragment)	Q27IS7		FBgn0013718	Nuclear fallout, isoform D (RE37018p)	Q7KUK1
	317	RE62581p OS=Drosophila melanogaster GN=RpL21 PE=1 SV=1	Q9V9M7	18 kDa		23						FBgn0032515	Loquacious (Loquacious, isoform C)	Q4TZM6		FBgn0013718	RE46851p	Q8SYQ0
	318	LP05719p OS=Drosophila melanogaster GN=CG12309 PE=2 SV=1	Q8MS78	59 kDa		23						FBgn0032515	Loquacious, isoform A (R3D1-S)	Q8IP72		FBgn0013718	LD08622p (Nuclear fallout, isoform B)	Q8T0E0
	319	60S ribosomal protein L8 OS=Drosophila melanogaster GN=RpL8 PE=1 SV=1	Q9V3G1	28 kDa		23						FBgn0032515	Loquacious, isoform B (R3D1-L) (RE14437p)	Q9VJY9		FBgn0013718	FI18160p1 (Nuclear fallout, isoform A) (Nuclear fallout, isoform C)	Q9VUD7
	320	IP09407p OS=Drosophila melanogaster GN=CG10317 PE=2 SV=2	Q9VEW0	24 kDa		23						FBgn0032515	Loquacious, isoform F	X2J5X6		FBgn0013732	LD23309p (Scrambled, isoform A) (Scrambled, isoform B)	Q6NQZ5
	321	40S ribosomal protein S19b OS=Drosophila melanogaster GN=RpS19b PE=2 SV=3	Q7KS38	17 kDa		23						FBgn0032515	Loquacious, isoform E	X2JAB1		FBgn0015625	Cyclin B3, isoform B	A0A0B4KHT9
	322	Exchange factor for Arf 6 ortholog, isoform D OS=Drosophila melanogaster GN=Efa6 PE=1 SV=1	A8JR81	168 kDa		23						FBgn0032924	Exonuclease mut-7 homolog (EC 3.1.-.-) (Exonuclease 3'-5' domain-containing protein 3 homolog) (Protein nibbler)	Q9VIF1		FBgn0015625	G2/mitotic-specific cyclin-B3	Q9I7I0
	323	Protein argonaute-3 OS=Drosophila melanogaster GN=AGO3 PE=1 SV=3	Q7PLK0	99 kDa		22						FBgn0033062	Arsenic resistance protein 2, isoform E	A0A0B4KEI5		FBgn0015790	Drab11 (GM06568p) (RE11886p) (Rab11) (Rab11, isoform A) (Rab11, isoform B)	O18335
	324	RE60986p OS=Drosophila melanogaster GN=CG17265-RA PE=2 SV=1	Q9VQK1	67 kDa		22						FBgn0033062	Arsenic resistance protein 2, isoform F	A0A0B4KF41		FBgn0015790	RH21315p	Q8IGH2
	325	Viking, isoform A OS=Drosophila melanogaster GN=vkg PE=1 SV=1	Q9VMV5	194 kDa		22						FBgn0033062	Serrate RNA effector molecule homolog (Arsenite-resistance protein 2 homolog)	Q9V9K7		FBgn0016919	No mechanoreceptor potential B, isoform D	Q7KRS6
	326	F-box protein 11, isoform A OS=Drosophila melanogaster GN=FBXO11 PE=4 SV=1	Q9VH60	125 kDa		22						FBgn0033528	Translin (Fragment)	Q6TMH4		FBgn0016919	No mechanoreceptor potential B, isoform C	Q9V9R6
	327	Uncharacterized protein, isoform C OS=Drosophila melanogaster GN=CG10254 PE=1 SV=1	A0A0B4KHY8	154 kDa		22						FBgn0033528	GM27569p (Translin)	Q7JVK6		FBgn0017581	LK6 protein kinase	Q94548
	328	CG2807, isoform A OS=Drosophila melanogaster GN=CG2807 PE=1 SV=2	Q9VPR5	150 kDa		22						FBgn0033686	Small RNA 2'-O-methyltransferase (EC 2.1.1.n8) (HEN1 methyltransferase homolog) (DmHen1) (piRNA methyltransferase)	Q7K175		FBgn0017581	LD17393p (Lk6 kinase, isoform A) (EC 2.7.11.-) (EC 2.7.11.17)	Q9VGI4
	329	FI04459p OS=Drosophila melanogaster GN=CG13900-RA PE=1 SV=2	Q9W0M7	137 kDa		22						FBgn0033889	Uncharacterized protein, isoform B (Uncharacterized protein, isoform C) (Uncharacterized protein, isoform D) (Uncharacterized protein, isoform E)	A1Z9K0		FBgn0017581	Lk6 kinase, isoform B (EC 2.7.11.-) (EC 2.7.11.17)	Q9VGI5
	330	60S ribosomal protein L18a OS=Drosophila melanogaster GN=RpL18A PE=1 SV=1	P41093	21 kDa		22						FBgn0033889	LD17208p (Fragment)	Q8MQQ9		FBgn0020238	14-3-3 protein epsilon (Suppressor of Ras1 3-9)	P92177
	331	CG4415, isoform A OS=Drosophila melanogaster GN=CG4415 PE=2 SV=2	Q9VPV7	37 kDa		22						FBgn0034072	Dystroglycan, isoform D	A0A0C4DHF6		FBgn0021825	Dynactin subunit 2 (Dynamitin) (Dynactin 2 p50 subunit)	Q7K2D2
	332	40S ribosomal protein S11 OS=Drosophila melanogaster GN=RpS11 PE=1 SV=1	Q0E9B6	18 kDa		22						FBgn0034072	Dystroglycan, isoform B	A1ZA89		FBgn0023177	Serine/threonine-protein phosphatase 4 catalytic subunit (PP4C) (EC 3.1.3.16)	O76932
	333	40S ribosomal protein S17 OS=Drosophila melanogaster GN=RpS17 PE=1 SV=2	P17704	15 kDa		22						FBgn0034072	Dystroglycan type II (Dystroglycan, isoform A) (GH09323p)	Q8STB9		FBgn0023177	Serine/threonine-protein phosphatase (EC 3.1.3.16)	X2JG90
	334	ATP-dependent helicase brm OS=Drosophila melanogaster GN=brm PE=1 SV=2	P25439	185 kDa		22						FBgn0034072	LD04782p	Q8T0G6		FBgn0024985	Uncharacterized protein, isoform B	M9PG81
	335	Blanks OS=Drosophila melanogaster GN=blanks PE=1 SV=1	Q9VRL8	36 kDa		22						FBgn0034072	Dystroglycan type I (Dystroglycan, isoform C)	Q8WR08		FBgn0024985	Uncharacterized protein, isoform C	M9PGM0
	336	Fat-body protein 1 OS=Drosophila melanogaster GN=Fbp1 PE=2 SV=2	Q04691	120 kDa		21						FBgn0034072	Dystroglycan type III	Q8WR09		FBgn0024985	RILP-like protein homolog (Rab-interacting lysosomal protein-like)	O76878
	337	Probable ATP-dependent RNA helicase spindle-E OS=Drosophila melanogaster GN=spn-E PE=2 SV=1	Q9VF26	165 kDa		21						FBgn0034072	Dystroglycan-like protein DG (Fragment)	Q9GT67		FBgn0025612	EG:84H4.5 protein	O77279
	338	Puffyeye, isoform G OS=Drosophila melanogaster GN=puf PE=1 SV=1	A0A0B4KHF3	441 kDa		21						FBgn0034187	Uncharacterized protein, isoform C (Uncharacterized protein, isoform D)	A1ZAP7		FBgn0025612	Protein Flattop homolog (Cilia- and flagella-associated protein 126)	Q9W4I5
	339	Uncharacterized protein, isoform D OS=Drosophila melanogaster GN=CG42671 PE=4 SV=1	M9MRS6	140 kDa		21						FBgn0034187	LD34829p	Q8MRI1		FBgn0025633	EG:118B3.2 protein	O77431
	340	LD46175p OS=Drosophila melanogaster GN=sea PE=1 SV=1	Q7KSQ0	34 kDa		21						FBgn0034246	Dicer-2, isoform B (EC 3.1.21.1) (EC 3.1.26.3) (EC 3.6.1.3)	A0A0B4LFK8		FBgn0025633	FI18193p1	Q0KHX7
	341	Coatomer subunit alpha OS=Drosophila melanogaster GN=alphaCOP PE=1 SV=1	Q9W0B8	139 kDa		21						FBgn0034246	Dicer-2, isoform A (EC 3.1.21.1) (EC 3.1.26.3) (EC 3.6.1.3) (FI15132p1)	A1ZAW0		FBgn0025633	EG:118B3.2	Q9U4H0
	342	DnaJ protein homolog 1 OS=Drosophila melanogaster GN=DnaJ-1 PE=1 SV=3	Q24133	37 kDa		21						FBgn0034246	Dicer-2 (Fragment)	Q2Q3V4		FBgn0025633	Uncharacterized protein, isoform A (Uncharacterized protein, isoform E)	Q9W5E8
	343	CG2247, isoform D OS=Drosophila melanogaster GN=CG2247 PE=1 SV=1	M9NF18	115 kDa		21						FBgn0034246	Dicer-2 (Fragment)	Q2Q3V5		FBgn0025633	Uncharacterized protein, isoform G	X2J9Z8
	344	Uncharacterized protein, isoform B OS=Drosophila melanogaster GN=CG18131 PE=4 SV=1	Q0E8U8	50 kDa		21						FBgn0034246	Dicer-2 (Fragment)	Q2Q3V6		FBgn0025633	Uncharacterized protein, isoform D	X2JHS3
	345	E3 ubiquitin-protein ligase UBR1 OS=Drosophila melanogaster GN=Ubr1 PE=2 SV=2	Q9VX91	208 kDa		21						FBgn0034246	Dicer-2 (Fragment)	Q2Q3V7		FBgn0026371	Serine/threonine-protein kinase PLK4 (EC 2.7.11.21) (Polo-like kinase 4) (PLK-4) (Serine/threonine-protein kinase SAK)	O97143
	346	RE57120p OS=Drosophila melanogaster GN=CG10465 PE=2 SV=1	Q7JZ62	34 kDa		21						FBgn0034246	Dicer-2 (Fragment)	Q2Q3V8		FBgn0027500	BcDNA.LD24702 (Spindle defective 2) (EC 3.6.1.5)	Q9VV79
	347	CG3225 OS=Drosophila melanogaster GN=CG3225 PE=2 SV=2	Q9VR29	76 kDa		21						FBgn0034246	Dicer-2 (Fragment)	Q2Q3V9		FBgn0027513	Anastral spindle 2, isoform B	A0A0B4LFU9
	348	60S ribosomal protein L18 OS=Drosophila melanogaster GN=RpL18 PE=1 SV=1	Q9VS34	22 kDa		21						FBgn0034246	Dicer-2 (Fragment)	Q2Q3W0		FBgn0027513	Anastral spindle 2, isoform A	Q9XZ31
	349	Mitochondrial trifunctional protein alpha subunit, isoform B OS=Drosophila melanogaster GN=Mtpalpha PE=1 SV=1	Q8IPE8	80 kDa		21						FBgn0034246	Dicer-2 (Fragment)	Q2Q3W1		FBgn0029899	Uncharacterized protein, isoform A (Uncharacterized protein, isoform B) (Uncharacterized protein, isoform C)	Q9W3W6
	350	LP03320p OS=Drosophila melanogaster GN=sktl PE=1 SV=2	Q9W2R3	88 kDa		21						FBgn0034246	Double-strand-specific ribonuclease	Q95YG3		FBgn0029970	LD04361p (Nek2) (EC 2.7.11.-) (EC 2.7.11.13)	Q9W3N8
	351	Novel spermatogenesis regulator, isoform A OS=Drosophila melanogaster GN=nsr PE=4 SV=2	Q9W224	40 kDa		21						FBgn0034261	FI02012p (Hermansky-Pudlak syndrome 4, isoform B)	A1ZAX6		FBgn0030276	Dynein light intermediate chain, isoform B	Q8IR93
	352	Calnexin 14D OS=Drosophila melanogaster GN=Cnx14D PE=3 SV=2	Q9VXF6	73 kDa		20						FBgn0034261	Hermansky-Pudlak syndrome 4, isoform A	A1ZAX8		FBgn0030276	Dynein light intermediate chain, isoform A (Dynein light intermediate chain, isoform D) (GH06357p)	Q9VZ20
	353	CG1371 OS=Drosophila melanogaster GN=CG1371 PE=1 SV=1	A1Z843	131 kDa		20						FBgn0034261	RE07883p	Q8MT61		FBgn0030530	Ajuba LIM protein, isoform D	M9MSA2
	354	CG6790 OS=Drosophila melanogaster GN=CG6790 PE=4 SV=2	Q9VGM0	101 kDa		20						FBgn0034921	Decapping protein 1, isoform A (Decapping protein 1, isoform B)	Q9W1H5		FBgn0030530	Ajuba LIM protein, isoform C (Ajuba LIM protein, isoform E)	M9MSC9
	355	WD repeat-containing protein mio OS=Drosophila melanogaster GN=mio PE=1 SV=2	Q9VQ89	99 kDa		20						FBgn0034965	Pickpocket 29, isoform H	A0A0B4LGF3		FBgn0030530	LIM domain-containing protein jub	Q9VY77
	356	Occludin-Related Y OS=Drosophila melanogaster GN=ORY PE=1 SV=5	Q5LJN3	107 kDa		20						FBgn0034965	Pickpocket 29, isoform D (Pickpocket 29, isoform G)	A8DYP1		FBgn0030694	IP09819p (IP09919p)	Q4QQ70
	357	FI04407p OS=Drosophila melanogaster GN=SRm160 PE=1 SV=1	Q9VU43	108 kDa		20						FBgn0034965	Pickpocket 29, isoform E (Pickpocket 29, isoform F)	A8DYP2		FBgn0031191	Centriolar coiled coil protein 110kDa, isoform F	M9PI43
	358	ATP-dependent RNA helicase vasa, isoform A OS=Drosophila melanogaster GN=vas PE=1 SV=3	P09052	72 kDa		20						FBgn0035537	Probable RNA methyltransferase CG11342 (EC 2.1.1.-)	Q9VZD2		FBgn0031191	Centriolar coiled coil protein 110kDa, isoform B (Centriolar coiled coil protein 110kDa, isoform D) (Centriolar coiled coil protein 110kDa, isoform H)	Q2PDW6
	359	CG3121 OS=Drosophila melanogaster GN=CG3121 PE=2 SV=1	Q9W1D3	82 kDa		20						FBgn0035608	SD13619p	Q8MRY4		FBgn0031191	Centriolar coiled coil protein 110kDa, isoform A (Centriolar coiled coil protein 110kDa, isoform C) (Centriolar coiled coil protein 110kDa, isoform E) (Centriolar coiled coil protein 110kDa, isoform G) (GH03511p)	Q9VR58
	360	60S ribosomal protein L27a OS=Drosophila melanogaster GN=RpL27A PE=1 SV=2	P41092	17 kDa		20						FBgn0035608	Blanks (GH28067p)	Q9VRL8		FBgn0031196	FI22615p1	Q9VR64
	361	AT14585p OS=Drosophila melanogaster GN=mil PE=2 SV=2	Q9VAZ1	33 kDa		20						FBgn0035626	Protein lin-28 homolog	Q9VRN5		FBgn0031255	Bardet-Biedl syndrome 8	Q9VPP9
	362	Hephaestus, isoform L OS=Drosophila melanogaster GN=heph PE=1 SV=1	A8JRI1	67 kDa		20						FBgn0036451	LD34142p (Fragment)	Q8MR22		FBgn0031395	LP11854p	E4NKL4
	363	Cullin homolog 1 OS=Drosophila melanogaster GN=Cul1 PE=1 SV=2	Q24311	90 kDa		20						FBgn0036451	Uncharacterized protein, isoform B (Uncharacterized protein, isoform C) (Uncharacterized protein, isoform D)	Q9VUH9		FBgn0031395	Uncharacterized protein, isoform D	M9PB06
	364	Eukaryotic translation initiation factor 4E-3 OS=Drosophila melanogaster GN=eIF4E-3 PE=2 SV=2	Q9VSG1	28 kDa		20						FBgn0036534	Decapping protein 2, isoform E (LP11827p)	Q5U127		FBgn0031395	RE23541p	Q9VQ83
	365	AT09773p OS=Drosophila melanogaster GN=Vha68-3 PE=2 SV=1	Q9VK47	82 kDa		20						FBgn0036534	Decapping protein 2, isoform B (Decapping protein 2, isoform D) (SD14939p)	Q86NM7		FBgn0031395	Uncharacterized protein, isoform B	Q9VQ84
	366	CG4836, isoform E OS=Drosophila melanogaster GN=CG4836 PE=1 SV=1	B7Z0M7	133 kDa		20						FBgn0036534	GM04208p	Q8T3N6		FBgn0031519	FI21244p1 (Fidgetin, isoform B) (EC 3.-.-.-) (EC 3.6.4.3)	M9PC18
	367	CG2871 OS=Drosophila melanogaster GN=CG2871 PE=4 SV=2	Q9W4G9	47 kDa		19						FBgn0036534	Decapping protein 2, isoform A	Q9VUU4		FBgn0031519	Fidgetin-like protein 1 (EC 3.6.4.-)	Q9VQN8
	368	LD47962p OS=Drosophila melanogaster GN=ND-49 PE=1 SV=2	Q9V4E0	53 kDa		19						FBgn0037102	CR6-interacting factor (RE03703p) (RH74410p)	Q9VP13		FBgn0031550	Intraflagellar transport protein 57 homolog	Q9VQS5
	369	Cytochrome c oxidase subunit 7A, mitochondrial OS=Drosophila melanogaster GN=COX7A PE=3 SV=1	Q9VHS2	10 kDa		19						FBgn0037330	LD10028p (Fragment)	Q7K141		FBgn0031575	Centrosomal protein 97kDa, isoform D	E1JHS8
	370	Papilin OS=Drosophila melanogaster GN=Ppn PE=1 SV=2	Q868Z9	313 kDa		19						FBgn0037330	Mitochondrial ribosomal protein L44 (EC 3.1.26.3)	Q9VNC1		FBgn0031575	Centrosomal protein 97kDa, isoform B	Q9VQV7
	371	Pre-mRNA-splicing regulator female-lethal(2)D OS=Drosophila melanogaster GN=fl(2)d PE=1 SV=2	Q9Y091	59 kDa		19						FBgn0037470	Tailor, isoform C (EC 2.7.7.52)	A0A0B4KGN4		FBgn0031696	Bub1 kinase, isoform A (Bub1 kinase, isoform B) (Bub1 kinase, isoform C) (LD22858p)	Q9VMS5
	372	Glutamate carrier 1, isoform A OS=Drosophila melanogaster GN=GC1 PE=1 SV=1	Q9VGF7	35 kDa		19						FBgn0037470	Tailor, isoform A (EC 2.7.7.52)	Q86BP3		FBgn0031829	Intraflagellar transport 52	Q9VMC0
	373	Eukaryotic initiation factor 4A OS=Drosophila melanogaster GN=eIF-4a PE=1 SV=3	Q02748	46 kDa		19						FBgn0037470	Terminal uridylyltransferase Tailor (TUTase Tailor) (EC 2.7.7.52)	Q9VI58		FBgn0032034	Reduction in Cnn dots 4, isoform A (Reduction in Cnn dots 4, isoform B) (SD16838p)	Q9VLM6
	374	RNA polymerase II elongation factor Ell OS=Drosophila melanogaster GN=Ell PE=1 SV=3	Q9VW51	115 kDa		19						FBgn0038887	IP13758p (IP13958p)	Q4V551		FBgn0032119	IP11319p	Q9VLB9
	375	Cullin-associated NEDD8-dissociated protein 1 OS=Drosophila melanogaster GN=Cand1 PE=2 SV=1	Q9VKY2	139 kDa		19						FBgn0039016	Dicer-1 (Fragment)	Q27IU2		FBgn0032692	RE26667p	Q8SYZ6
	376	CG1340, isoform A OS=Drosophila melanogaster GN=CG1340 PE=2 SV=1	Q9VA45	50 kDa		19						FBgn0039016	Dicer-1 (Fragment)	Q27IU3		FBgn0032692	FI02828p	Q9VJ72
	377	40S ribosomal protein S19a OS=Drosophila melanogaster GN=RpS19a PE=1 SV=3	P39018	17 kDa		19						FBgn0039016	Dicer-1 (Fragment)	Q27IU4		FBgn0032705	Gamma-tubulin ring complex subunit Dgrip71	Q86LC4
	378	PAB-dependent poly(A)-specific ribonuclease subunit PAN2 OS=Drosophila melanogaster GN=PAN2 PE=3 SV=1	A0A0B4LEY4	139 kDa		19						FBgn0039016	Dicer-1 (Fragment)	Q27IU5		FBgn0032705	RE05579p (RE59956p)	Q8SZD0
	379	Uncharacterized protein, isoform D OS=Drosophila melanogaster GN=CG14995 PE=4 SV=1	Q8IRC2	41 kDa		19						FBgn0039016	Dicer-1 (Fragment)	Q27IU6		FBgn0032705	Grip71	Q9VJ57
	380	CG9323, isoform A OS=Drosophila melanogaster GN=CG9323 PE=2 SV=1	Q8SWT2	108 kDa		19						FBgn0039016	Dicer-1 (Fragment)	Q27IU7		FBgn0032876	Centrocortin, isoform A (Centrocortin, isoform B) (LD41224p)	Q9VIK6
	381	Chromatin-remodeling complex ATPase chain Iswi OS=Drosophila melanogaster GN=Iswi PE=1 SV=1	Q24368	119 kDa		18						FBgn0039016	Dicer-1 (Fragment)	Q27IU8		FBgn0032891	Outer segment 5	Q9VII8
	382	Uncharacterized protein, isoform F OS=Drosophila melanogaster GN=CG43143 PE=4 SV=1	A0A0B4K707	164 kDa		18						FBgn0039016	Dicer-1 (Fragment)	Q27IU9		FBgn0033264	Nuclear pore complex protein Nup50 (50 kDa nucleoporin)	Q7K0D8
	383	LD21576p OS=Drosophila melanogaster GN=Nap1 PE=1 SV=1	Q9W1G7	43 kDa		18						FBgn0039016	Endoribonuclease Dcr-1 (Protein dicer-1) (EC 3.1.26.-)	Q9VCU9		FBgn0033447	Dilatory, isoform E	A0A0B4LF10
	384	NADH dehydrogenase (Ubiquinone) 39 kDa subunit, isoform A OS=Drosophila melanogaster GN=ND-39 PE=1 SV=1	Q9VPE2	47 kDa		18						FBgn0039139	N6-adenosine-methyltransferase MT-A70-like protein (EC 2.1.1.348) (Inducer of meiosis 4)	Q9VCE6		FBgn0033447	Centrosomal protein of 131 kDa (5-azacytidine-induced protein 1) (Dilatory protein)	A1Z7Z9
	385	Uncharacterized protein, isoform A OS=Drosophila melanogaster GN=LeuRS PE=1 SV=2	Q9VQR8	135 kDa		18						FBgn0039861	Partner of drosha, isoform B	A0A0B4KI70		FBgn0033447	Dilatory, isoform D	B7YZS1
	386	Pre-mRNA-splicing factor CWC22 homolog OS=Drosophila melanogaster GN=ncm PE=1 SV=3	Q9VJ87	152 kDa		18						FBgn0039861	LD23072p (Partner of drosha, isoform A) (Partner of drosha, isoform C)	Q9V9V7		FBgn0033578	Bardet-Biedl syndrome 4, isoform B	A0A0B4LF63
	387	Eb1, isoform A OS=Drosophila melanogaster GN=Eb1 PE=1 SV=1	Q7JZD3	33 kDa		18						FBgn0039943	RE68879p	Q9W5Q1		FBgn0033578	Bardet-Biedl syndrome 4 protein homolog	A1Z8E9
	388	Sister of feo, isoform A OS=Drosophila melanogaster GN=sofe PE=4 SV=2	Q9VZ61	71 kDa		18						FBgn0041164	Armitage, isoform C	M9NDG7		FBgn0034530	LD20239p (RE02054p) (Reduction in Cnn dots 6, isoform A) (Reduction in Cnn dots 6, isoform B)	Q7JR73
	389	VAMP-associated protein of 33kDa ortholog A, isoform A OS=Drosophila melanogaster GN=Vap33 PE=1 SV=1	Q7KVX5	27 kDa		18						FBgn0041164	Probable RNA helicase armi (EC 3.6.4.13) (Protein armitage)	Q6J5K9		FBgn0034827	AT07729p	Q8IHF4
	390	Clathrin heavy chain OS=Drosophila melanogaster GN=Chc PE=1 SV=1	P29742	191 kDa		18						FBgn0041188	Ataxin-2, isoform D	A0A0B4LH64		FBgn0034827	FI21273p1 (Kinesin-like protein at 59D) (EC 3.6.1.3)	Q9W1U1
	391	Elongation factor 1-gamma OS=Drosophila melanogaster GN=Ef1gamma PE=2 SV=2	Q9NJH0	49 kDa		18						FBgn0041188	Ataxin-2 homolog (Datx2)	Q8SWR8		FBgn0035073	SD08625p	Q8T9B7
	392	RuvB-like helicase 1 OS=Drosophila melanogaster GN=pont PE=1 SV=1	Q9VH07	50 kDa		18						FBgn0042712	GH18819p	Q95SK5		FBgn0035073	LD44910p	Q9W0Z4
	393	CG2955 OS=Drosophila melanogaster GN=CG2955 PE=2 SV=2	Q9VQX0	66 kDa		18						FBgn0042712	FI04779p (HBS1, isoform A) (HBS1, isoform B)	Q9W074		FBgn0035168	Centrosomal protein cep290	Q9W0M1
	394	Uncharacterized protein, isoform B OS=Drosophila melanogaster GN=CG12493 PE=4 SV=1	M9PHF9	32 kDa		18						FBgn0051992	Protein Gawky	Q8SY33		FBgn0035295	SD06673p	Q960D2
	395	Uncharacterized protein OS=Drosophila melanogaster GN=CG33235 PE=4 SV=1	Q7KV35	174 kDa		18						FBgn0087035	Argonaute 2, isoform E	M9PFK7		FBgn0035295	Centrobin, isoform A (Centrobin, isoform B)	Q9I7U5
	396	GH02452p OS=Drosophila melanogaster GN=S-Lap3 PE=1 SV=1	Q961W5	58 kDa		18						FBgn0087035	Protein argonaute-2	Q9VUQ5		FBgn0035317	Intraflagellar transport protein 172 homolog (Osmotic avoidance abnormal protein 1 homolog) (Outer segment 2)	Q9W040
	397	IP12509p OS=Drosophila melanogaster GN=CG31907 PE=2 SV=2	Q8IPI4	49 kDa		17						FBgn0250816	Protein argonaute-3	Q7PLK0		FBgn0035741	Bardet-Biedl syndrome 1	Q9VS19
	398	AT01533p OS=Drosophila melanogaster GN=CG6089 PE=1 SV=2	Q9VKM7	76 kDa		17						FBgn0260932	Protein cutoff	Q9V629		FBgn0036118	Biogenesis of lysosome-related organelles complex 1 subunit 2 (BLOC-1 subunit 2)	Q9VTE0
	399	LD18774p OS=Drosophila melanogaster GN=OstDelta PE=1 SV=1	Q7K110	69 kDa		17						FBgn0262739	Argonaute-1 (Fragment)	Q27IR0		FBgn0036476	RE36140p (Stepping stone)	Q9VUK7
	400	Aluminum tubes, isoform G OS=Drosophila melanogaster GN=alt PE=1 SV=1	Q960Y8	99 kDa		17						FBgn0262739	Argonaute-1, isoform A (Argonaute-1, isoform C) (Argonaute-1, isoform D) (LP02696p) (SD07283p)	Q32KD4		FBgn0036480	Centrosomal protein 135kDa, isoform B	M9MSL4
	401	40S ribosomal protein S15Ab OS=Drosophila melanogaster GN=RpS15Ab PE=2 SV=3	Q7KR04	15 kDa		17						FBgn0262739	Argonaute protein (Argonaute-1, isoform B) (SD07515p)	Q7KY08		FBgn0036480	Centrosomal protein 135kDa, isoform C	M9PCK8
	402	ATP synthase subunit O, mitochondrial OS=Drosophila melanogaster GN=ATPsynO PE=2 SV=2	Q24439	22 kDa		17						FBgn0262739	LD26301p	Q8T059		FBgn0036480	Centrosomal protein 135kDa, isoform A (LD35990p)	Q960T6
	403	eIF4E-Transporter, isoform H OS=Drosophila melanogaster GN=4E-T PE=1 SV=1	L0MLQ9	111 kDa		17						FBgn0262739	LD36719p	Q960T1		FBgn0037014	Uncharacterized protein	Q9VPC7
	404	Nucleoporin at 44A, isoform A OS=Drosophila melanogaster GN=Nup44A PE=1 SV=1	Q7K2X8	40 kDa		17						FBgn0263231	Belle, isoform B (EC 3.6.1.3)	A0A0B4KGU4		FBgn0037280	FI16106p1	Q9I7P3
	405	FI16910p1 OS=Drosophila melanogaster GN=CG15144-RB PE=2 SV=2	Q9VJC4	121 kDa		17						FBgn0263231	Uncharacterized protein (Fragment)	Q9NBW6		FBgn0037375	Katanin p60 ATPase-containing subunit A1 (Katanin p60 subunit A1) (EC 5.6.1.1) (p60 katanin)	E1JJ62
	406	Peptidylprolyl isomerase OS=Drosophila melanogaster GN=CG5482 PE=1 SV=1	Q7K3D4	45 kDa		17						FBgn0263231	ATP-dependent RNA helicase bel (EC 3.6.4.13) (Protein belle)	Q9VHP0		FBgn0037375	Katanin p60 ATPase-containing subunit A1 (Katanin p60 subunit A1) (EC 5.6.1.1) (p60 katanin)	Q4QPP5
	407	40S ribosomal protein S10b OS=Drosophila melanogaster GN=RpS10b PE=1 SV=2	Q9VWG3	18 kDa		17						FBgn0263974	AT14886p	Q8MTA5		FBgn0037375	Katanin p60 ATPase-containing subunit A1 (Katanin p60 subunit A1) (EC 5.6.1.1) (p60 katanin)	Q961H1
	408	CG6512, isoform A OS=Drosophila melanogaster GN=CG6512 PE=1 SV=1	Q8T4G5	90 kDa		17						FBgn0263974	Qin	Q9VE55		FBgn0037375	Katanin p60 ATPase-containing subunit A1 (Katanin p60 subunit A1) (EC 5.6.1.1) (p60 katanin)	Q9VNI0
	409	Cnot 4 homologue, isoform L OS=Drosophila melanogaster GN=Cnot4 PE=1 SV=1	M9PCL9	117 kDa		17						FBgn0264495	Histone-lysine N-methyltransferase, H3 lysine-79 specific (EC 2.1.1.43) (Histone H3-K79 methyltransferase)	A0A0B4KFP4		FBgn0037897	Zinc finger FYVE domain-containing protein 26 homolog	Q9VGP1
	410	60S ribosomal protein L19 OS=Drosophila melanogaster GN=RpL19 PE=1 SV=2	P36241	24 kDa		17						FBgn0264495	Histone-lysine N-methyltransferase, H3 lysine-79 specific (EC 2.1.1.43) (DOT1-like protein) (dDOT1L) (Histone H3-K79 methyltransferase) (H3-K79-HMTase) (Protein grappa)	Q8INR6		FBgn0038221	IP21508p	Q9VFL0
	411	G patch domain-containing protein 1 homolog OS=Drosophila melanogaster GN=CG8833 PE=2 SV=1	Q9VUA0	108 kDa		17						FBgn0266599	Heat shock protein cognate 4, isoform G (LD25749p)	C7LA75		FBgn0038248	Protein Cep78 homolog	Q9VFH6
	412	CG1316 OS=Drosophila melanogaster GN=CG1316 PE=1 SV=2	Q9VZE4	52 kDa		17						FBgn0266599	Heat shock 70 kDa protein cognate 4 (Heat shock 70 kDa protein 88E)	P11147		FBgn0038358	GH11140p	Q9VF41
	413	LP24076p OS=Drosophila melanogaster GN=CG10869 PE=2 SV=2	Q9VQ22	73 kDa		17						FBgn0283682	Enhancer of mRNA-decapping protein 4 homolog	Q9VKK1		FBgn0038569	Uncharacterized protein, isoform B	A0A0B4LH99
	414	LD28815p OS=Drosophila melanogaster GN=Usp10 PE=1 SV=2	Q9W0L7	165 kDa		17						FBgn0000928	AT22217p	Q8MZ98		FBgn0038569	Protein TAPT1 homolog	Q9VED0
	415	AP-2 complex subunit alpha OS=Drosophila melanogaster GN=AP-2alpha PE=1 SV=1	P91926	106 kDa		17						FBgn0000928	Fs(1)YB	Q9UB20		FBgn0038598	GH14048p	Q9VE97
	416	FI19901p1 OS=Drosophila melanogaster GN=S-Lap5 PE=2 SV=1	A1Z9G3	60 kDa		17						FBgn0000928	Female sterile (1) Yb	Q9W4W2		FBgn0038965	Mob as tumor suppressor, isoform B (Mob as tumor suppressor, isoform C)	A0A0B4KGK3
	417	Eukaryotic translation initiation factor 3 subunit H OS=Drosophila melanogaster GN=eIF-3p40 PE=1 SV=2	Q9U9Q4	38 kDa		17						FBgn0001206	RE54143p	Q7YU57		FBgn0038965	MOB kinase activator-like 1 (Mob as tumor suppressor protein 1) (Dmob1) (Mps one binder kinase activator-like 1)	Q95RA8
	418	Ectoderm-expressed 4, isoform G OS=Drosophila melanogaster GN=Ect4 PE=1 SV=1	A8JNN2	169 kDa		17						FBgn0001206	Hmr (Hybrid male rescue)	Q86CW5		FBgn0039110	Ran binding protein 3, isoform B	A0A0B4KGQ0
	419	Accessory gland protein Acp36DE OS=Drosophila melanogaster GN=Acp36DE PE=2 SV=1	Q9V3R1	102 kDa		17						FBgn0001206	Uncharacterized protein	Q9XZ33		FBgn0039110	LD02979p (Ran binding protein 3, isoform A)	Q9VCI7
	420	CG4329 OS=Drosophila melanogaster GN=CG4329 PE=2 SV=1	Q9W235	136 kDa		16						FBgn0034217	LD09786p (Lethal hybrid rescue)	Q95RV3		FBgn0039141	Spastin (EC 5.6.1.1)	A0A0B4LHJ5
	421	GM14163p OS=Drosophila melanogaster GN=ND-51 PE=1 SV=1	Q9VMI3	52 kDa		16						FBgn0037205	Putative ATP-dependent RNA helicase BoYb (EC 3.6.4.13) (Brother of Yb)	Q9VNP5		FBgn0039141	Spastin (EC 5.6.1.1)	A0A126GV10
	422	BcDNA.LD02793 OS=Drosophila melanogaster GN=Prp19 PE=1 SV=1	Q7KLW9	55 kDa		16						FBgn0037707	LD23870p (RNA-binding protein S1)	Q9VHC0		FBgn0039141	Spastin (EC 5.6.1.1)	A0A126GV13
	423	Patronin OS=Drosophila melanogaster GN=Patronin PE=1 SV=1	A1ZAU8	184 kDa		16						FBgn0051755	Putative ATP-dependent RNA helicase SoYb (EC 3.6.4.13) (Sister of Yb)	Q9VL52		FBgn0039141	Spastin (EC 5.6.1.1) (D-Spastin) (Dm-Spastin) (Dspastin)	Q8I0P1
	424	Glutactin OS=Drosophila melanogaster GN=Glt PE=1 SV=2	P33438	119 kDa		16						FBgn0263198	LD46360p	Q8MRH4		FBgn0039201	Uncharacterized protein, isoform A (Uncharacterized protein, isoform B)	Q9VC70
	425	AT11025p OS=Drosophila melanogaster GN=fan PE=2 SV=3	Q9VSD3	25 kDa		16						FBgn0263198	Acinus, isoform A (Acinus, isoform B) (Acinus, isoform C) (LD23757p)	Q9VJ12		FBgn0039302	E3 SUMO-protein ligase RanBP2 (EC 2.3.2.-) (358 kDa nucleoporin) (Nuclear pore complex protein Nup358)	A0A0B4K7J2
	426	IP10714p OS=Drosophila melanogaster GN=CG10909 PE=2 SV=1	Q9VG21	39 kDa		16						FBgn0000114	Bruno 1, isoform H (Bruno 1, isoform I) (Bruno 1, isoform J) (Bruno 1, isoform K)	M9PDB0		FBgn0039731	Spindle assembly abnormal protein 6 homolog	Q9VAC8
	427	Pop2, isoform D OS=Drosophila melanogaster GN=Pop2 PE=1 SV=1	E1JHY7	40 kDa		16						FBgn0000114	Bruno	O02374		FBgn0040010	Uncharacterized protein, isoform B (Uncharacterized protein, isoform C) (Uncharacterized protein, isoform D)	M9PGG8
	428	Importin subunit beta OS=Drosophila melanogaster GN=Fs(2)Ket PE=2 SV=2	O18388	99 kDa		16						FBgn0000114	Testis-specific RNP-type RNA binding protein	O18409		FBgn0040010	RE19335p	Q8SXJ8
	429	GEO07453p1 OS=Drosophila melanogaster GN=RpL26 PE=1 SV=1	Q9VVU2	17 kDa		16						FBgn0000114	Bruno 1, isoform F	Q8IP89		FBgn0040207	Katanin p80 WD40 repeat-containing subunit B1 (Katanin p80 subunit B1) (p80 katanin)	Q0KHS0
	430	AT06668p OS=Drosophila melanogaster GN=Rpt4R PE=2 SV=1	Q9VTQ9	45 kDa		16						FBgn0000114	Bruno 1, isoform B (Bruno 1, isoform G) (FI19388p1)	Q8IP90		FBgn0040207	Katanin p80 WD40 repeat-containing subunit B1 (Katanin p80 subunit B1) (p80 katanin)	Q8SXM2
	431	CG2053, isoform A OS=Drosophila melanogaster GN=CG2053 PE=2 SV=3	Q9V9S3	34 kDa		16						FBgn0000114	GM15173p	Q8MSG0		FBgn0040207	Katanin p80 WD40 repeat-containing subunit B1 (Katanin p80 subunit B1) (p80 katanin)	Q9NHF0
	432	CG3061 OS=Drosophila melanogaster GN=CG3061 PE=1 SV=1	Q9VFP0	42 kDa		16						FBgn0000114	Bruno 1, isoform D (RE72594p)	Q8SYC0		FBgn0040207	Katanin p80 WD40 repeat-containing subunit B1 (Katanin p80 subunit B1) (p80 katanin)	X2JKM9
	433	CG6686, isoform A OS=Drosophila melanogaster GN=CG6686 PE=1 SV=1	Q95TU2	113 kDa		16						FBgn0000114	Bruno 1, isoform A (Bruno 1, isoform E) (LD29068p)	Q960Z4		FBgn0040208	Katanin p60 ATPase-containing subunit A1 (Katanin p60 subunit A1) (EC 5.6.1.1) (p60 katanin)	A0A0B4KFL3
	434	GEO07602p1 OS=Drosophila melanogaster GN=RpL12 PE=1 SV=1	Q9W1B9	18 kDa		16						FBgn0001942	Eukaryotic translation initiation factor 4A, isoform E (EC 2.7.7.-) (EC 3.6.1.3) (Eukaryotic translation initiation factor 4A, isoform F) (LD22268p)	C9QP42		FBgn0040208	Katanin p60 ATPase-containing subunit A1 (Katanin p60 subunit A1) (EC 5.6.1.1) (p60 katanin)	Q8SZ40
	435	PAB-dependent poly(A)-specific ribonuclease subunit PAN3 OS=Drosophila melanogaster GN=CG11486 PE=1 SV=1	Q95RR8	85 kDa		16						FBgn0001942	Eukaryotic initiation factor 4A (EC 3.6.4.13) (ATP-dependent RNA helicase eIF4A)	Q02748		FBgn0040208	Katanin p60 ATPase-containing subunit A1 (Katanin p60 subunit A1) (EC 5.6.1.1) (p60 katanin)	Q9NHF1
	436	60S ribosomal protein L24 OS=Drosophila melanogaster GN=RpL24 PE=1 SV=1	Q9VJY6	18 kDa		16						FBgn0003401	Inactive peptidyl-prolyl cis-trans isomerase shutdown	Q9W1I9		FBgn0040208	Katanin p60 ATPase-containing subunit A1 (Katanin p60 subunit A1) (EC 5.6.1.1) (p60 katanin)	Q9VN89
	437	Dynein heavy chain at 62B OS=Drosophila melanogaster GN=Dhc62B PE=4 SV=2	Q7KVA7	455 kDa		16						FBgn0004047	Vitellogenin-3 (Vitellogenin III) (Yolk protein 3)	P06607		FBgn0050441	Uncharacterized protein	A1Z6F0
	438	CG9641, isoform A OS=Drosophila melanogaster GN=CG9641 PE=1 SV=1	Q9VQJ6	60 kDa		16						FBgn0004047	Yolk protein 3, isoform B (EC 3.1.1.-) (EC 3.1.1.1)	X2JEX8		FBgn0051802	AT22559p	Q8T415
	439	40S ribosomal protein S15Aa OS=Drosophila melanogaster GN=RpS15Aa PE=1 SV=2	P48149	15 kDa		16						FBgn0011230	Purity of essence, isoform B	M9PB68		FBgn0053052	RAB6-interacting golgin	Q8IQQ4
	440	Eukaryotic translation initiation factor 3 subunit F-2 OS=Drosophila melanogaster GN=eIF3-S5-2 PE=3 SV=2	A1Z6K7	33 kDa		16						FBgn0011230	Protein purity of essence (Interaction calmodulin and colossal molecular mass protein) (Protein Calossin) (Protein pushover)	Q9VLT5		FBgn0067317	Chibby, isoform C	A0A0B4KHL3
	441	60S ribosomal protein L14 OS=Drosophila melanogaster GN=RpL14 PE=1 SV=1	P55841	19 kDa		16						FBgn0016053	GEO12759p1 (Polar granule component, isoform A) (Polar granule component, isoform C) (Polar granule component, isoform D)	A8DYL7		FBgn0067317	Chibby, isoform E	B9A0M5
	442	40S ribosomal protein S20 OS=Drosophila melanogaster GN=RpS20 PE=1 SV=1	P55828	13 kDa		16						FBgn0016053	RE14873p	Q8SZ69		FBgn0085446	Uncharacterized protein, isoform D	A8JUZ8
	443	FI22161p1 OS=Drosophila melanogaster GN=CG15262-RA PE=2 SV=1	Q9V3I9	50 kDa		16						FBgn0027529	MIP19735p (Tapas, isoform F)	D5AEP3		FBgn0085446	Uncharacterized protein, isoform F	A8JUZ9
	444	RE25263p OS=Drosophila melanogaster GN=RpL30 PE=1 SV=1	Q9VJ19	12 kDa		16						FBgn0027529	FI17112p1 (Tapas, isoform D)	E1JGN5		FBgn0085446	Uncharacterized protein, isoform H (Uncharacterized protein, isoform J) (Uncharacterized protein, isoform U)	A8JV00
	445	40S ribosomal protein S23 OS=Drosophila melanogaster GN=RpS23 PE=1 SV=1	Q8T3U2	16 kDa		16						FBgn0027529	Tapas, isoform B	Q0E910		FBgn0085446	Uncharacterized protein, isoform C	A8JV02
	446	CG5342 OS=Drosophila melanogaster GN=CG5342 PE=4 SV=3	Q9VGL9	96 kDa		16						FBgn0027529	Tapas, isoform A	Q7KN83		FBgn0085446	Uncharacterized protein, isoform I	E2QD99
	447	AP complex subunit beta OS=Drosophila melanogaster GN=AP-1-2beta PE=1 SV=1	Q24253	101 kDa		16						FBgn0027529	GH22439p	Q95SJ5		FBgn0085446	Uncharacterized protein, isoform K	M9MS17
	448	Lethal (2) 41Ab, isoform A OS=Drosophila melanogaster GN=l(2)41Ab PE=4 SV=1	A0A0B7P7M6	105 kDa		16						FBgn0031401	Tudor and KH domain-containing protein homolog (Partner of PIWIs protein)	Q9VQ91		FBgn0085446	Uncharacterized protein, isoform L	M9MSA5
	449	CG6255 OS=Drosophila melanogaster GN=CG6255 PE=2 SV=1	Q9VDW7	36 kDa		16						FBgn0033921	FI02030p (Tejas)	A1Z9P1		FBgn0085446	Uncharacterized protein, isoform O	M9PDW3
	450	Glycerol-3-phosphate dehydrogenase OS=Drosophila melanogaster GN=CG2137 PE=3 SV=1	A1Z707	80 kDa		16						FBgn0033921	RE23690p	Q8SZ14		FBgn0085446	Uncharacterized protein, isoform T	M9PDW8
	451	Arrest, isoform B OS=Drosophila melanogaster GN=bru1 PE=2 SV=1	Q8IP90	88 kDa		16						FBgn0034098	FI20010p1 (Krimper)	A1ZAC4		FBgn0085446	Uncharacterized protein, isoform P	M9PGI5
	452	Pyruvate dehydrogenase E1 component subunit alpha OS=Drosophila melanogaster GN=CG7024 PE=2 SV=1	Q9W4H4	53 kDa		16						FBgn0034098	RE66405p	Q8IGM1		FBgn0085446	Uncharacterized protein, isoform R	M9PGT0
	453	DNA-binding protein modulo OS=Drosophila melanogaster GN=mod PE=1 SV=2	P13469	60 kDa		15						FBgn0034098	LD30829p	Q95TQ3		FBgn0085446	Uncharacterized protein, isoform Q	M9PH75
	454	Chromator, isoform A OS=Drosophila melanogaster GN=Chro PE=1 SV=1	Q86BS3	101 kDa	3	15						FBgn0036330	Protein Exd1 homolog (DmExd1) (Exonuclease 3'-5' domain-containing protein 1 homolog) (Exonuclease 3'-5' domain-like-containing protein 1 homolog)	Q9VU31		FBgn0085446	Uncharacterized protein, isoform V	M9PH82
	455	CG6961 OS=Drosophila melanogaster GN=CG6961 PE=2 SV=2	Q9VWQ3	53 kDa		15						FBgn0041775	Trailer hitch, isoform G	M9PCB7		FBgn0085446	Uncharacterized protein, isoform M	M9PJ79
	456	LD15349p OS=Drosophila melanogaster GN=Pih1D1 PE=1 SV=1	Q9VK57	38 kDa		15						FBgn0041775	Trailer hitch, isoform C	M9PF14		FBgn0085446	Uncharacterized protein, isoform S	M9PJ82
	457	Sc2 OS=Drosophila melanogaster GN=Sc2 PE=1 SV=1	Q9VZL3	34 kDa		15						FBgn0041775	Trailer hitch, isoform H	M9PF20		FBgn0085446	GH02414p	Q95TC5
	458	FI03495p OS=Drosophila melanogaster GN=Tom70 PE=1 SV=2	Q9VKC8	66 kDa		15						FBgn0041775	Trailer hitch, isoform E	M9PFB2		FBgn0085446	GH23906p	Q961G7
	459	LD25692p OS=Drosophila melanogaster GN=l(2)37Cb PE=1 SV=1	Q9VIZ3	103 kDa	2	15						FBgn0041775	Trailer hitch, isoform D	M9PFF9		FBgn0085446	Uncharacterized protein, isoform N	R9PY45
	460	IP21091p OS=Drosophila melanogaster GN=CG14353-RA PE=1 SV=1	Q9VVM7	41 kDa		15						FBgn0041775	Trailer hitch, isoform I	M9PFG3		FBgn0085446	Uncharacterized protein, isoform X	X2JDY1
	461	Poly(U)-binding-splicing factor half pint OS=Drosophila melanogaster GN=pUf68 PE=1 SV=2	Q8T6B9	68 kDa		15						FBgn0041775	Trailer hitch, isoform F	M9PI44		FBgn0085446	Uncharacterized protein, isoform Y	X2JEC4
	462	60S ribosomal protein L32 OS=Drosophila melanogaster GN=RpL32 PE=1 SV=3	P04359	16 kDa		15						FBgn0041775	GH08269p (Trailer hitch, isoform A) (Trailer hitch, isoform B)	Q9VTZ0		FBgn0085446	Uncharacterized protein, isoform W	X2JIN0
	463	RNA-binding protein OS=Drosophila melanogaster GN=Rbp9 PE=4 SV=4	Q9VQJ0	47 kDa		15						FBgn0261791	Probable small nuclear ribonucleoprotein G (snRNP-G) (Sm protein G) (Sm-G) (SmG)	Q9VXE0		FBgn0086251	Deadlock, isoform C	M9PDK1
	464	Cation-transporting ATPase OS=Drosophila melanogaster GN=CG6230-RA PE=1 SV=1	Q9VKJ6	136 kDa		15						FBgn0262743	Female sterile (2) ketel, isoform B (Female sterile (2) ketel, isoform C) (Female sterile (2) ketel, isoform D) (Female sterile (2) ketel, isoform E)	M9NDC3		FBgn0086251	Deadlock, isoform B	M9PDW9
	465	Heterogeneous nuclear ribonucleoprotein A1 OS=Drosophila melanogaster GN=Hrb98DE PE=2 SV=1	P07909	39 kDa		15						FBgn0262743	Importin subunit beta (Karyopherin subunit beta) (Protein ketel)	O18388		FBgn0086251	Protein deadlock	Q9VIF5
	466	GH01042p OS=Drosophila melanogaster GN=CG17401 PE=2 SV=1	Q8T0V8	20 kDa		15						FBgn0267385	Pyruvate kinase (PK) (EC 2.7.1.40)	O62619		FBgn0086346	ALG-2 interacting protein X (LD25543p)	Q9VB05
	467	Guanine nucleotide-binding protein subunit beta-like protein OS=Drosophila melanogaster GN=Rack1 PE=1 SV=2	O18640	36 kDa		15						FBgn0086908	Histone-lysine N-methyltransferase eggless (EC 2.1.1.43) (SETDB1 homolog)	Q32KD2		FBgn0259736	Uncharacterized protein, isoform D	Q7KS66
	468	60S ribosomal protein L28 OS=Drosophila melanogaster GN=RpL28 PE=1 SV=1	Q9VZS5	16 kDa		15						FBgn0004400	Rhino	Q49BK5		FBgn0259736	LD43488p	Q960N1
	469	G protein-coupled receptor kinase interacting ArfGAP OS=Drosophila melanogaster GN=Git PE=1 SV=1	Q95RG8	81 kDa		15						FBgn0004400	Rhino	Q49BK6		FBgn0259736	Uncharacterized protein, isoform B (Uncharacterized protein, isoform E)	Q9VD46
	470	Eukaryotic translation initiation factor 3 subunit G-B OS=Drosophila melanogaster GN=eIF3gb PE=3 SV=1	Q9VDM6	31 kDa		15						FBgn0004400	Rhino	Q49BK7		FBgn0259982	GEO12025p1 (IP04426p) (Lethal (2) 35Cc, isoform A) (Lethal (2) 35Cc, isoform B)	Q9VJP9
	471	Protein boule OS=Drosophila melanogaster GN=bol PE=1 SV=1	Q24207	25 kDa		15						FBgn0004400	Rhino	Q49BK8		FBgn0260439	MIP33436p1 (Protein phosphatase 2A at 29B, isoform E)	H5V8B8
	472	60S ribosomal protein L31 OS=Drosophila melanogaster GN=RpL31 PE=1 SV=1	Q9V597	15 kDa		15						FBgn0004400	Rhino	Q49BK9		FBgn0260439	Protein phosphatase 2A at 29B, isoform C	M9MQH9
	473	ADP/ATP translocase OS=Drosophila melanogaster GN=Ant2 PE=2 SV=1	O62526	34 kDa		15						FBgn0004400	Rhino	Q49BL1		FBgn0260439	Protein phosphatase 2A at 29B, isoform D	M9NDI6
	474	Rho-type guanine nucleotide exchange factor, isoform A OS=Drosophila melanogaster GN=RtGEF PE=1 SV=1	Q9VIN1	75 kDa		15						FBgn0004400	Rhino	Q49BL2		FBgn0260439	Serine/threonine-protein phosphatase PP2A 65 kDa regulatory subunit (PR65) (Protein phosphatase PP2A regulatory subunit A)	P36179
	475	GH09976p OS=Drosophila melanogaster GN=CG6128 PE=2 SV=1	Q9VTJ5	44 kDa		15						FBgn0004400	Rhino	Q49BL4		FBgn0260439	RE28669p	Q8MT47
	476	Probable E3 ubiquitin-protein ligase sinah OS=Drosophila melanogaster GN=sinah PE=1 SV=2	Q8T3Y0	40 kDa		15						FBgn0004400	Rhino	Q49BL8		FBgn0260799	Adherens junction protein p120	Q7PLI0
	477	Cullin 4, isoform A OS=Drosophila melanogaster GN=Cul4 PE=1 SV=1	Q5BI50	94 kDa		14						FBgn0004400	Rhino	Q49BM0		FBgn0260799	LD03740p	Q8T0H3
	478	FI07663p OS=Drosophila melanogaster GN=tex PE=1 SV=1	Q9VHT2	36 kDa		14						FBgn0004400	RE36324p (Rhino)	Q7JXA8		FBgn0260799	Arm repeat protein	Q9NHP1
	479	V-type proton ATPase catalytic subunit A isoform 2 OS=Drosophila melanogaster GN=Vha68-2 PE=1 SV=2	Q27331	68 kDa		14						FBgn0014189	Helicase at 25E, isoform D (EC 3.6.1.3)	M9PC90		FBgn0260933	Reduced mechanoreceptor potential A, isoform B	Q7KTZ4
	480	IP07030p OS=Drosophila melanogaster GN=CG15124 PE=2 SV=1	Q4V5L1	22 kDa		14						FBgn0014189	ATP-dependent RNA helicase WM6 (DEAD box protein UAP56) (Dmrnahel) (EC 3.6.4.13) (HEL/UAP56)	Q27268		FBgn0260933	LP14662p (Reduced mechanoreceptor potential A, isoform C)	Q9VPR0
	481	LD15904p OS=Drosophila melanogaster GN=pzg PE=1 SV=1	Q9VP57	105 kDa	7	14						FBgn0086251	Deadlock, isoform C	M9PDK1		FBgn0261004	Asterless (GH02902p)	Q9VNE4
	482	Cytochrome b OS=Drosophila melanogaster GN=mt:Cyt-b PE=3 SV=1	P18935	43 kDa		14						FBgn0086251	Deadlock, isoform B	M9PDW9		FBgn0261858	GEO02508p1 (HDC08084)	Q6ILY6
	483	Septin interacting protein 2, isoform C OS=Drosophila melanogaster GN=sip2 PE=1 SV=1	Q7KTL4	71 kDa		14						FBgn0086251	Protein deadlock	Q9VIF5		FBgn0262167	LD07765p	Q961D7
	484	LD25561p OS=Drosophila melanogaster GN=ND-30 PE=1 SV=1	Q9VZU4	30 kDa		14						FBgn0033273	GH09064p (Gasz)	Q7K5K0		FBgn0262167	Anastral spindle 1, isoform A (Anastral spindle 1, isoform C)	Q9VC64
	485	DM7 family protein CG15333 OS=Drosophila melanogaster GN=CG15333 PE=2 SV=3	Q9W3L5	61 kDa		14						FBgn0027579	Minotaur, isoform B (EC 2.3.1.15)	Q8IMM7		FBgn0264855	AP-2 complex subunit alpha (Alpha-adaptin)	P91926
	486	Adaptor protein complex 2, mu subunit, isoform A OS=Drosophila melanogaster GN=AP-2mu PE=1 SV=1	O62530	50 kDa		14						FBgn0027579	MIP21506p (Minotaur, isoform C) (EC 2.3.1.15)	Q8IMM8		FBgn0265101	CG9617 (Fragment)	Q2XYI8
	487	UPF0769 protein CG18675 OS=Drosophila melanogaster GN=CG18675 PE=2 SV=2	Q9VZH1	33 kDa		14						FBgn0027579	BcDNA.GH07066 (Minotaur, isoform A) (EC 2.3.1.15) (Minotaur, isoform E)	Q9Y137		FBgn0265101	RH27607p	Q8SY87
	488	Guanine nucleotide-binding protein subunit beta-1 OS=Drosophila melanogaster GN=Gbeta13F PE=1 SV=1	P26308	37 kDa		14						FBgn0039562	Glycoprotein 93 (LD23641p)	Q9VAY2		FBgn0265101	CG9617 protein (CG9617-PA) (FI02883p) (Suppressor-of-G2-allele-of-skp1)	Q9VHT3
	489	Uncharacterized protein OS=Drosophila melanogaster GN=CG14651 PE=4 SV=3	Q9VN30	127 kDa		14										FBgn0266111	Anastral spindle 3	A1Z8X3
	490	LD29830p OS=Drosophila melanogaster GN=Srp54 PE=1 SV=1	Q9VL71	58 kDa		14										FBgn0266566	Uncharacterized protein, isoform E (Uncharacterized protein, isoform G)	A0A0B4LH69
	491	Homer, isoform F OS=Drosophila melanogaster GN=homer PE=1 SV=1	M9PB54	43 kDa		14										FBgn0266566	Uncharacterized protein, isoform H	A0A0B4LHA1
	492	Putative ATP-dependent RNA helicase me31b OS=Drosophila melanogaster GN=me31B PE=1 SV=3	P23128	52 kDa		14										FBgn0266566	Uncharacterized protein, isoform F	A0A0B4LHH2
	493	LD27030p OS=Drosophila melanogaster GN=Nup50 PE=1 SV=1	Q7K0D8	59 kDa		14										FBgn0266566	Uncharacterized protein, isoform I	A0A0B4LIA2
	494	Actin-like protein 53D OS=Drosophila melanogaster GN=Arp53D PE=2 SV=2	P45891	42 kDa		14										FBgn0266566	RE13779p	Q6NR11
	495	Dynein light chain 1, cytoplasmic OS=Drosophila melanogaster GN=ctp PE=1 SV=1	Q24117	10 kDa		14										FBgn0266566	Uncharacterized protein, isoform B	Q9VF12
	496	Nucleoporin 358kD, isoform B OS=Drosophila melanogaster GN=Nup358 PE=1 SV=1	A0A0B4K7J2	299 kDa		14										FBgn0266566	Uncharacterized protein, isoform C	Q9VF13
	497	rRNA 2'-O-methyltransferase fibrillarin OS=Drosophila melanogaster GN=Fib PE=2 SV=1	Q9W1V3	35 kDa		14										FBgn0266708	Protein Cep89 homolog	Q7JVA5
	498	60S ribosomal protein L17 OS=Drosophila melanogaster GN=RpL17 PE=1 SV=1	Q9W3W8	22 kDa		14										FBgn0266709	Zinc finger MYND domain-containing protein 10 homolog	Q9VU41
	499	Dynein light chain 2, cytoplasmic OS=Drosophila melanogaster GN=Cdlc2 PE=3 SV=1	O96860	10 kDa		14										FBgn0283503	Neuralized E3 ubiquitin protein ligase 4	A0A1L4AAD6
	500	LD18435p OS=Drosophila melanogaster GN=twin PE=1 SV=1	Q7K112	63 kDa		14										FBgn0283724	Girdin, isoform C	M9PDY5
	501	Polypeptide N-acetylgalactosaminyltransferase 5 OS=Drosophila melanogaster GN=pgant5 PE=2 SV=2	Q6WV17	72 kDa		14										FBgn0283724	Girdin, isoform E	M9PE55
	502	26S proteasome non-ATPase regulatory subunit 1 OS=Drosophila melanogaster GN=Rpn2 PE=1 SV=1	Q9V3P6	113 kDa		14										FBgn0283724	Girdin, isoform D	M9PEG0
	503	Protein tumorous imaginal discs, mitochondrial OS=Drosophila melanogaster GN=l(2)tid PE=1 SV=2	Q27237	56 kDa		14										FBgn0283724	Girdin, isoform B (LD40094p)	Q8SX64
	504	GH13256p OS=Drosophila melanogaster GN=Thiolase PE=1 SV=1	Q9W1H8	51 kDa		14										FBgn0283724	Girdin, isoform A	Q9VZT7
	505	Neurofibromin 1, isoform F OS=Drosophila melanogaster GN=Nf1 PE=4 SV=1	A0A0B4KHX4	310 kDa		14										FBgn0000063	Monopolar spindle 1, isoform B (EC 2.7.12.1)	A0A0B4KG66
	506	Mitochondrial import receptor subunit TOM40 homolog 2 OS=Drosophila melanogaster GN=tomboy40 PE=2 SV=1	A1Z6L1	37 kDa		14										FBgn0000063	LD04521p (Monopolar spindle 1, isoform A) (EC 2.7.12.1)	Q9VEH1
	507	CG3491 OS=Drosophila melanogaster GN=CG3491 PE=4 SV=1	Q9V453	203 kDa		14										FBgn0000140	Protein abnormal spindle	Q9VC45
	508	CG3726, isoform B OS=Drosophila melanogaster GN=CG3726 PE=4 SV=1	X2JDV1	74 kDa		13										FBgn0000147	Aurora	Q27393
	509	Connector enhancer of KSR protein CNK OS=Drosophila melanogaster GN=cnk PE=2 SV=1	Q7KNQ9	171 kDa		13										FBgn0000147	Aurora A (EC 2.7.11.-) (EC 2.7.12.1) (LD16949p)	Q9VGF9
	510	Cell division cycle 5 ortholog, isoform A OS=Drosophila melanogaster GN=Cdc5 PE=1 SV=2	Q9W0R0	93 kDa		13										FBgn0000152	Anoctamin	O97132
	511	Probable RNA helicase armi OS=Drosophila melanogaster GN=armi PE=1 SV=4	Q6J5K9	136 kDa		13										FBgn0000228	Blastoderm-specific gene 25D, isoform D (RE39089p)	C9QPC2
	512	LD24793p OS=Drosophila melanogaster GN=Ref1 PE=1 SV=1	Q9V3E7	28 kDa		13										FBgn0000228	Blastoderm-specific gene 25D, isoform E	M9MRD3
	513	CG7971, isoform F OS=Drosophila melanogaster GN=CG7971 PE=1 SV=2	A8JNI2	186 kDa		13										FBgn0000228	Blastoderm-specific gene 25D, isoform F	M9PB42
	514	Dolichyl-diphosphooligosaccharide--protein glycosyltransferase subunit 1 OS=Drosophila melanogaster GN=CG33303 PE=1 SV=1	Q76NQ0	52 kDa		13										FBgn0000228	Blastoderm-specific gene 25D, isoform G	M9PC27
	515	Trailer hitch, isoform C OS=Drosophila melanogaster GN=tral PE=1 SV=1	M9PF14	70 kDa		13										FBgn0000228	Blastoderm-specific protein 25D	P11929
	516	AT19426p OS=Drosophila melanogaster GN=CG5458 PE=2 SV=1	Q9VK29	39 kDa		13										FBgn0000228	Blastoderm-specific gene 25D, isoform C	Q8IPK8
	517	Java no jive OS=Drosophila melanogaster GN=jnj PE=1 SV=1	Q9VCB8	129 kDa		13										FBgn0000228	Blastoderm-specific gene 25D, isoform B (LD21844p)	Q9VMS6
	518	LD23292p OS=Drosophila melanogaster GN=Mcr PE=1 SV=1	Q9VLT3	203 kDa		13										FBgn0000253	Calmodulin, isoform C (Calmodulin, isoform D) (Calmodulin, isoform E)	A0A0B4LF57
	519	Villin-like protein quail OS=Drosophila melanogaster GN=qua PE=2 SV=2	Q23989	101 kDa		13										FBgn0000253	Calmodulin (CaM)	P62152
	520	Nuclear export mediator factor NEMF homolog OS=Drosophila melanogaster GN=Clbn PE=1 SV=2	Q9VBX1	113 kDa		13										FBgn0000283	Centrosome-associated zinc finger protein CP190 (Protein enhancer of mod(mdg4)4-1) (dMAP190)	Q24478
	521	CG9014, isoform A OS=Drosophila melanogaster GN=BG:DS08249.3 PE=2 SV=1	Q9VJW5	37 kDa		13										FBgn0000405	G2/mitotic-specific cyclin-B	P20439
	522	Structural maintenance of chromosomes 5, isoform G OS=Drosophila melanogaster GN=SMC5 PE=1 SV=1	M9PGC9	117 kDa		13										FBgn0001086	FI02843p (Fizzy) (LD44795p)	Q24044
	523	40S ribosomal protein S24 OS=Drosophila melanogaster GN=RpS24 PE=1 SV=1	Q9W229	15 kDa		13										FBgn0001086	RE39287p	Q6NR32
	524	Mekk1, isoform B OS=Drosophila melanogaster GN=Mekk1 PE=2 SV=1	Q8MSQ4	177 kDa		13										FBgn0001108	Dynactin subunit 1 (150 kDa dynein-associated polypeptide) (DAP-150) (DP-150) (Dynactin 1 subunit p150) (Protein glued)	P13496
	525	Raptor, isoform B OS=Drosophila melanogaster GN=raptor PE=1 SV=2	Q9W437	177 kDa		13										FBgn0001612	Gamma-tubulin complex component 3 (Gamma-ring complex protein 91 kDa)	Q9XYP8
	526	ATP synthase subunit beta OS=Drosophila melanogaster GN=ATPsynbetaL PE=2 SV=1	Q8T4C4	68 kDa		13										FBgn0002645	Microtubule-associated protein 205, isoform C	A0A0B4KI71
	527	Uncharacterized protein, isoform B OS=Drosophila melanogaster GN=CG16854 PE=4 SV=1	M9ND65	82 kDa		13										FBgn0002645	205 kDa microtubule-associated protein	P23226
	528	Gamma-tubulin complex component OS=Drosophila melanogaster GN=CG7716 PE=3 SV=2	Q9VS91	84 kDa		13										FBgn0002645	Microtubule-associated protein 205, isoform B	Q8IMF5
	529	Uncharacterized protein, isoform B OS=Drosophila melanogaster GN=CG10289 PE=1 SV=1	M9PEB1	108 kDa		13										FBgn0002673	Twine, isoform B (Twine, isoform C) (EC 3.1.3.-) (EC 3.1.3.48) (Twine, isoform D)	M9PBC2
	530	Uncharacterized protein OS=Drosophila melanogaster GN=CG13978 PE=4 SV=2	Q9VB32	104 kDa		13										FBgn0002673	Cdc25-like protein phosphatase twine (EC 3.1.3.48)	Q03019
	531	BcDNA.LD23634 OS=Drosophila melanogaster GN=BcDNA.LD23634 PE=1 SV=1	Q9V3Y5	113 kDa		13										FBgn0002873	Mushroom body defect, isoform J	M9NEG4
	532	Zinc-finger protein at 72D, isoform B OS=Drosophila melanogaster GN=Zn72D PE=1 SV=1	Q86BI3	96 kDa		13										FBgn0002873	Mushroom body defect, isoform I	M9NGE4
	533	Argonaute-1, isoform A OS=Drosophila melanogaster GN=AGO1 PE=1 SV=1	Q32KD4	110 kDa		13										FBgn0002873	Mushroom body defect, isoform L	M9PEK6
	534	60S ribosomal protein L27 OS=Drosophila melanogaster GN=RpL27 PE=1 SV=1	Q9VBN5	16 kDa		13										FBgn0002873	Mushroom body defect, isoform K	M9PJN0
	535	CG4681 OS=Drosophila melanogaster GN=CG4681-RA PE=2 SV=2	Q9W144	44 kDa		13										FBgn0002873	Mushroom body defect protein	Q1KN24
	536	Pih1D1, isoform D OS=Drosophila melanogaster GN=Pih1D1 PE=1 SV=5	Q9VK58	128 kDa		13										FBgn0002873	Mushroom body defect, isoform G	Q8IR54
	537	Uncharacterized protein OS=Drosophila melanogaster GN=CG15040 PE=4 SV=1	Q9VWS5	209 kDa		13										FBgn0002873	Mushroom body defect, isoform H	Q8IR55
	538	Uncharacterized protein, isoform AD OS=Drosophila melanogaster GN=CG45186 PE=1 SV=1	X2J8M7	378 kDa		13										FBgn0002873	LD29039p	Q95TR6
	539	AT03383p OS=Drosophila melanogaster GN=S-Lap1 PE=2 SV=2	Q9VSM6	62 kDa		13										FBgn0002873	Mud protein	Q9NCL3
	540	GH27234p OS=Drosophila melanogaster GN=CG18170 PE=1 SV=1	Q95T35	143 kDa		13										FBgn0002873	Mud protein	Q9NCW7
	541	Host cell factor OS=Drosophila melanogaster GN=Hcf PE=1 SV=2	Q9V4C8	160 kDa		12										FBgn0002873	Mushroom body defect, isoform F	Q9VY43
	542	Uncharacterized protein, isoform B OS=Drosophila melanogaster GN=CG30122 PE=1 SV=1	A1ZBB4	140 kDa		12										FBgn0002924	Kinesin-like protein	A0A0B4LI25
	543	AT17625p OS=Drosophila melanogaster GN=mTTF PE=1 SV=1	Q9V3F3	48 kDa		12										FBgn0002924	Protein claret segregational	P20480
	544	Uncharacterized protein OS=Drosophila melanogaster GN=CG32113 PE=4 SV=3	Q9VU08	445 kDa		12										FBgn0002924	Kinesin-like motor protein (Fragment)	Q5UHE2
	545	FI17138p1 OS=Drosophila melanogaster GN=spag PE=1 SV=1	Q9V3E9	60 kDa		12										FBgn0003124	Serine/threonine-protein kinase polo (EC 2.7.11.21)	P52304
	546	CG4019, isoform F OS=Drosophila melanogaster GN=Eglp4 PE=1 SV=1	A0A0B4KFZ1	32 kDa		12										FBgn0003268	Rough deal protein	O96695
	547	CG8840 OS=Drosophila melanogaster GN=CG8840 PE=2 SV=2	Q9VQQ3	16 kDa		12										FBgn0003268	Rough deal	Q9V9W7
	548	Cytochrome c oxidase subunit 6B, isoform B OS=Drosophila melanogaster GN=COX6B PE=1 SV=1	Q8IQW2	9 kDa		12										FBgn0003371	Shaggy, isoform J (EC 2.7.11.-)	A4V3W1
	549	La protein homolog OS=Drosophila melanogaster GN=La PE=1 SV=2	P40796	45 kDa		12										FBgn0003371	Shaggy, isoform C (Shaggy, isoform E) (Shaggy, isoform F) (EC 2.7.11.-) (Shaggy, isoform H) (Shaggy, isoform I)	A4V3W2
	550	Cwc25 OS=Drosophila melanogaster GN=Cwc25 PE=2 SV=1	Q9VQF5	62 kDa		12										FBgn0003371	Shaggy, isoform M (EC 2.7.11.-)	A8JUV9
	551	Bonus, isoform C OS=Drosophila melanogaster GN=bon PE=1 SV=1	A0A0B4KGE5	130 kDa		12										FBgn0003371	MIP03616p (Shaggy, isoform O) (EC 2.7.11.-)	C0PUX5
	552	CG1907 OS=Drosophila melanogaster GN=CG1907 PE=1 SV=1	Q9VAJ9	35 kDa		12										FBgn0003371	Shaggy, isoform P (EC 2.7.11.-)	M9PGC4
	553	NADH dehydrogenase [ubiquinone] 1 alpha subcomplex subunit 10, mitochondrial OS=Drosophila melanogaster GN=ND-42 PE=2 SV=2	P91929	47 kDa		12										FBgn0003371	Shaggy, isoform Q (EC 2.7.11.-)	M9PGV7
	554	Four wheel drive, isoform C OS=Drosophila melanogaster GN=fwd PE=2 SV=2	Q9BKJ2	147 kDa		12										FBgn0003371	Protein kinase shaggy (EC 2.7.11.1) (Protein zeste-white 3)	P18431
	555	Small nuclear ribonucleoprotein-associated protein B OS=Drosophila melanogaster GN=SmB PE=1 SV=1	Q05856	21 kDa		12										FBgn0003371	Shaggy, isoform R (EC 2.7.11.-)	Q0KHW6
	556	Putative inner dynein arm light chain, axonemal OS=Drosophila melanogaster GN=CG6971 PE=2 SV=1	Q9VGG6	29 kDa		12										FBgn0003371	SGG (Fragment)	Q6A4R5
	557	Niemann-Pick type C-1a, isoform A OS=Drosophila melanogaster GN=Npc1a PE=1 SV=2	Q9VL24	143 kDa		12										FBgn0003371	SGG (Fragment)	Q6A4R8
	558	Eukaryotic translation initiation factor 3 subunit D-1 OS=Drosophila melanogaster GN=eIF-3p66 PE=1 SV=1	Q9VCK0	64 kDa		12										FBgn0003371	SGG (Fragment)	Q6A4S5
	559	Barentsz, isoform D OS=Drosophila melanogaster GN=btz PE=1 SV=1	A0A0B4KH64	89 kDa		12										FBgn0003371	SGG (Fragment)	Q6A4T5
	560	Alhambra, isoform P OS=Drosophila melanogaster GN=Alh PE=4 SV=1	A0A0B4KGP1	174 kDa		12										FBgn0003371	SGG (Fragment)	Q6A4T7
	561	IP06931p OS=Drosophila melanogaster GN=CG15136 PE=2 SV=1	Q9VJF5	21 kDa		12										FBgn0003371	SGG (Fragment)	Q6A4W4
	562	FI01544p OS=Drosophila melanogaster GN=Rab1 PE=1 SV=1	O18332	23 kDa		12										FBgn0003371	SGG (Fragment)	Q6A4W6
	563	CG8001, isoform B OS=Drosophila melanogaster GN=CG8001 PE=1 SV=1	Q8SX92	83 kDa		12										FBgn0003371	Shaggy, isoform K (EC 2.7.11.-) (Shaggy, isoform N)	Q7KVY5
	564	Arginine kinase OS=Drosophila melanogaster GN=Argk PE=2 SV=2	P48610	40 kDa		12										FBgn0003392	Shibire, isoform F (Shibire, isoform G) (Shibire, isoform J)	A4V4I8
	565	BTB/POZ domain-containing protein 9 OS=Drosophila melanogaster GN=BTBD9 PE=1 SV=1	Q9W2S3	82 kDa		12										FBgn0003392	Shibire, isoform C (Shibire, isoform E) (Shibire, isoform H) (Shibire, isoform I)	A4V4J0
	566	LD37257p OS=Drosophila melanogaster GN=RAF2 PE=1 SV=3	Q9VV52	125 kDa		12										FBgn0003392	Shibire, isoform L	E1JJA4
	567	CG4095 OS=Drosophila melanogaster GN=CG4095-RA PE=2 SV=2	Q9W3X5	55 kDa		12										FBgn0003392	Shibire, isoform M	E1JJA5
	568	Kinesin-like protein Klp59C OS=Drosophila melanogaster GN=Klp59C PE=3 SV=1	Q9W1U4	70 kDa		12										FBgn0003392	Shibire, isoform N	M9PHQ0
	569	Uncharacterized protein OS=Drosophila melanogaster GN=CG17097 PE=1 SV=1	E2QCS7	121 kDa		12										FBgn0003392	Shibire, isoform O	M9PJN9
	570	Rho guanine nucleotide exchange factor 2, isoform G OS=Drosophila melanogaster GN=RhoGEF2 PE=1 SV=1	A0A0B4K7T7	281 kDa		11										FBgn0003392	Dynamin (EC 3.6.5.5) (Protein shibire) (dDyn)	P27619
	571	POC1 centriolar protein homolog OS=Drosophila melanogaster GN=Poc1 PE=2 SV=1	Q9VU65	43 kDa		11										FBgn0003392	Shibire, isoform P	X2JE15
	572	LD41392p OS=Drosophila melanogaster GN=Ppox PE=1 SV=1	Q9VC52	53 kDa		11										FBgn0003514	CG3595 (Spaghetti squash, isoform B) (Spaghetti squash, isoform C) (Spaghetti squash, isoform D) (Spaghetti squash, isoform E)	F6J1D0
	573	RH55640p OS=Drosophila melanogaster GN=CG10333 PE=1 SV=2	Q9VJ74	95 kDa		11										FBgn0003514	Myosin regulatory light chain sqh (Myosin regulatory light chain, nonmuscle) (MRLC-C) (Protein spaghetti-squash)	P40423
	574	AT08303p OS=Drosophila melanogaster GN=ksr PE=2 SV=1	Q24171	106 kDa		11										FBgn0003545	Kinesin-like protein	A0A0B4LGW1
	575	Krueppel homolog 2 OS=Drosophila melanogaster GN=Kr-h2 PE=1 SV=1	Q9V447	31 kDa		11										FBgn0003545	Kinesin-like protein subito (Protein double or nothing)	Q9V877
	576	Uncharacterized protein, isoform B OS=Drosophila melanogaster GN=CG10984 PE=1 SV=2	Q8IQI3	73 kDa		11										FBgn0003884	Tubulin alpha-1 chain	P06603
	577	RE12073p OS=Drosophila melanogaster GN=CG12360 PE=1 SV=1	Q9VG01	59 kDa		11										FBgn0004106	Cyclin-dependent kinase 1 (CDK1) (EC 2.7.11.22) (EC 2.7.11.23) (Cell division control protein 2 homolog) (Cell division protein kinase 1) (p34 protein kinase)	P23572
	578	NKAP family protein CG6066 OS=Drosophila melanogaster GN=CG6066 PE=1 SV=1	Q9VB74	53 kDa		11										FBgn0004372	Always early	Q2PNM9
	579	AT03545p OS=Drosophila melanogaster GN=CG17083 PE=2 SV=1	Q9VCN4	65 kDa		11										FBgn0004372	Always early	Q2PNN0
	580	CG1635 OS=Drosophila melanogaster GN=CG1635 PE=1 SV=1	Q95TK5	51 kDa		11										FBgn0004372	Always early	Q2PNN1
	581	CG6967, isoform C OS=Drosophila melanogaster GN=CG6967 PE=4 SV=2	A1ZAP7	86 kDa		11										FBgn0004372	Always early	Q2PNN2
	582	ATP synthase subunit d, mitochondrial OS=Drosophila melanogaster GN=ATPsynD PE=2 SV=2	Q24251	20 kDa		11										FBgn0004372	Always early	Q2PNN3
	583	Acyl-CoA synthetase long-chain, isoform J OS=Drosophila melanogaster GN=Acsl PE=1 SV=1	A0A0B4KFE4	82 kDa		11										FBgn0004372	Always early	Q2PNN4
	584	RE34924p OS=Drosophila melanogaster GN=Rpb5 PE=1 SV=1	Q7JZF5	24 kDa		11										FBgn0004372	Always early	Q2PNN5
	585	Levy, isoform A OS=Drosophila melanogaster GN=levy PE=1 SV=1	Q9W1N3	12 kDa		11										FBgn0004372	Always early	Q2PNN6
	586	CG8735, isoform A OS=Drosophila melanogaster GN=CG8735 PE=1 SV=1	Q7K2N0	44 kDa		11										FBgn0004372	Always early	Q2PNP0
	587	IP12902p OS=Drosophila melanogaster GN=CG10164 PE=2 SV=1	Q9VCL2	43 kDa		11										FBgn0004372	Always early	Q2PNP1
	588	Methionyl-tRNA synthetase OS=Drosophila melanogaster GN=MetRS PE=1 SV=1	A1ZBE9	112 kDa		11										FBgn0004372	Always early	Q2PNP3
	589	CCHC-type zinc finger protein CG3800 OS=Drosophila melanogaster GN=CG3800 PE=1 SV=1	Q8T8R1	18 kDa		11										FBgn0004372	Always early	Q2PNP4
	590	Cytochrome c oxidase subunit 4, isoform A OS=Drosophila melanogaster GN=COX4 PE=1 SV=1	Q9VIQ8	21 kDa		11										FBgn0004372	Always early	Q2PNP5
	591	RH48056p OS=Drosophila melanogaster GN=RpL34b PE=1 SV=1	Q9VHE5	18 kDa		11										FBgn0004372	Always early	Q2PNP6
	592	Elongation factor 2 OS=Drosophila melanogaster GN=EF2 PE=1 SV=4	P13060	94 kDa	9	11										FBgn0004372	Always early	Q2PNP7
	593	Uncharacterized protein OS=Drosophila melanogaster GN=CG31642 PE=4 SV=1	Q8IPJ9	62 kDa		11										FBgn0004372	Always early	Q2PNP8
	594	Sideroflexin OS=Drosophila melanogaster GN=CG11739 PE=1 SV=1	Q9VN13	36 kDa		11										FBgn0004372	Always early	Q2PNP9
	595	CG7945, isoform A OS=Drosophila melanogaster GN=CG7945 PE=1 SV=1	Q95RY2	29 kDa		11										FBgn0004372	Always early	Q2PNQ1
	596	AT16211p OS=Drosophila melanogaster GN=CG31773 PE=2 SV=2	Q9VQW0	84 kDa		11										FBgn0004372	Always early	Q2PNQ2
	597	Uncharacterized protein, isoform A OS=Drosophila melanogaster GN=CG18869 PE=4 SV=1	Q9I7T3	66 kDa		11										FBgn0004372	Always early protein	Q9NFM3
	598	DISCO interacting protein 1, isoform B OS=Drosophila melanogaster GN=DIP1 PE=1 SV=1	A4V4V2	44 kDa		11										FBgn0004372	Always early, isoform A (Always early, isoform B)	Q9VZW3
	599	Loquacious, isoform A OS=Drosophila melanogaster GN=loqs PE=1 SV=1	Q8IP72	45 kDa		11										FBgn0004378	Kinesin-like protein Klp61F (Bipolar kinesin KRP-130)	P46863
	600	Eukaryotic translation initiation factor 3 subunit D-2 OS=Drosophila melanogaster GN=eIF3-S7-2 PE=2 SV=1	Q9VGC7	63 kDa		11										FBgn0004378	Microtubule dependent motor protein	Q0PQ30
	601	60 kDa heat shock protein homolog 1, mitochondrial OS=Drosophila melanogaster GN=Hsp60B PE=2 SV=1	Q9VPS5	69 kDa		11										FBgn0004378	Microtubule dependent motor protein	Q0PQ31
	602	40S ribosomal protein S25 OS=Drosophila melanogaster GN=RpS25 PE=1 SV=3	P48588	13 kDa		11										FBgn0004379	Kinesin-like protein at 67A, isoform B (EC 3.6.1.3)	M9PF35
	603	AT25266p OS=Drosophila melanogaster GN=CG14305 PE=2 SV=1	Q9VE58	34 kDa		11										FBgn0004379	Kinesin like protein 67a	P91945
	604	Putative apoptosis-inducing factor 1, mitochondrial OS=Drosophila melanogaster GN=AIF PE=2 SV=2	Q9VQ79	81 kDa		11										FBgn0004379	Kinesin-like protein (Fragment)	Q00084
	605	CG7920, isoform A OS=Drosophila melanogaster GN=CG7920 PE=1 SV=1	Q9VAC1	52 kDa		11										FBgn0004379	Kinesin-like protein at 67A, isoform A (Kinesin-like protein at 67A, isoform C) (EC 3.6.1.3) (RE52076p)	Q9VSW5
	606	39 kDa FK506-binding nuclear protein OS=Drosophila melanogaster GN=FK506-bp1 PE=1 SV=2	P54397	39 kDa		10										FBgn0004643	SD07771p	Q8T9C2
	607	Protein will die slowly OS=Drosophila melanogaster GN=wds PE=1 SV=1	Q9V3J8	39 kDa		10										FBgn0004643	Centromere/kinetochore protein zw10 (Mitotic 15 protein)	Q9W4X9
	608	FI07626p OS=Drosophila melanogaster GN=CG31528-RA PE=2 SV=1	Q8IPM2	39 kDa		10										FBgn0010097	Tubulin gamma chain	M9PDN9
	609	Barrier-to-autointegration factor OS=Drosophila melanogaster GN=baf PE=1 SV=1	Q9VLU0	10 kDa		10										FBgn0010097	Tubulin gamma-2 chain (Gamma-2-tubulin)	P42271
	610	Single-stranded DNA-binding protein, mitochondrial OS=Drosophila melanogaster GN=mtSSB PE=1 SV=2	P54622	16 kDa		10										FBgn0011205	Fumble, isoform F (EC 2.7.1.33) (MIP21736p)	D8FT20
	611	DSec61alpha OS=Drosophila melanogaster GN=Sec61alpha PE=1 SV=1	Q8STG9	52 kDa		10										FBgn0011205	Fumble, isoform G (EC 2.7.1.33)	M9NDE0
	612	AT29119p OS=Drosophila melanogaster GN=CG31803 PE=2 SV=1	Q8T3V7	33 kDa		10										FBgn0011205	AT20009p (Fumble, isoform C) (EC 2.7.1.33) (Fumble, isoform D)	Q8I0S6
	613	ATP-dependent RNA helicase WM6 OS=Drosophila melanogaster GN=Hel25E PE=1 SV=1	Q27268	49 kDa	2	10										FBgn0011205	Fumble (Fumble, isoform E) (EC 2.7.1.33)	Q9NHN2
	614	Dodeca-satellite-binding protein 1, isoform A OS=Drosophila melanogaster GN=Dp1 PE=1 SV=1	Q7KN75	144 kDa		10										FBgn0011205	Fumble, isoform A (EC 2.7.1.33) (LP11571p)	Q9VPG4
	615	BcDNA.GH10229 OS=Drosophila melanogaster GN=BcDNA.GH10229 PE=1 SV=1	Q9Y114	71 kDa		10										FBgn0011205	Fumble, isoform B (EC 2.7.1.33) (LD24618p)	Q9VPG5
	616	Histone H2B OS=Drosophila melanogaster GN=His2B PE=1 SV=2	P02283	14 kDa	27	10										FBgn0011606	EG:BACR25B3.9 protein (Kinesin-like protein at 3A, isoform A) (Kinesin-like protein at 3A, isoform B) (EC 3.6.4.4)	Q9XZ29
	617	Cyclope, isoform A OS=Drosophila melanogaster GN=cype PE=1 SV=3	Q9VMS1	8 kDa		10										FBgn0011661	Moesin, isoform K (RH14719p)	C7LAH9
	618	Hu li tai shao, isoform P OS=Drosophila melanogaster GN=hts PE=1 SV=2	A8DYJ2	205 kDa		10										FBgn0011661	Moesin, isoform L	M9NG50
	619	AT12494p OS=Drosophila melanogaster GN=ND-B22 PE=1 SV=1	Q9VJZ4	17 kDa		10										FBgn0011661	Moesin, isoform M	M9PHG2
	620	Protein kintoun OS=Drosophila melanogaster GN=Nop17l PE=1 SV=1	Q0E9G3	95 kDa		10										FBgn0011661	Moesin/ezrin/radixin homolog 1 (Ezrin-moesin-radixin 1) (Moesin) (dMoesin) (Protein D17)	P46150
	621	GH19655p OS=Drosophila melanogaster GN=CG15208 PE=2 SV=1	Q9VZ54	41 kDa		10										FBgn0011692	Kinesin-like protein (Fragment)	O16048
	622	CG4744 OS=Drosophila melanogaster GN=CG4744 PE=4 SV=1	A1Z9C4	171 kDa		10										FBgn0011692	Kinesin-like protein	O62528
	623	Serine-arginine protein 55 OS=Drosophila melanogaster GN=B52 PE=1 SV=4	P26686	43 kDa		10										FBgn0011692	Kinesin-like protein	Q8SXT9
	624	Uncharacterized protein OS=Drosophila melanogaster GN=CG44385 PE=4 SV=1	X2JB72	32 kDa		10										FBgn0011692	Kinesin-like protein	Q9VZF5
	625	GH07456p OS=Drosophila melanogaster GN=RpII33 PE=1 SV=1	O97183	31 kDa		10										FBgn0013733	Short stop, isoform AB	A0A0B4K718
	626	Protein hemingway OS=Drosophila melanogaster GN=hmw PE=2 SV=2	Q9VE87	68 kDa		10										FBgn0013733	Short stop, isoform AC	A0A0B4K788
	627	FI21821p1 OS=Drosophila melanogaster GN=nmdyn-D7 PE=2 SV=1	Q9VH94	44 kDa		10										FBgn0013733	Short stop, isoform Z	A0A0B4K7P8
	628	Protein clueless OS=Drosophila melanogaster GN=clu PE=1 SV=1	A1ZAB5	161 kDa		10										FBgn0013733	Short stop, isoform AA	A0A0B4K7Y9
	629	CG7028, isoform B OS=Drosophila melanogaster GN=CG7028 PE=1 SV=1	M9PGI7	105 kDa		10										FBgn0013733	Short stop, isoform Y	A0A0B4K867
	630	Scaffold attachment factor B, isoform B OS=Drosophila melanogaster GN=Saf-B PE=1 SV=2	Q8IMV6	102 kDa		10										FBgn0013733	Short stop, isoform AD (Short stop, isoform X)	A0A0B4K869
	631	Alpha-(1,3)-fucosyltransferase B OS=Drosophila melanogaster GN=FucTB PE=2 SV=2	Q9VLC1	52 kDa		10										FBgn0013733	Short stop, isoform G	A1Z9I8
	632	Bluestreak OS=Drosophila melanogaster GN=blue PE=4 SV=1	Q9VUC2	195 kDa		10										FBgn0013733	Short stop, isoform B	A1Z9I9
	633	CG5886 OS=Drosophila melanogaster GN=CG5886 PE=1 SV=1	Q9VBL3	59 kDa		10										FBgn0013733	Short stop, isoform E	A1Z9J0
	634	AT12460p OS=Drosophila melanogaster GN=BG:DS02740.2 PE=2 SV=2	Q9VJL9	34 kDa		10										FBgn0013733	Short stop, isoform A	A1Z9J1
	635	Tob, isoform A OS=Drosophila melanogaster GN=Tob PE=4 SV=1	Q9VXJ9	59 kDa		10										FBgn0013733	Short stop, isoform C	A1Z9J2
	636	WD repeat-containing protein 82 OS=Drosophila melanogaster GN=Wdr82 PE=1 SV=1	Q9VLN1	35 kDa		10										FBgn0013733	Short stop, isoform H	A1Z9J3
	637	14-3-3 protein zeta OS=Drosophila melanogaster GN=14-3-3zeta PE=1 SV=1	P29310	28 kDa		10										FBgn0013733	Short stop, isoform K	B7YZG2
	638	LD36051p OS=Drosophila melanogaster GN=CG31510-RA PE=1 SV=2	Q9VBX4	129 kDa		10										FBgn0013733	Short stop, isoform I	B7YZG3
	639	Sec16 ortholog, isoform F OS=Drosophila melanogaster GN=Sec16 PE=1 SV=1	M9PHF1	246 kDa		10										FBgn0013733	Short stop, isoform J	B7YZG4
	640	Protein disks lost OS=Drosophila melanogaster GN=dlt PE=1 SV=2	Q8T626	139 kDa		10										FBgn0013733	Short stop, isoform L	B7YZG5
	641	Maternal protein tudor OS=Drosophila melanogaster GN=tud PE=1 SV=2	P25823	285 kDa		10										FBgn0013733	Short stop, isoform M	B7YZG6
	642	Protein phosphatase PP2A 55 kDa regulatory subunit OS=Drosophila melanogaster GN=tws PE=2 SV=1	P36872	57 kDa		9										FBgn0013733	Short stop, isoform N	E1JH62
	643	Replication factor C 38kD subunit, isoform A OS=Drosophila melanogaster GN=RfC38 PE=1 SV=1	Q9U9Q1	41 kDa		9										FBgn0013733	Short stop, isoform O	E1JH63
	644	THO complex protein 7 OS=Drosophila melanogaster GN=thoc7 PE=1 SV=2	Q8IRJ8	33 kDa		9										FBgn0013733	Short stop, isoform Q	E1JH64
	645	Enhancer of mRNA-decapping protein 3 OS=Drosophila melanogaster GN=Edc3 PE=1 SV=1	Q9VVI2	73 kDa		9										FBgn0013733	Short stop, isoform P	E1JH65
	646	Uncharacterized protein, isoform A OS=Drosophila melanogaster GN=roh PE=1 SV=1	Q0E8X7	10 kDa		9										FBgn0013733	Kakapo (Fragment)	O77291
	647	LD34461p OS=Drosophila melanogaster GN=Tom20 PE=1 SV=1	Q95RF6	19 kDa		9										FBgn0013733	Kakapo (Fragment)	O96936
	648	LD41491p OS=Drosophila melanogaster GN=Pex3 PE=1 SV=1	Q9VUL8	44 kDa		9										FBgn0013733	Kakapo (Fragment)	Q7KAJ2
	649	Lamin-C OS=Drosophila melanogaster GN=LamC PE=1 SV=2	Q03427	70 kDa		9										FBgn0013733	Short stop/Kakapo long isoform	Q7KJN8
	650	L.2.35Df OS=Drosophila melanogaster GN=Mtr4 PE=1 SV=1	Q9Y134	119 kDa		9										FBgn0013733	Short stop/Kakapo isoform D (Fragment)	Q7KJN9
	651	Spc105-related, isoform B OS=Drosophila melanogaster GN=Spc105R PE=4 SV=1	M9PIC9	223 kDa		9										FBgn0013733	LD39385p (Fragment)	Q8MR19
	652	GM23292p OS=Drosophila melanogaster GN=ND-B17 PE=1 SV=1	Q9V3W2	19 kDa		9										FBgn0013733	Short stop/Kakapo isoform C (Fragment)	Q9U479
	653	NADH dehydrogenase (Ubiquinone) B14 subunit, isoform A OS=Drosophila melanogaster GN=ND-B14 PE=1 SV=1	Q7JZK1	15 kDa		9										FBgn0013756	Megator, isoform B	A0A0B4KFE9
	654	LD44762p OS=Drosophila melanogaster GN=Rab8 PE=1 SV=1	O18338	24 kDa		9										FBgn0013756	Nucleoprotein TPR (Megator) (Nuclear envelope antigen Bx34)	A1Z8P9
	655	NADH dehydrogenase (Ubiquinone) B15 subunit OS=Drosophila melanogaster GN=ND-B15 PE=1 SV=1	Q6IDF5	13 kDa		9										FBgn0013756	RE72573p (Fragment)	Q8IGK6
	656	GH11935p OS=Drosophila melanogaster GN=Ostgamma PE=1 SV=1	Q8SY53	37 kDa		9										FBgn0013756	SD01380p	Q961T0
	657	FI18620p1 OS=Drosophila melanogaster GN=fand PE=1 SV=1	A1Z9G2	103 kDa		9										FBgn0013765	Centrosomin, isoform I	A0A0B4K6Z9
	658	T-complex protein 1 subunit alpha OS=Drosophila melanogaster GN=T-cp1 PE=2 SV=2	P12613	60 kDa		9										FBgn0013765	Centrosomin, isoform K	A0A0B4K773
	659	Reticulon-like protein OS=Drosophila melanogaster GN=Rtnl1 PE=1 SV=1	E1JHT6	65 kDa		9										FBgn0013765	Centrosomin, isoform M (Centrosomin, isoform N)	A0A0B4K7N9
	660	DnaJ-related co-chaperone MRJ OS=Drosophila melanogaster GN=mrj PE=2 SV=1	Q7JUZ6	29 kDa		9										FBgn0013765	Centrosomin, isoform L	A0A0B4K863
	661	Sec13 ortholog, isoform A OS=Drosophila melanogaster GN=Sec13 PE=1 SV=1	Q9V3J4	40 kDa		9										FBgn0013765	Centrosomin, isoform E	A1Z9D3
	662	CG8258 OS=Drosophila melanogaster GN=CG8258 PE=1 SV=1	Q7K3J0	59 kDa		9										FBgn0013765	Centrosomin, isoform D	A1Z9D4
	663	Peroxin 14 OS=Drosophila melanogaster GN=Pex14 PE=1 SV=1	Q9VPB8	31 kDa		9										FBgn0013765	Centrosomin (Protein arrow)	P54623
	664	LD43650p OS=Drosophila melanogaster GN=Mtch PE=1 SV=1	Q9V3Y4	35 kDa		9										FBgn0015600	Toucan, isoform F	A8DYU0
	665	Golgi complex-localized glycoprotein 1, isoform B OS=Drosophila melanogaster GN=Glg1 PE=1 SV=1	M9PIG4	125 kDa		9										FBgn0015600	Toucan, isoform G	M9PBW7
	666	WD repeat-containing protein 59 homolog OS=Drosophila melanogaster GN=CG4705 PE=1 SV=3	Q9VKK2	108 kDa		9										FBgn0015600	Toucan, isoform I	M9PC13
	667	Serine/threonine-protein phosphatase alpha-3 isoform OS=Drosophila melanogaster GN=Pp1-13C PE=1 SV=1	Q05547	35 kDa		9										FBgn0015600	Toucan, isoform H	M9PCH2
	668	Heterogeneous nuclear ribonucleoprotein 87F OS=Drosophila melanogaster GN=Hrb87F PE=2 SV=2	P48810	39 kDa		9										FBgn0015600	Toucan, isoform J	M9PED5
	669	Cyclin-dependent kinase 12 OS=Drosophila melanogaster GN=Cdk12 PE=1 SV=1	Q9VP22	128 kDa		9										FBgn0015600	Toucan protein	O46112
	670	60S ribosomal protein L36 OS=Drosophila melanogaster GN=RpL36 PE=1 SV=1	P49630	14 kDa		9										FBgn0015600	Toucan, isoform E	Q0E8U3
	671	Importin subunit alpha OS=Drosophila melanogaster GN=Kap-alpha3 PE=1 SV=1	Q9V455	57 kDa		9										FBgn0015600	AT07210p (Toucan, isoform C)	Q8IPZ1
	672	Lute, isoform D OS=Drosophila melanogaster GN=lute PE=4 SV=1	A0A0B4KGU2	79 kDa		9										FBgn0015600	LP24049p (Toucan, isoform D)	Q8IPZ2
	673	Eukaryotic translation initiation factor 3 subunit L OS=Drosophila melanogaster GN=CG5642 PE=2 SV=1	Q9VTU4	63 kDa		9										FBgn0015600	LD27161p	Q8MRI5
	674	Chondrocyte-derived ezrin-like domain containing protein ortholog, isoform F OS=Drosophila melanogaster GN=Cdep PE=1 SV=1	A0A0C4DHA1	132 kDa		9										FBgn0015600	Toucan, isoform B	Q9VQL8
	675	Poly [ADP-ribose] polymerase OS=Drosophila melanogaster GN=Parp PE=2 SV=1	P35875	114 kDa		9										FBgn0015600	Toucan, isoform A	Q9VQM0
	676	Mitochondrial import receptor subunit TOM40 homolog 1 OS=Drosophila melanogaster GN=Tom40 PE=2 SV=2	Q9U4L6	36 kDa		9										FBgn0015754	Lissencephaly-1 homolog	A0A0B4K812
	677	Casein kinase II beta subunit, isoform K OS=Drosophila melanogaster GN=CkIIbeta PE=1 SV=1	M9PHA6	27 kDa		9										FBgn0015754	Lissencephaly-1 homolog (DLis-1) (Dlis1) (Lissencephaly1)	Q7KNS3
	678	Protein LSM12 homolog A OS=Drosophila melanogaster GN=CG15735 PE=2 SV=2	Q9VYR0	24 kDa		9										FBgn0015949	Hiiragi, isoform D (EC 2.7.7.19)	A0A0B4KG96
	679	CG1801 OS=Drosophila melanogaster GN=CG1801 PE=4 SV=4	Q9VRG5	190 kDa		9										FBgn0015949	RE25878p	Q8MZ09
	680	CG6439, isoform A OS=Drosophila melanogaster GN=CG6439 PE=1 SV=1	Q9VD58	40 kDa		9										FBgn0015949	FI03258p (Hiiragi, isoform A) (Hiiragi, isoform B) (EC 2.7.7.19) (Hiiragi, isoform C) (Poly A polymerase) (RE09914p)	Q9N6D7
	681	Protein bunched, class 2/F/G isoform OS=Drosophila melanogaster GN=bun PE=2 SV=4	Q24523	138 kDa		9										FBgn0015949	Poly A polymerase (Fragment)	Q9NDU1
	682	Myopic OS=Drosophila melanogaster GN=mop PE=1 SV=2	Q9VUH6	200 kDa		9										FBgn0015949	Poly A polymerase (Fragment)	Q9NDU2
	683	CG7441, isoform A OS=Drosophila melanogaster GN=TrpRS-m PE=1 SV=1	Q9VVL8	73 kDa		9										FBgn0019968	Kinesin heavy chain 73, isoform E (EC 3.6.1.3)	A0A0B4KFR5
	684	AT30376p OS=Drosophila melanogaster GN=loopin-1 PE=1 SV=1	Q7K2S9	57 kDa		9										FBgn0019968	Kinesin heavy chain 73, isoform D (EC 3.6.1.3)	A0A0B4KG24
	685	C-terminal binding protein, isoform F OS=Drosophila melanogaster GN=CtBP PE=1 SV=1	A0A0B4KGG9	42 kDa		8										FBgn0019968	Kinesin heavy chain 73, isoform F (EC 3.6.1.3)	A0A0B4LGK5
	686	O-glycosyltransferase OS=Drosophila melanogaster GN=sxc PE=1 SV=1	Q7KJA9	119 kDa		8										FBgn0019968	Kinesin heavy chain 73, isoform A (EC 3.6.1.3)	A1ZA18
	687	GH04548p OS=Drosophila melanogaster GN=CG11060 PE=2 SV=1	Q7K2W2	82 kDa		8										FBgn0019968	Kinesin heavy chain 73, isoform C (EC 3.6.1.3)	A4UZI0
	688	GH11218p OS=Drosophila melanogaster GN=CG18266 PE=2 SV=2	Q9VMP0	55 kDa		8										FBgn0019968	Kinesin-73	O01349
	689	Serine/threonine-protein kinase CG17528 OS=Drosophila melanogaster GN=CG17528 PE=1 SV=1	Q7PLI7	83 kDa		8										FBgn0020255	GTP-binding nuclear protein	A4V4A5
	690	Eukaryotic translation initiation factor 2 subunit 1 OS=Drosophila melanogaster GN=eIF-2alpha PE=2 SV=1	P41374	39 kDa		8										FBgn0020255	GTP-binding nuclear protein Ran (Ras-related nuclear protein)	Q9VZ23
	691	Maternal protein pumilio OS=Drosophila melanogaster GN=pum PE=1 SV=2	P25822	158 kDa		8										FBgn0020503	Cytoplasmic linker protein 190, isoform O	B7YZW7
	692	Dual specificity mitogen-activated protein kinase kinase dSOR1 OS=Drosophila melanogaster GN=Dsor1 PE=1 SV=2	Q24324	44 kDa		8										FBgn0020503	Cytoplasmic linker protein 190, isoform S	B7YZW8
	693	Protein Gawky OS=Drosophila melanogaster GN=gw PE=1 SV=1	Q8SY33	143 kDa		8										FBgn0020503	Cytoplasmic linker protein 190, isoform M	E1JHJ9
	694	FI01402p OS=Drosophila melanogaster GN=CG33332-RA PE=2 SV=2	Q9VFF2	39 kDa		8										FBgn0020503	Cytoplasmic linker protein 190, isoform N	E1JHK0
	695	Transmembrane 9 superfamily member OS=Drosophila melanogaster GN=TM9SF2 PE=1 SV=1	Q9VIK1	75 kDa		8										FBgn0020503	Cytoplasmic linker protein 190, isoform T	M9PBC9
	696	CG7094 OS=Drosophila melanogaster GN=CG7094-RA PE=2 SV=2	Q9VJC2	45 kDa		8										FBgn0020503	Cytoplasmic linker protein 190, isoform Q	M9PDB4
	697	BcDNA.GH02220 OS=Drosophila melanogaster GN=BcDNA.GH02220 PE=2 SV=1	Q9Y171	49 kDa		8										FBgn0020503	Cytoplasmic linker protein 190, isoform R	M9PG37
	698	Pyruvate kinase OS=Drosophila melanogaster GN=PyK PE=2 SV=2	O62619	57 kDa		8										FBgn0020503	Cytoplasmic linker protein 190, isoform J	Q0E8Q0
	699	Ras-like GTP-binding protein Rho1 OS=Drosophila melanogaster GN=Rho1 PE=1 SV=1	P48148	22 kDa		8										FBgn0020503	Cytoplasmic linker protein 190, isoform I	Q0E8Q1
	700	Structural maintenance of chromosomes protein OS=Drosophila melanogaster GN=SMC3 PE=1 SV=2	Q9VXE9	140 kDa		8										FBgn0020503	Cytoplasmic linker protein 190, isoform P	Q7KT48
	701	NADH dehydrogenase [ubiquinone] 1 alpha subcomplex subunit 8 OS=Drosophila melanogaster GN=ND-19 PE=1 SV=1	Q9W125	20 kDa		8										FBgn0020503	Restin homolog (Cytoplasmic linker protein 190) (Microtubule-binding protein 190) (d-CLIP-190)	Q9VJE5
	702	Protein odr-4 homolog OS=Drosophila melanogaster GN=CG10616 PE=3 SV=2	Q9VTX8	55 kDa		8										FBgn0020503	Cytoplasmic linker protein 190, isoform V	X2JAQ4
	703	Structural maintenance of chromosomes protein OS=Drosophila melanogaster GN=SMC2 PE=1 SV=1	Q7KK96	134 kDa		8										FBgn0020616	Nuclear protein SA	O18415
	704	Uncharacterized protein, isoform D OS=Drosophila melanogaster GN=CG17002 PE=1 SV=1	A0A0B4JCR9	46 kDa		8										FBgn0020616	LD34181p (Stromalin)	Q9VM62
	705	Qin OS=Drosophila melanogaster GN=qin PE=4 SV=4	Q9VE55	211 kDa		8										FBgn0021760	CLIP-associating protein (Misexpression suppressor of ras 7) (Protein Multiple asters) (Mast) (Protein Orbit) (Protein chromosome bows)	Q9NBD7
	706	Protein lin-54 homolog OS=Drosophila melanogaster GN=mip120 PE=1 SV=1	A1Z9E2	100 kDa		8										FBgn0021776	Miranda, isoform C	A0A0B4KHS3
	707	FI13065p OS=Drosophila melanogaster GN=CG31342-RB PE=2 SV=1	A8JQY9	107 kDa		8										FBgn0021776	Miranda	O44224
	708	LD16031p OS=Drosophila melanogaster GN=TBCD PE=1 SV=1	Q9VQ78	135 kDa		8										FBgn0021776	Miranda	O45116
	709	CG7139 OS=Drosophila melanogaster GN=CG7139 PE=1 SV=1	Q9XZ11	109 kDa		8										FBgn0021776	LD02989p (Miranda, isoform B)	Q8IN63
	710	Uncharacterized protein OS=Drosophila melanogaster GN=CG14731 PE=4 SV=1	Q9VGG4	75 kDa		8										FBgn0021776	Miranda, isoform A	Q9VDR7
	711	CG8920, isoform D OS=Drosophila melanogaster GN=tapas PE=1 SV=1	E1JGN5	110 kDa		8										FBgn0023534	EG:171D11.5 protein	O46059
	712	BcDNA.LD27873 OS=Drosophila melanogaster GN=Nab2 PE=1 SV=1	Q9V3H9	113 kDa		8										FBgn0023534	RH02374p	Q8MYW2
	713	CG8844 protein OS=Drosophila melanogaster GN=ND-PDSW PE=1 SV=1	Q9VQR2	19 kDa		8										FBgn0024227	Aurora kinase B (EC 2.7.11.1) (IPL1/Aurora-like protein kinase) (Serine/threonine-protein kinase Ial) (Serine/threonine-protein kinase aurora-B)	Q9VKN7
	714	NADH dehydrogenase (Ubiquinone) B16.6 subunit, isoform A OS=Drosophila melanogaster GN=ND-B16.6 PE=1 SV=1	Q9W402	18 kDa		8										FBgn0024814	Clathrin light chain	E1JI22
	715	J domain-containing protein CG6693 OS=Drosophila melanogaster GN=CG6693 PE=1 SV=1	Q9VGR7	35 kDa		8										FBgn0024814	Clathrin light chain (dClc)	Q9VWA1
	716	Protein valois OS=Drosophila melanogaster GN=vls PE=1 SV=1	Q9VIP8	41 kDa		8										FBgn0025820	DJTB-like protein (FI02974p) (JTBR, isoform A) (JTBR, isoform B) (JTBR, isoform C)	O96067
	717	Dolichyl-diphosphooligosaccharide--protein glycosyltransferase 48 kDa subunit OS=Drosophila melanogaster GN=Ost48 PE=2 SV=2	Q24319	50 kDa		8										FBgn0025820	RH07980p	Q8SXQ3
	718	RE73736p OS=Drosophila melanogaster GN=spoon PE=1 SV=1	Q7KVW1	67 kDa		8										FBgn0025874	Meiotic central spindle, isoform B	M9PF60
	719	Phosphatidate cytidylyltransferase, photoreceptor-specific OS=Drosophila melanogaster GN=CdsA PE=1 SV=2	P56079	52 kDa		8										FBgn0025874	LD05664p (Meiotic central spindle, isoform A) (Zinc finger motif protein)	O96395
	720	Drab11 OS=Drosophila melanogaster GN=Rab11 PE=1 SV=1	O18335	24 kDa		8										FBgn0026085	Augmin complex subunit dgt4 (Dim gamma-tubulin 4)	Q9W4M8
	721	NADH dehydrogenase (Ubiquinone) 24 kDa subunit, isoform A OS=Drosophila melanogaster GN=ND-24 PE=1 SV=1	Q9VX36	27 kDa		8										FBgn0026326	FI09619p (Mitotic arrest-deficient 1) (TXBP181-like protein)	Q7KND8
	722	Acinus, isoform A OS=Drosophila melanogaster GN=Acn PE=1 SV=1	Q9VJ12	84 kDa		8										FBgn0026326	GM14169p	Q95S25
	723	RNA-binding protein squid OS=Drosophila melanogaster GN=sqd PE=1 SV=3	Q08473	36 kDa		8										FBgn0026378	Rab proteins geranylgeranyltransferase component A (Rab escort protein homolog) (REP)	Q9V8W3
	724	DHX15 ortholog, isoform A OS=Drosophila melanogaster GN=Dhx15 PE=1 SV=1	Q7K3M5	83 kDa		8										FBgn0026430	Gamma-tubulin complex component	E1JJQ3
	725	60S acidic ribosomal protein P2 OS=Drosophila melanogaster GN=RpLP2 PE=1 SV=1	P05389	12 kDa		8										FBgn0026430	Gamma-tubulin complex component	E1JJQ4
	726	GH03493p OS=Drosophila melanogaster GN=CG31798 PE=2 SV=1	Q8INW8	57 kDa		8										FBgn0026430	Gamma-tubulin complex component	Q8IQW7
	727	Ran-binding protein M, isoform F OS=Drosophila melanogaster GN=RanBPM PE=1 SV=1	A0A0B4KFL0	84 kDa		8										FBgn0026430	Gamma-tubulin complex component 2 homolog (Gamma-ring complex protein 84 kDa) (d84p) (dGrip84)	Q9XYP7
	728	GH05885p OS=Drosophila melanogaster GN=mkg-p PE=2 SV=1	Q95U58	75 kDa		8										FBgn0026430	Gamma-tubulin complex component	X2JG40
	729	AT21895p OS=Drosophila melanogaster GN=CG30384;CG30385;CG11074 PE=2 SV=1	Q7JRQ1	82 kDa		8										FBgn0026431	Gamma-tubulin complex component 4 homolog (Gamma-ring complex protein 75 kDa) (d75p) (dGrip75)	Q9VKU7
	730	Succinate dehydrogenase [ubiquinone] flavoprotein subunit, mitochondrial OS=Drosophila melanogaster GN=SdhAL PE=2 SV=1	Q8SX97	72 kDa		8										FBgn0026432	RE01412p	Q8MT65
	731	60S ribosomal protein L38 OS=Drosophila melanogaster GN=RpL38 PE=1 SV=1	Q9W5N2	8 kDa		8										FBgn0026432	Gamma tubulin ring protein	Q9GP62
	732	Increased minichromosome loss 1, isoform D OS=Drosophila melanogaster GN=Iml1 PE=1 SV=1	M9PE64	173 kDa		8										FBgn0026432	Grip163	Q9VTS3
	733	Cytochrome c oxidase subunit 5A, mitochondrial OS=Drosophila melanogaster GN=COX5A PE=2 SV=2	Q94514	17 kDa		8										FBgn0026433	Gamma-tubulin complex component	Q95SR3
	734	CG7546, isoform D OS=Drosophila melanogaster GN=CG7546 PE=1 SV=1	B7Z0D3	144 kDa		8										FBgn0026433	Gamma-tubulin complex component	Q9GP63
	735	Dihydroorotate dehydrogenase (quinone), mitochondrial OS=Drosophila melanogaster GN=Dhod PE=2 SV=2	P32748	44 kDa		8										FBgn0026433	Gamma-tubulin complex component	Q9VXU8
	736	Golgi to ER traffic protein 4 homolog OS=Drosophila melanogaster GN=CG9853 PE=2 SV=1	Q9VN19	38 kDa		8										FBgn0026598	Adenomatous polyposis coli 2, isoform B	A0A1Z1CN92
	737	CG5554, isoform B OS=Drosophila melanogaster GN=CG5554 PE=1 SV=1	A0A0B4LHC9	37 kDa		8										FBgn0026598	LD24920p	Q961B0
	738	Shattered OS=Drosophila melanogaster GN=shtd PE=1 SV=1	Q9VXV3	227 kDa		8										FBgn0026598	Adenomatous polyposis coli 2 (Adenomatous polyposis coli 2, isoform A) (Adenomatous polyposis coli 2, isoform C) (Epithelial adenomatous polyposis coli)	Q9Y1T2
	739	40S ribosomal protein S27 OS=Drosophila melanogaster GN=RpS27 PE=1 SV=1	Q9VBU9	9 kDa		8										FBgn0026620	Transforming acidic coiled-coil protein, isoform J	A0A0B4JCV4
	740	Roundabout 2, isoform B OS=Drosophila melanogaster GN=robo2 PE=4 SV=1	M9PC46	166 kDa		8										FBgn0026620	Transforming acidic coiled-coil protein, isoform K	A0A0B4JD97
	741	FI02809p OS=Drosophila melanogaster GN=RpL35 PE=1 SV=2	Q9W499	14 kDa		8										FBgn0026620	Transforming acidic coiled-coil protein, isoform L (Transforming acidic coiled-coil protein, isoform N)	A0A0B4K6I7
	742	Eukaryotic translation initiation factor 3 subunit G-A OS=Drosophila melanogaster GN=eIF3ga PE=1 SV=1	Q9W4X7	30 kDa		8										FBgn0026620	Transforming acidic coiled-coil protein, isoform M	A0A0B4KFK1
	743	Tetratricopeptide repeat protein 14 homolog OS=Drosophila melanogaster GN=CG6621 PE=1 SV=2	Q9VGU5	100 kDa		8										FBgn0026620	CG9765 (Fragment)	Q3YNE8
	744	LD28380p OS=Drosophila melanogaster GN=CG16972 PE=1 SV=1	Q8SWW4	191 kDa		8										FBgn0026620	Transforming acidic coiled-coil protein, isoform E (Transforming acidic coiled-coil protein, isoform F) (Transforming acidic coiled-coil protein, isoform G) (Transforming acidic coiled-coil protein, isoform H)	Q86BB4
	745	Gp210 ortholog, isoform A OS=Drosophila melanogaster GN=Gp210 PE=1 SV=1	A1Z6H7	210 kDa		8										FBgn0026620	Transforming acidic coiled-coil protein, isoform D	Q86BB5
	746	Short stop, isoform H OS=Drosophila melanogaster GN=shot PE=1 SV=1	A1Z9J3	990 kDa		8										FBgn0026620	Transforming acidic coiled-coil protein, isoform A	Q8IPN1
	747	Histone H3 OS=Drosophila melanogaster GN=His3 PE=1 SV=4	P02299	15 kDa		7										FBgn0026620	LD15470p (Transforming acidic coiled-coil protein, isoform C)	Q95TU9
	748	CG3689, isoform C OS=Drosophila melanogaster GN=CG3689 PE=1 SV=1	Q0E8G6	27 kDa		7										FBgn0026620	Transforming acidic coiled-coil protein D-TACC	Q9NJH5
	749	LD24721p OS=Drosophila melanogaster GN=Sgt PE=1 SV=1	Q9VJD4	36 kDa		7										FBgn0026620	LD14115p (Transforming acidic coiled-coil protein, isoform I)	Q9VN51
	750	AT18493p OS=Drosophila melanogaster GN=CG15878 PE=2 SV=1	Q9W041	51 kDa		7										FBgn0026620	Transforming acidic coiled-coil containing protein	Q9XZL7
	751	GM02062p OS=Drosophila melanogaster GN=ND-23 PE=1 SV=1	Q9VF27	25 kDa		7										FBgn0027066	Eb1, isoform F (FI12926p)	A1Z6P3
	752	Dynein light chain Tctex-type OS=Drosophila melanogaster GN=Dlc90F PE=1 SV=1	Q94524	12 kDa		7										FBgn0027066	Eb1, isoform A (Eb1, isoform B) (Eb1, isoform D) (Eb1, isoform G) (RE41364p)	Q7JZD3
	753	FI08349p OS=Drosophila melanogaster GN=CG10063-RA PE=1 SV=1	Q9VS03	24 kDa		7										FBgn0027066	Eb1, isoform E (LD08743p)	Q9XZ57
	754	NADH dehydrogenase [ubiquinone] 1 alpha subcomplex subunit 12 OS=Drosophila melanogaster GN=ND-B17.2 PE=1 SV=1	Q9VQD7	17 kDa		7										FBgn0027948	Mini spindles, isoform E	A0A0B4K664
	755	NADH dehydrogenase [ubiquinone] 1 beta subcomplex subunit 8, mitochondrial OS=Drosophila melanogaster GN=ND-ASHI PE=1 SV=1	Q9W3X7	20 kDa		7										FBgn0027948	Mini spindles, isoform D	A0A0B4K700
	756	Precursor RNA processing 3, isoform B OS=Drosophila melanogaster GN=Prp3 PE=1 SV=1	Q8MRG6	60 kDa		7										FBgn0027948	Mini spindles, isoform B (Mini spindles, isoform F)	E1JIM4
	757	Neurexin-4 OS=Drosophila melanogaster GN=Nrx-IV PE=1 SV=2	Q94887	145 kDa		7										FBgn0027948	GH18634p	Q95TZ9
	758	DNA repair protein RAD50 OS=Drosophila melanogaster GN=rad50 PE=2 SV=4	Q9W252	152 kDa		7										FBgn0027948	Microtubule associated protein	Q9U5W6
	759	FI04781p OS=Drosophila melanogaster GN=Nop56 PE=1 SV=1	Q95WY3	55 kDa		7										FBgn0027948	Protein mini spindles	Q9VEZ3
	760	Uncharacterized protein, isoform C OS=Drosophila melanogaster GN=CG14589 PE=4 SV=1	A0A0B4KES9	29 kDa		7										FBgn0028901	Uncharacterized protein	Q4LDP4
	761	Uncharacterized protein OS=Drosophila melanogaster GN=CG17118 PE=4 SV=1	Q9VKR1	32 kDa		7										FBgn0028952	Kinetochore and Eb1-associated basic protein	F0JAI6
	762	DNA-directed RNA polymerase I subunit RPA2 OS=Drosophila melanogaster GN=RpI135 PE=2 SV=2	P20028	128 kDa		7										FBgn0030191	AT09431p	Q8T3Q9
	763	E3 ubiquitin-protein ligase listerin OS=Drosophila melanogaster GN=l(3)76BDr PE=1 SV=2	Q9VW09	199 kDa		7										FBgn0030191	Uncharacterized protein, isoform A (Uncharacterized protein, isoform B)	Q9W2W2
	764	CHOp24, isoform A OS=Drosophila melanogaster GN=CHOp24 PE=1 SV=1	Q9W4K0	23 kDa		7										FBgn0030241	GM14481p	Q8T9H6
	765	FI23980p1 OS=Drosophila melanogaster GN=CG10324-RA PE=1 SV=1	Q9VES0	62 kDa		7										FBgn0030241	GM03548p	Q95SC3
	766	Fatty acid synthase 1, isoform C OS=Drosophila melanogaster GN=FASN1 PE=1 SV=2	B7Z001	278 kDa		7										FBgn0030241	Fascetto (LD35624p)	Q9VZ62
	767	Transmembrane 9 superfamily member OS=Drosophila melanogaster GN=TM9SF4 PE=1 SV=1	Q9V3N6	73 kDa		7										FBgn0030268	Kinesin-like protein	A4V4A1
	768	Protein arginine N-methyltransferase 5 OS=Drosophila melanogaster GN=csul PE=1 SV=2	Q9U6Y9	70 kDa		7										FBgn0030268	Kinesin-like protein Klp10A (Kinesin-like protein at cytological position 10A)	Q960Z0
	769	Congested-like trachea protein OS=Drosophila melanogaster GN=colt PE=2 SV=1	Q9VQG4	33 kDa		7										FBgn0031030	Tao, isoform H (EC 2.7.11.-) (EC 2.7.11.13) (EC 2.7.11.25)	M9NE33
	770	NADH-cytochrome b5 reductase OS=Drosophila melanogaster GN=CG5946-RB PE=1 SV=1	Q4LDP7	36 kDa		7										FBgn0031030	Tao, isoform I (EC 2.7.11.-) (EC 2.7.11.13) (EC 2.7.11.25)	M9PHK2
	771	Female sterile (1) Yb OS=Drosophila melanogaster GN=fs(1)Yb PE=1 SV=1	Q9W4W2	117 kDa		7										FBgn0031030	Tao, isoform J (EC 2.7.11.-) (EC 2.7.11.13) (EC 2.7.11.25)	M9PI11
	772	SD07020p OS=Drosophila melanogaster GN=4EHP PE=2 SV=1	Q8T3K5	26 kDa		7										FBgn0031030	Serine/threonine-protein kinase Tao (EC 2.7.11.1)	Q0KHQ5
	773	Eukaryotic translation initiation factor 3 subunit F-1 OS=Drosophila melanogaster GN=eIF3-S5-1 PE=2 SV=1	Q9VN50	31 kDa		7										FBgn0031030	Tao, isoform B (EC 2.7.11.-) (EC 2.7.11.13) (EC 2.7.11.25)	Q8IQW6
	774	Protein SHQ1 homolog OS=Drosophila melanogaster GN=CG10055 PE=2 SV=1	Q9VI74	69 kDa		7										FBgn0031374	WD repeat domain 62, isoform D	A8DYT1
	775	RNA-binding protein 8A OS=Drosophila melanogaster GN=tsu PE=1 SV=1	Q9V535	19 kDa		7										FBgn0031374	WD repeat domain 62, isoform F	M9NE65
	776	Aldehyde reductase Y, isoform D OS=Drosophila melanogaster GN=ARY PE=4 SV=1	D2A6K3	45 kDa		7										FBgn0031374	WD repeat domain 62, isoform G	M9PB01
	777	Brahma associated protein 111kD OS=Drosophila melanogaster GN=Bap111 PE=1 SV=1	Q9W384	79 kDa		7										FBgn0031374	WD repeat domain 62, isoform H	M9PBP2
	778	Leucine-rich-repeats and calponin homology domain protein, isoform B OS=Drosophila melanogaster GN=Lrch PE=1 SV=1	Q9VJE6	124 kDa		7										FBgn0031374	RE21455p (WD repeat domain 62, isoform B)	Q0E8U6
	779	Probable small nuclear ribonucleoprotein Sm D2 OS=Drosophila melanogaster GN=SmD2 PE=1 SV=1	Q9VI10	14 kDa		7										FBgn0031374	WD repeat domain 62, isoform C	Q0E8U7
	780	AT13217p1 OS=Drosophila melanogaster GN=CG5050-RA PE=2 SV=2	Q9VJD8	39 kDa		7										FBgn0031374	LD47622p	Q960J6
	781	CG8915, isoform A OS=Drosophila melanogaster GN=CG8915-RA PE=2 SV=1	Q9VX63	109 kDa		7										FBgn0031374	FI05392p (LD01189p) (WD repeat domain 62, isoform A) (WD repeat domain 62, isoform E)	Q9VQ54
	782	CG1444 OS=Drosophila melanogaster GN=spidey PE=1 SV=1	Q9W3N1	35 kDa		7										FBgn0031585	GH14206p	Q9VQX0
	783	FI18644p1 OS=Drosophila melanogaster GN=Hmu PE=1 SV=1	Q9VB46	63 kDa		7										FBgn0031952	Cell division cycle 14, isoform C (EC 3.1.3.-) (EC 3.1.3.48)	E1JHB2
	784	LD10670p OS=Drosophila melanogaster GN=CG17556-RA PE=2 SV=1	Q9VEQ1	33 kDa		7										FBgn0031952	Cell division cycle 14, isoform B (EC 3.1.3.-) (EC 3.1.3.48) (GH01148p)	Q5U0V6
	785	CG3542 OS=Drosophila melanogaster GN=CG3542 PE=1 SV=1	Q9VQK5	91 kDa		7										FBgn0031952	Cell division cycle 14, isoform A (Cell division cycle 14, isoform D) (EC 3.1.3.-) (EC 3.1.3.48)	Q9VLW7
	786	IP16413p OS=Drosophila melanogaster GN=nrv2 PE=1 SV=1	Q1RL12	37 kDa		7										FBgn0031952	Cell division cycle 14, isoform E (EC 3.1.3.-) (EC 3.1.3.48)	X2J9T8
	787	HL01517p OS=Drosophila melanogaster GN=wmd PE=1 SV=1	Q9W1N4	36 kDa		7										FBgn0032104	Australin, isoform A (Australin, isoform B) (IP08034p1)	Q9VLD7
	788	LD40489p OS=Drosophila melanogaster GN=SF2 PE=1 SV=1	Q9V3W7	28 kDa		7										FBgn0032105	Borealin (Aurora borealis protein) (Borealin-related)	Q9VLD6
	789	CG5043 OS=Drosophila melanogaster GN=CG5043 PE=2 SV=1	Q9VJE1	57 kDa		7										FBgn0032368	Sperm-associated antigen 4	Q9VKG2
	790	Interleukin enhancer-binding factor 2 homolog OS=Drosophila melanogaster GN=CG5641 PE=2 SV=1	Q9VG73	44 kDa		7										FBgn0032390	Augmin complex subunit dgt2 (Dim gamma-tubulin 2)	Q9VKD6
	791	EG:BACN32G11.2 protein OS=Drosophila melanogaster GN=CG14785-RA PE=2 SV=1	Q9W593	54 kDa		7										FBgn0032723	LD01527p (Short spindle 3, isoform A)	Q9VJ35
	792	Ubiquitin carboxyl-terminal hydrolase 7 OS=Drosophila melanogaster GN=Usp7 PE=1 SV=1	Q9VYQ8	130 kDa		7										FBgn0032723	Short spindle 3, isoform B	X2J6U8
	793	Cytochrome c oxidase subunit 1 OS=Drosophila melanogaster GN=mt:CoI PE=2 SV=2	P00399	56 kDa		7										FBgn0033740	Augmin complex subunit dgt5 (Dim gamma-tubulin 5)	Q7K4B4
	794	CG1571 OS=Drosophila melanogaster GN=CG1571-RA PE=2 SV=1	Q9W3L0	76 kDa		7										FBgn0033845	Mars, isoform B (Mars, isoform C) (Mars, isoform D)	E1JH57
	795	60S ribosomal protein L37a OS=Drosophila melanogaster GN=RpL37A PE=1 SV=3	Q9VMU4	10 kDa		7										FBgn0033845	Guanylate kinase-associated protein mars	Q7K3L1
	796	Required for cell differentiation 1 ortholog, isoform C OS=Drosophila melanogaster GN=Rcd-1 PE=1 SV=1	M9PF85	34 kDa		7										FBgn0034087	Protein clueless (Clustered mitochondria protein homolog)	A0A0B4KEX0
	797	Regulatory particle triple-A ATPase 6-related OS=Drosophila melanogaster GN=Rpt6R PE=1 SV=1	Q9VA54	45 kDa		7										FBgn0034087	Protein clueless (Clustered mitochondria protein homolog)	A1ZAB5
	798	Mitochondrial Rho GTPase OS=Drosophila melanogaster GN=Miro PE=3 SV=1	A0A0B4J3Z9	75 kDa		7										FBgn0034087	GM10569p (Fragment)	Q8MQR3
	799	Cytochrome c oxidase subunit 4-like, isoform B OS=Drosophila melanogaster GN=COX4L PE=4 SV=1	A0A0B4KEI0	19 kDa		7										FBgn0034087	LD19312p	Q95RN1
	800	DnaJ homolog subfamily C member 25 homolog OS=Drosophila melanogaster GN=CG7872 PE=2 SV=1	Q9VXT2	40 kDa		7										FBgn0034403	FI16628p1	A1ZBF1
	801	MIP05340p OS=Drosophila melanogaster GN=Tengl1 PE=2 SV=1	Q8IPY9	36 kDa		7										FBgn0034451	Tubulin-binding cofactor B	A1ZBM2
	802	Serine protease HTRA2, mitochondrial OS=Drosophila melanogaster GN=HtrA2 PE=1 SV=1	Q9VFJ3	46 kDa		7										FBgn0034451	LD45244p (Fragment)	Q7K1S6
	803	Non-specific serine/threonine protein kinase OS=Drosophila melanogaster GN=par-1 PE=1 SV=1	E1JGN0	125 kDa		7										FBgn0034543	Galla-1, isoform B (Galla-1, isoform C)	A0A0B4LG04
	804	LD10783p OS=Drosophila melanogaster GN=ScpX PE=1 SV=1	Q9VJ43	59 kDa		7										FBgn0034543	Galla-1, isoform D	A0A0B4LH12
	805	Uncharacterized protein OS=Drosophila melanogaster GN=CG32706 PE=4 SV=1	Q8IRM9	27 kDa		7										FBgn0034543	MIP18 family protein galla-1	Q9V968
	806	AT20942p OS=Drosophila melanogaster GN=CG1690 PE=2 SV=1	Q7JY31	15 kDa		7										FBgn0034824	Kinesin-like protein Klp59C (Kinesin-like protein at cytological position 59C)	Q9W1U4
	807	IP12209p OS=Drosophila melanogaster GN=CG15337 PE=2 SV=1	Q9W3I7	45 kDa		7										FBgn0035001	Sterile20-like kinase, isoform G (EC 2.7.11.-) (EC 2.7.11.13)	A4UZU8
	808	GH08353p OS=Drosophila melanogaster GN=CG14183 PE=2 SV=2	Q9VW72	103 kDa		7										FBgn0035001	Sterile20-like kinase, isoform F (EC 2.7.11.-) (EC 2.7.11.13)	B7YZQ1
	809	AT01821p OS=Drosophila melanogaster GN=gom PE=2 SV=1	Q9U599	35 kDa		7										FBgn0035001	FI24227p1 (Sterile20-like kinase, isoform E) (EC 2.7.11.-) (EC 2.7.11.13)	Q59E61
	810	Ensconsin, isoform F OS=Drosophila melanogaster GN=ens PE=1 SV=1	A8JNK1	136 kDa		7										FBgn0035001	Polo kinase kinase 1	Q7YZB2
	811	Probable phosphorylase b kinase regulatory subunit alpha OS=Drosophila melanogaster GN=CG7766 PE=1 SV=2	Q9W391	141 kDa		7										FBgn0035001	Sterile20-like kinase, isoform A (EC 2.7.11.-) (EC 2.7.11.13)	Q8MLP1
	812	Dicer-2, isoform B OS=Drosophila melanogaster GN=Dcr-2 PE=1 SV=1	A0A0B4LFK8	198 kDa		7										FBgn0035001	LD44530p	Q8MRH6
	813	NAT1 ortholog, isoform A OS=Drosophila melanogaster GN=NAA15-16 PE=1 SV=1	Q9VWI2	103 kDa		6										FBgn0035001	GH09291p	Q95U41
	814	Eukaryotic translation initiation factor 2 subunit 3 OS=Drosophila melanogaster GN=eIF-2gamma PE=2 SV=1	Q24208	51 kDa		6										FBgn0035001	Sterile20-like kinase, isoform B (Sterile20-like kinase, isoform D) (EC 2.7.11.-) (EC 2.7.11.13)	Q9W179
	815	Histone H4 OS=Drosophila melanogaster GN=His4 PE=1 SV=2	P84040	11 kDa	61	6										FBgn0035120	Augmin complex subunit wac (wee Augmin component)	Q9W0S8
	816	C-Myc-binding protein homolog OS=Drosophila melanogaster GN=CG17202 PE=2 SV=2	Q9VG76	20 kDa		6										FBgn0035640	Mad2 (RE72064p)	Q9VRQ2
	817	T-complex protein 1 subunit delta OS=Drosophila melanogaster GN=CG5525 PE=1 SV=1	Q9VK69	57 kDa		6										FBgn0035800	Gamma-tubulin complex component	Q5BHX4
	818	Decapping protein 1, isoform A OS=Drosophila melanogaster GN=DCP1 PE=1 SV=1	Q9W1H5	41 kDa		6										FBgn0035800	Gamma-tubulin complex component	Q9VS91
	819	GH07001p OS=Drosophila melanogaster GN=sut4 PE=2 SV=1	Q7K2U8	48 kDa		6										FBgn0036059	NudE, isoform B (NudE, isoform E) (NudE, isoform F)	A8JNQ0
	820	CG2970, isoform A OS=Drosophila melanogaster GN=CG2970 PE=1 SV=2	Q9W1F7	41 kDa		6										FBgn0036059	NudE, isoform C	A8JNQ1
	821	Uncharacterized protein OS=Drosophila melanogaster GN=CG15930 PE=4 SV=2	Q9W4D3	58 kDa		6										FBgn0036059	NudE, isoform D	B7Z0G0
	822	CG8368, isoform A OS=Drosophila melanogaster GN=CG8368 PE=1 SV=1	Q9VRX7	77 kDa		6										FBgn0036059	Nuclear distribution protein nudE homolog	Q9VT70
	823	MIP33436p1 OS=Drosophila melanogaster GN=Pp2A-29B PE=1 SV=1	H5V8B8	72 kDa		6										FBgn0036389	LD42058p (Short spindle 2, isoform A) (Short spindle 2, isoform C)	Q9VUA5
	824	Large subunit GTPase 1 homolog OS=Drosophila melanogaster GN=Ns3 PE=1 SV=1	Q9W590	70 kDa		6										FBgn0036685	AT08590p	Q8IHE7
	825	Protein mago nashi OS=Drosophila melanogaster GN=mago PE=1 SV=1	P49028	17 kDa		6										FBgn0036685	LD23434p	Q9VVC8
	826	Protein sly1 homolog OS=Drosophila melanogaster GN=Slh PE=2 SV=4	Q24179	72 kDa		6										FBgn0037551	GTPase indispensable for equal segregation of chromosomes, isoform B (GTPase indispensable for equal segregation of chromosomes, isoform C)	A0A0B4LGT4
	827	Uncharacterized protein OS=Drosophila melanogaster GN=CG18472 PE=4 SV=2	Q9VBA1	54 kDa		6										FBgn0037551	ADP-ribosylation factor-like protein 8 (Novel small G protein indispensable for equal chromosome segregation) (dGie)	Q9VHV5
	828	AT12351p OS=Drosophila melanogaster GN=CG5048 PE=2 SV=1	Q9VUG3	24 kDa		6										FBgn0037810	Protein slender lobes	Q8INM3
	829	Protein claret segregational OS=Drosophila melanogaster GN=ncd PE=1 SV=1	P20480	77 kDa		6										FBgn0038183	Protein BCCIP homolog	Q9VFR0
	830	Nuf2 OS=Drosophila melanogaster GN=Nuf2 PE=4 SV=2	Q9VM45	46 kDa		6										FBgn0038476	Kugelkern, isoform A (Kugelkern, isoform B) (Kugelkern, isoform C) (LD09231p)	Q8SX89
	831	Cytochrome b5-related protein OS=Drosophila melanogaster GN=Cyt-b5-r PE=2 SV=2	P19967	50 kDa		6										FBgn0039250	LD43724p (Mitotic spindle and nuclear protein)	Q9VC08
	832	CG3702, isoform A OS=Drosophila melanogaster GN=CG3702 PE=1 SV=2	Q9VQX6	74 kDa		6										FBgn0039638	Augmin complex subunit dgt6 (Dim gamma-tubulin 6)	Q9VAP2
	833	LD15043p OS=Drosophila melanogaster GN=CG12179 PE=2 SV=1	Q5BI31	148 kDa		6										FBgn0039908	Asator, isoform G (EC 2.7.11.-)	L0MLK2
	834	Glycoprotein 93 OS=Drosophila melanogaster GN=Gp93 PE=1 SV=1	Q9VAY2	90 kDa		6										FBgn0039908	Asator, isoform K (EC 2.7.11.-) (Asator, isoform L)	L0MLN1
	835	LD24646p OS=Drosophila melanogaster GN=pch2 PE=1 SV=1	Q8SX76	47 kDa		6										FBgn0039908	Asator, isoform J (EC 2.7.11.-)	L0MN72
	836	Protein windpipe OS=Drosophila melanogaster GN=wdp PE=1 SV=1	Q9W266	75 kDa		6										FBgn0039908	Asator, isoform H (EC 2.7.11.-)	L0MPN7
	837	Pinin, isoform B OS=Drosophila melanogaster GN=Pnn PE=1 SV=1	A8JQW3	36 kDa		6										FBgn0039908	Asator, isoform I (EC 2.7.11.-)	L0MPX5
	838	IP10836p OS=Drosophila melanogaster GN=BG:DS07486.5 PE=2 SV=1	Q4V459	43 kDa		6										FBgn0039908	Tau-tubulin kinase homolog Asator (EC 2.7.11.1)	Q8IMC6
	839	ANKLE2 ortholog, isoform D OS=Drosophila melanogaster GN=Ankle2 PE=1 SV=1	Q8MQX9	129 kDa		6										FBgn0039908	Asator, isoform D (EC 2.7.11.-)	Q9V4D6
	840	LP02352p OS=Drosophila melanogaster GN=CG18596 PE=1 SV=2	Q9VD22	130 kDa		6										FBgn0040080	Rapsynoid	Q9NFR7
	841	Neuroglian OS=Drosophila melanogaster GN=Nrg PE=1 SV=2	P20241	144 kDa		6										FBgn0040080	Partner of Inscuteable	Q9NH88
	842	Spindle assembly abnormal 4 ortholog OS=Drosophila melanogaster GN=Sas-4 PE=1 SV=2	Q9VI72	103 kDa		6										FBgn0040080	LD33695p (Partner of inscuteable) (Pins protein) (RE22964p)	Q9VB22
	843	CG2918, isoform A OS=Drosophila melanogaster GN=EG:25E8.1 PE=1 SV=1	O46067	103 kDa		6										FBgn0044324	Chromator, isoform A (Chromator, isoform B) (Chromator, isoform C) (Chromator, isoform D) (Chromator, isoform E) (MIP27283p1)	Q86BS3
	844	THO complex subunit 6 OS=Drosophila melanogaster GN=thoc6 PE=1 SV=1	Q9VTV1	39 kDa		6										FBgn0044324	SD06626p	Q8T9D1
	845	V-type proton ATPase subunit E OS=Drosophila melanogaster GN=Vha26 PE=2 SV=1	P54611	26 kDa		6										FBgn0051907	IP12509p	Q8IPI4
	846	FI21946p1 OS=Drosophila melanogaster GN=CG12035-RA PE=2 SV=1	Q9W098	34 kDa		6										FBgn0052232	Gamma-tubulin complex component	Q8IRA1
	847	Histone deacetylase complex subunit SAP18 OS=Drosophila melanogaster GN=Bin1 PE=1 SV=1	Q9VEX9	17 kDa		6										FBgn0052318	RT07324p	Q7KVC2
	848	Uncharacterized protein, isoform B OS=Drosophila melanogaster GN=CG15177 PE=4 SV=1	A0A0B4KGA9	25 kDa		6										FBgn0052371	MIP05284p	Q8IQA0
	849	Lysine--tRNA ligase OS=Drosophila melanogaster GN=LysRS PE=1 SV=1	Q8SXM8	65 kDa		6										FBgn0061476	Protein zwilch	Q9VA00
	850	Sluggish A, isoform F OS=Drosophila melanogaster GN=slgA PE=1 SV=1	A4V4U5	76 kDa		6										FBgn0086356	FI24033p1 (Tumbleweed)	A1Z9I5
	851	Ran GTPase-activating protein OS=Drosophila melanogaster GN=RanGAP PE=1 SV=1	Q9VIW3	66 kDa		6										FBgn0086356	RE37229p	Q8MRH0
	852	Glycogen [starch] synthase OS=Drosophila melanogaster GN=GlyS PE=1 SV=2	Q9VFC8	82 kDa		6										FBgn0086356	AcGAP protein	Q9N9Z9
	853	Protein tilB OS=Drosophila melanogaster GN=tilB PE=1 SV=1	Q9VR52	46 kDa		6										FBgn0086690	Pericentrin-like protein, isoform P	M9ND93
	854	40S ribosomal protein S10a OS=Drosophila melanogaster GN=RpS10a PE=1 SV=1	Q9VB14	18 kDa		6										FBgn0086690	Pericentrin-like protein, isoform D	M9NFV3
	855	Probable medium-chain specific acyl-CoA dehydrogenase, mitochondrial OS=Drosophila melanogaster GN=CG12262 PE=2 SV=1	Q9VSA3	46 kDa		6										FBgn0086690	Pericentrin-like protein, isoform G	M9PCJ5
	856	CLIP-associating protein OS=Drosophila melanogaster GN=chb PE=1 SV=1	Q9NBD7	166 kDa		6										FBgn0086690	Pericentrin-like protein, isoform M	M9PCK2
	857	GH01788p OS=Drosophila melanogaster GN=CG10589 PE=2 SV=1	Q9VP96	44 kDa		6										FBgn0086690	Pericentrin-like protein, isoform H	M9PFA3
	858	Transmembrane emp24 domain-containing protein bai OS=Drosophila melanogaster GN=bai PE=2 SV=1	Q8SXY6	24 kDa		6										FBgn0086690	Pericentrin-like protein, isoform N	M9PFA8
	859	NADH dehydrogenase (Ubiquinone) B12 subunit, isoform A OS=Drosophila melanogaster GN=ND-B12 PE=2 SV=1	Q9W2E8	12 kDa		6										FBgn0086690	Pericentrin-like protein, isoform K	M9PFJ2
	860	Uncharacterized protein OS=Drosophila melanogaster GN=CG12609 PE=4 SV=1	Q9VWR0	38 kDa		6										FBgn0086690	Pericentrin-like protein, isoform J	M9PFP0
	861	SET domain binding factor, isoform B OS=Drosophila melanogaster GN=Sbf PE=1 SV=1	Q7KSP6	223 kDa		6										FBgn0086690	Pericentrin-like protein, isoform O	M9PFP4
	862	Epoxide hydrolase OS=Drosophila melanogaster GN=Jheh2 PE=1 SV=1	Q7KB18	52 kDa		6										FBgn0086690	Pericentrin-like protein, isoform L	M9PI63
	863	LP10861p OS=Drosophila melanogaster GN=CG13887 PE=1 SV=1	Q9W0M4	26 kDa		6										FBgn0086690	FI22203p1 (Pericentrin-like protein, isoform C)	Q400N1
	864	LD35157p OS=Drosophila melanogaster GN=CG13638 PE=1 SV=1	Q8MSB1	45 kDa		6										FBgn0086690	Pericentrin-like protein, isoform F	Q400N2
	865	Collagen alpha-1(IV) chain OS=Drosophila melanogaster GN=Cg25C PE=2 SV=3	P08120	174 kDa		6										FBgn0086690	309 kDa centrosomal protein	Q6UBD8
	866	Probable U2 small nuclear ribonucleoprotein A' OS=Drosophila melanogaster GN=U2A PE=1 SV=1	Q9V4Q8	30 kDa		6										FBgn0086690	SD04227p	Q8T9E5
	867	OCIA domain-containing protein 1 OS=Drosophila melanogaster GN=asrij PE=2 SV=1	Q9W1X9	29 kDa		6										FBgn0086757	Centrosomin's beautiful sister, isoform B	A0A0B4K775
	868	40S ribosomal protein S26 OS=Drosophila melanogaster GN=RpS26 PE=1 SV=1	P13008	13 kDa		6										FBgn0086757	Centrosomin's beautiful sister, isoform C	A0A0B4K864
	869	AT14148p OS=Drosophila melanogaster GN=CG2604 PE=1 SV=1	Q9VN86	47 kDa		6										FBgn0086757	Centrosomin's beautiful sister, isoform A (LD35238p)	Q7K4K7
	870	UPF0430 protein CG31712 OS=Drosophila melanogaster GN=CG31712 PE=1 SV=3	Q9VL63	36 kDa		6										FBgn0260639	Tubulin gamma-1 chain (Gamma-1-tubulin)	P23257
	871	DnaJ homolog shv OS=Drosophila melanogaster GN=shv PE=1 SV=1	Q9VPQ2	40 kDa		6										FBgn0260986	Meiotic 38, isoform C	A0A1Z1CH00
	872	LP08082p OS=Drosophila melanogaster GN=Ranbp9 PE=1 SV=1	Q9VGP4	114 kDa		6										FBgn0260986	RE11134p	Q8SXL0
	873	WD repeat-containing protein 26 homolog OS=Drosophila melanogaster GN=CG7611 PE=1 SV=1	Q7K0L4	70 kDa		6										FBgn0260986	FI07204p (Meiotic 38, isoform A)	Q9W584
	874	V-type proton ATPase subunit B OS=Drosophila melanogaster GN=Vha55 PE=2 SV=1	P31409	55 kDa		6										FBgn0260986	EG:80H7.11 protein	Q9XZT3
	875	Succinate dehydrogenase [ubiquinone] flavoprotein subunit, mitochondrial OS=Drosophila melanogaster GN=SdhA PE=2 SV=3	Q94523	72 kDa		6										FBgn0260986	Meiotic 38, isoform B	X2JDV3
	876	CG7131 OS=Drosophila melanogaster GN=CG7131 PE=2 SV=2	Q9VE97	55 kDa		6										FBgn0260991	Inner centromere protein, isoform C	A0A0B4LFQ2
	877	Protein tweety homolog OS=Drosophila melanogaster GN=CG14540 PE=3 SV=1	Q9VBJ6	69 kDa		6										FBgn0260991	Inner centromere protein, isoform A (Inner centromere protein, isoform B) (LD40404p)	Q7JRJ9
	878	Cytochrome c oxidase subunit 2 OS=Drosophila melanogaster GN=mt:CoII PE=3 SV=1	P00408	26 kDa		6										FBgn0260991	RE52507p (Fragment)	Q8IGP7
	879	AT22559p OS=Drosophila melanogaster GN=CG31802 PE=2 SV=1	Q8T415	21 kDa		6										FBgn0260991	SD04909p	Q95R61
	880	Transcription factor BTF3 OS=Drosophila melanogaster GN=betaNACtes4 PE=2 SV=1	Q9VY34	29 kDa		6										FBgn0262699	Fizzy-related protein	O18402
	881	CCR4-NOT transcription complex subunit 10 OS=Drosophila melanogaster GN=Not10 PE=1 SV=1	Q9V3G6	70 kDa		6										FBgn0262699	Fizzy-related, isoform A (Fizzy-related, isoform B) (GH07620p) (RE20929p)	Q9W4H9
	882	Probable phosphorylase b kinase regulatory subunit beta OS=Drosophila melanogaster GN=CG8475 PE=2 SV=2	Q9VLS1	125 kDa		6										FBgn0262719	Uncharacterized protein, isoform C (Uncharacterized protein, isoform D)	Q9VSK6
	883	CG2267, isoform B OS=Drosophila melanogaster GN=CG2267 PE=4 SV=1	A0A0B4KHJ6	44 kDa		6										FBgn0263197	Patronin, isoform J	A0A0B4KET5
	884	EH domain containing protein OS=Drosophila melanogaster GN=Past1 PE=1 SV=1	Q8T6I0	61 kDa		6										FBgn0263197	Patronin, isoform I	A0A0B4KEY4
	885	CG6130 protein OS=Drosophila melanogaster GN=h-cup PE=2 SV=1	Q9VF68	29 kDa		6										FBgn0263197	Patronin, isoform N	A0A0B4KEY6
	886	Dosage compensation regulator OS=Drosophila melanogaster GN=mle PE=1 SV=2	P24785	144 kDa		6										FBgn0263197	Patronin, isoform K	A0A0B4KFA4
	887	AT11044p OS=Drosophila melanogaster GN=Usp2 PE=2 SV=1	Q8IQ27	102 kDa		6										FBgn0263197	Patronin, isoform M	A0A0B4KFU3
	888	CG3964, isoform A OS=Drosophila melanogaster GN=CG3964 PE=2 SV=1	Q960F9	111 kDa		6										FBgn0263197	Patronin, isoform L	A0A0B4KG58
	889	Neuropathy target esterase sws OS=Drosophila melanogaster GN=sws PE=1 SV=2	Q9U969	161 kDa		6										FBgn0263197	Patronin (Short spindle protein 4)	A1ZAU8
	890	AT20029p OS=Drosophila melanogaster GN=S-Lap7 PE=1 SV=1	Q500X4	57 kDa		6										FBgn0263197	Patronin, isoform D	B7YZJ1
	891	Helicase domino OS=Drosophila melanogaster GN=dom PE=1 SV=2	Q9NDJ2	350 kDa		5										FBgn0263197	Patronin, isoform E	B7YZJ2
	892	MIP30126p OS=Drosophila melanogaster GN=Pkd2 PE=2 SV=2	Q9VK95	104 kDa		5										FBgn0263197	Patronin, isoform F	E1JH90
	893	DNA mismatch repair protein spellchecker 1 OS=Drosophila melanogaster GN=spel1 PE=3 SV=4	P43248	103 kDa		5										FBgn0263197	Patronin, isoform O	E1JH91
	894	Protein crooked neck OS=Drosophila melanogaster GN=crn PE=2 SV=2	P17886	84 kDa		5										FBgn0263197	LD17191p	Q8MSC7
	895	CG5681 OS=Drosophila melanogaster GN=CG5681 PE=4 SV=2	Q9VJB3	61 kDa		5										FBgn0263197	GH09618p	Q8T0T0
	896	EG:115C2.4 protein OS=Drosophila melanogaster GN=SkpA PE=1 SV=1	O77430	19 kDa		5										FBgn0264291	Deterin (GEO07887p1) (RE55472p)	Q9VEM2
	897	Putative ATP synthase subunit f, mitochondrial OS=Drosophila melanogaster GN=CG4692 PE=3 SV=1	Q9W141	12 kDa		5										FBgn0264848	Ubiquitin-conjugating enzyme E2 C (EC 2.3.2.23) ((E3-independent) E2 ubiquitin-conjugating enzyme C) (EC 2.3.2.24) (E2 ubiquitin-conjugating enzyme C) (Ubiquitin carrier protein C) (Ubiquitin carrier protein vihar) (Ubiquitin-protein ligase C)	Q9VTY6
	898	Proteasome subunit alpha type-4 OS=Drosophila melanogaster GN=Prosalpha3 PE=1 SV=2	P18053	29 kDa		5										FBgn0266418	Wide awake, isoform D (Wide awake, isoform E)	A0A0B4K6D0
	899	FI07739p OS=Drosophila melanogaster GN=CG10510-RA PE=2 SV=1	Q9VP67	62 kDa		5										FBgn0266418	Wide awake, isoform C	A0A0B4K6W6
	900	ARL-6-interacting protein 1 homolog OS=Drosophila melanogaster GN=CG10326 PE=2 SV=1	Q9VES1	22 kDa		5										FBgn0266418	Wide awake, isoform H	A0A0B4LHH4
	901	Uncharacterized protein, isoform A OS=Drosophila melanogaster GN=CG10960 PE=1 SV=1	Q8IQH6	51 kDa		5										FBgn0266418	LD15640p	Q95RQ9
	902	Aprataxin-like protein OS=Drosophila melanogaster GN=CG5316 PE=2 SV=2	Q8MSG8	76 kDa		5										FBgn0266418	Wide awake, isoform B (Wide awake, isoform F)	Q9VCW7
	903	Suppressor-of-stellate-like protein OS=Drosophila melanogaster GN=Ssl PE=2 SV=1	Q24536	25 kDa		5										FBgn0266418	Wide awake (Wide awake, isoform G)	X4YX01
	904	Nucleosomal histone kinase 1 OS=Drosophila melanogaster GN=ball PE=1 SV=1	Q7KRY6	66 kDa		5										FBgn0266418	LD15640p	Q95RQ9
	905	Cytochrome c oxidase subunit 5B, isoform A OS=Drosophila melanogaster GN=COX5B PE=1 SV=1	Q9VMB9	14 kDa		5										FBgn0266418	Wide awake, isoform B (Wide awake, isoform F)	Q9VCW7
	906	Mst33A, isoform C OS=Drosophila melanogaster GN=Mst33A PE=4 SV=1	M9NEG6	38 kDa		5										FBgn0266418	Wide awake (Wide awake, isoform G)	X4YX01
	907	IP09428p OS=Drosophila melanogaster GN=CG12477 PE=2 SV=1	Q9VVS2	29 kDa		5
	908	CG5174, isoform N OS=Drosophila melanogaster GN=CG5174 PE=1 SV=1	A0A0B4K7G1	24 kDa		5
	909	NADH dehydrogenase (Ubiquinone) 13 kDa B subunit OS=Drosophila melanogaster GN=ND-13B PE=1 SV=2	Q9VTB4	14 kDa		5
	910	IP04277p OS=Drosophila melanogaster GN=CG14071-RA PE=2 SV=1	Q9VKN5	15 kDa		5
	911	CathD OS=Drosophila melanogaster GN=cathD PE=1 SV=1	Q7K485	42 kDa		5
	912	Smallminded protein OS=Drosophila melanogaster GN=smid PE=1 SV=1	P91638	104 kDa		5
	913	IP20241p OS=Drosophila melanogaster GN=Nost PE=1 SV=1	B5RJS0	139 kDa		5
	914	GH26058p OS=Drosophila melanogaster GN=CG10934 PE=2 SV=1	Q7K1B3	22 kDa		5
	915	CG7813 OS=Drosophila melanogaster GN=CG7813-RA PE=2 SV=1	A1ZAH1	82 kDa		5
	916	CG1309 OS=Drosophila melanogaster GN=CG1309 PE=1 SV=1	Q9VZF1	58 kDa		5
	917	LP09464p OS=Drosophila melanogaster GN=Nup133 PE=1 SV=2	Q9VCW3	135 kDa		5
	918	Alpha actinin 3 OS=Drosophila melanogaster GN=Actn3 PE=4 SV=1	Q9VEQ5	63 kDa		5
	919	Asparaginyl-tRNA synthetase, isoform A OS=Drosophila melanogaster GN=AsnRS PE=1 SV=1	Q9V434	64 kDa		5
	920	CDGSH iron-sulfur domain-containing protein 2 homolog OS=Drosophila melanogaster GN=Cisd2 PE=2 SV=1	Q9VAM6	15 kDa		5
	921	NADH dehydrogenase (Ubiquinone) SGDH subunit, isoform A OS=Drosophila melanogaster GN=ND-SGDH PE=1 SV=1	Q9VTU2	22 kDa		5
	922	Ras-related protein Rab6 OS=Drosophila melanogaster GN=Rab6 PE=1 SV=1	O18334	23 kDa		5
	923	Replication factor C subunit 1 OS=Drosophila melanogaster GN=Gnf1 PE=1 SV=2	P35600	109 kDa		5
	924	AT25465p OS=Drosophila melanogaster GN=CG6380 PE=2 SV=1	Q9VJE7	33 kDa		5
	925	Mitochondrial import inner membrane translocase subunit TIM50-C OS=Drosophila melanogaster GN=ttm50 PE=2 SV=2	Q9W4V8	50 kDa		5
	926	Cornetto, isoform E OS=Drosophila melanogaster GN=corn PE=4 SV=1	M9PBT2	107 kDa		5
	927	Signal peptidase complex catalytic subunit SEC11 OS=Drosophila melanogaster GN=twr PE=1 SV=1	O97066	21 kDa		5
	928	GEO09626p1 OS=Drosophila melanogaster GN=ND-MLRQ PE=1 SV=1	Q8SYJ2	9 kDa		5
	929	N-acetylgalactosaminyltransferase 7 OS=Drosophila melanogaster GN=GalNAc-T2 PE=2 SV=2	Q8MV48	68 kDa		5
	930	Peroxidasin OS=Drosophila melanogaster GN=Pxn PE=1 SV=1	Q9VZZ4	171 kDa		5
	931	EG:152A3.7 protein OS=Drosophila melanogaster GN=ND-B14.5A PE=1 SV=1	O97418	12 kDa		5
	932	Structural maintenance of chromosomes protein OS=Drosophila melanogaster GN=glu PE=1 SV=1	Q9V3A7	160 kDa		5
	933	CG7295, isoform A OS=Drosophila melanogaster GN=CG7295 PE=4 SV=1	Q9VQ51	35 kDa		5
	934	LD31474p OS=Drosophila melanogaster GN=ND-20 PE=1 SV=1	Q9VXK7	25 kDa		5
	935	CG18418 protein OS=Drosophila melanogaster GN=CG18418 PE=3 SV=1	Q9VZ93	34 kDa		5
	936	Glutaredoxin-1 OS=Drosophila melanogaster GN=Grx-1 PE=2 SV=1	Q9W2D1	13 kDa		5
	937	LD23870p OS=Drosophila melanogaster GN=RnpS1 PE=1 SV=2	Q9VHC0	42 kDa		5
	938	ATP synthase, isoform A OS=Drosophila melanogaster GN=ATPsynG PE=1 SV=1	Q9VKM3	11 kDa		5
	939	Adipose protein OS=Drosophila melanogaster GN=adp PE=2 SV=1	Q7K7W5	72 kDa		5
	940	Acyl carrier protein OS=Drosophila melanogaster GN=ND-ACP PE=1 SV=1	M9PDU4	21 kDa		5
	941	SD09427p OS=Drosophila melanogaster GN=U4-U6-60K PE=1 SV=1	Q9VVI0	62 kDa		5
	942	Peptidyl-prolyl cis-trans isomerase E OS=Drosophila melanogaster GN=cyp33 PE=1 SV=1	Q9V3G3	33 kDa		5
	943	Cdc2-related kinase OS=Drosophila melanogaster GN=Cdc2rk PE=1 SV=1	A1Z840	43 kDa		5
	944	Sodium/potassium-transporting ATPase subunit alpha OS=Drosophila melanogaster GN=JYalpha PE=3 SV=2	A8QI34	112 kDa		5
	945	Replication factor C subunit 3 OS=Drosophila melanogaster GN=RfC3 PE=1 SV=2	Q9VKW3	37 kDa		5
	946	Protein ELYS homolog OS=Drosophila melanogaster GN=CG14215 PE=1 SV=2	Q9VWE6	235 kDa		5
	947	AT13736p OS=Drosophila melanogaster GN=UQCR-Q PE=1 SV=1	Q9VVH5	10 kDa		5
	948	Importin subunit alpha OS=Drosophila melanogaster GN=Kap-alpha1 PE=2 SV=1	O76521	60 kDa		5
	949	Calcium-transporting ATPase OS=Drosophila melanogaster GN=PMCA PE=1 SV=1	E6EK17	131 kDa		5
	950	Inorganic pyrophosphatase OS=Drosophila melanogaster GN=Nurf-38 PE=1 SV=3	O77460	38 kDa		5
	951	Auxilin, isoform D OS=Drosophila melanogaster GN=aux PE=1 SV=1	A0A0B4KF57	127 kDa		5
	952	SAM50-like protein CG7639 OS=Drosophila melanogaster GN=CG7639 PE=2 SV=2	Q9V784	49 kDa		5
	953	Cleavage and polyadenylation specificity factor subunit 1 OS=Drosophila melanogaster GN=Cpsf160 PE=1 SV=1	Q9V726	165 kDa		5
	954	MIP04749p OS=Drosophila melanogaster GN=CG17122-RA PE=2 SV=1	Q9VWA6	68 kDa		5
	955	Nuclear pore complex protein Nup160 homolog OS=Drosophila melanogaster GN=Nup160 PE=1 SV=1	Q9VKJ3	160 kDa		5
	956	GH03554p OS=Drosophila melanogaster GN=CG16941 PE=1 SV=1	Q9VEP9	88 kDa		5
	957	LD44321p OS=Drosophila melanogaster GN=CG32264 PE=2 SV=1	Q7YU16	108 kDa		5
	958	LD41384p OS=Drosophila melanogaster GN=Mkrn1 PE=2 SV=2	Q9VP20	44 kDa		5
	959	60S ribosomal protein L29 OS=Drosophila melanogaster GN=RpL29 PE=1 SV=1	Q24154	9 kDa		5
	960	Probable isocitrate dehydrogenase [NAD] subunit alpha, mitochondrial OS=Drosophila melanogaster GN=l(1)G0156 PE=2 SV=1	Q9VWH4	41 kDa		5
	961	Cytochrome b-c1 complex subunit Rieske, mitochondrial OS=Drosophila melanogaster GN=RFeSP PE=1 SV=3	Q9VQ29	25 kDa		5
	962	AT22273p OS=Drosophila melanogaster GN=CG3687 PE=2 SV=1	Q7JYP8	16 kDa		5
	963	Uncharacterized protein OS=Drosophila melanogaster GN=CG33287 PE=4 SV=1	B7Z095	128 kDa		5
	964	GH13725p OS=Drosophila melanogaster GN=Tcp-1zeta PE=1 SV=1	Q9VXQ5	58 kDa		5
	965	Probable cysteine desulfurase, mitochondrial OS=Drosophila melanogaster GN=CG12264 PE=2 SV=1	Q9VKD3	51 kDa		5
	966	LD16921p OS=Drosophila melanogaster GN=tna PE=1 SV=1	Q7JR52	116 kDa		5
	967	Ribonuclear protein at 97D, isoform D OS=Drosophila melanogaster GN=Rb97D PE=4 SV=1	Q59DT6	48 kDa		5
	968	Zinc finger protein-like 1 homolog OS=Drosophila melanogaster GN=CG5382 PE=1 SV=1	Q9VD26	34 kDa		5
	969	Alsin homolog OS=Drosophila melanogaster GN=Als2 PE=1 SV=1	Q9VNZ8	166 kDa		5
	970	CG6304, isoform A OS=Drosophila melanogaster GN=CG6304 PE=2 SV=1	Q9VJF6	48 kDa		5
	971	AT28215p OS=Drosophila melanogaster GN=CG31473-RA PE=2 SV=1	Q8INR5	29 kDa		5
	972	CG7907, isoform B OS=Drosophila melanogaster GN=CG7907 PE=2 SV=1	Q4V551	86 kDa		5
	973	BcDNA.GH02250 OS=Drosophila melanogaster GN=ocn PE=2 SV=1	Q9Y170	17 kDa		5
	974	26S proteasome regulatory complex subunit p97 OS=Drosophila melanogaster GN=Rpn1 PE=1 SV=2	Q9VW54	102 kDa		5
	975	Schizo, isoform D OS=Drosophila melanogaster GN=siz PE=1 SV=1	E1JI59	133 kDa		5
	976	CG3483 OS=Drosophila melanogaster GN=CG3483 PE=3 SV=1	Q9W172	43 kDa		5
	977	CG5214 OS=Drosophila melanogaster GN=CG5214 PE=1 SV=1	Q9VGQ1	50 kDa	8	5
	978	Armadillo segment polarity protein OS=Drosophila melanogaster GN=arm PE=1 SV=1	P18824	91 kDa	3	5
	979	Uncharacterized protein CG7065 OS=Drosophila melanogaster GN=CG7065 PE=1 SV=1	Q7YZA2	137 kDa		5
	980	IP14655p OS=Drosophila melanogaster GN=tbrd-2 PE=2 SV=1	Q4V5A7	75 kDa		5
	981	IP08064p OS=Drosophila melanogaster GN=MCPH1 PE=1 SV=1	A5YTR9	110 kDa		5
	982	Citrate synthase OS=Drosophila melanogaster GN=CG14740 PE=2 SV=1	Q95TZ4	54 kDa		5
	983	Coatomer subunit beta OS=Drosophila melanogaster GN=betaCOP PE=2 SV=2	P45437	107 kDa		4
	984	Apontic, isoform F OS=Drosophila melanogaster GN=apt PE=1 SV=1	A0A0B4KGD0	56 kDa		4
	985	T-complex protein 1 subunit gamma OS=Drosophila melanogaster GN=Cctgamma PE=2 SV=2	P48605	59 kDa		4
	986	Mitogen-activated protein kinase OS=Drosophila melanogaster GN=Erk7 PE=2 SV=2	Q9W354	106 kDa		4
	987	Dynein regulatory complex protein 1 homolog OS=Drosophila melanogaster GN=CG10958 PE=2 SV=1	Q9W3J8	88 kDa		4
	988	Cullin 2, isoform A OS=Drosophila melanogaster GN=Cul2 PE=1 SV=3	Q9V9R2	87 kDa		4
	989	BcDNA.LD18761 OS=Drosophila melanogaster GN=Nup107 PE=1 SV=1	Q9V466	97 kDa		4
	990	CG8219 OS=Drosophila melanogaster GN=CG8219 PE=4 SV=2	Q9VRV9	96 kDa		4
	991	Discs overgrown protein kinase OS=Drosophila melanogaster GN=dco PE=1 SV=2	O76324	48 kDa		4
	992	CG6576 OS=Drosophila melanogaster GN=CG6576 PE=2 SV=2	Q9VSP8	30 kDa		4
	993	Uncharacterized protein OS=Drosophila melanogaster GN=CG18605 PE=4 SV=1	A0A0B4JD40	47 kDa		4
	994	40S ribosomal protein S12 OS=Drosophila melanogaster GN=RpS12 PE=1 SV=2	P80455	15 kDa		4
	995	1-acyl-sn-glycerol-3-phosphate acyltransferase OS=Drosophila melanogaster GN=fu12 PE=2 SV=1	Q7KTI0	31 kDa		4
	996	FI02994p OS=Drosophila melanogaster GN=Sec61beta PE=1 SV=1	Q7JZN0	10 kDa		4
	997	Receptor expression-enhancing protein OS=Drosophila melanogaster GN=Reep1 PE=1 SV=1	Q7JRH2	33 kDa		4
	998	Musashi, isoform D OS=Drosophila melanogaster GN=msi PE=1 SV=1	A0A0B4K6K8	63 kDa		4
	999	40S ribosomal protein S29 OS=Drosophila melanogaster GN=RpS29 PE=1 SV=1	Q9VH69	7 kDa		4
	1000	Heme oxygenase OS=Drosophila melanogaster GN=Ho PE=1 SV=1	Q9VGJ9	34 kDa		4
	1001	Glycerol-3-phosphate dehydrogenase [NAD(+)] OS=Drosophila melanogaster GN=CG3215 PE=3 SV=2	Q9W1U3	40 kDa		4
	1002	NADH-ubiquinone oxidoreductase chain 1 OS=Drosophila melanogaster GN=mt:ND1 PE=3 SV=2	P18929	36 kDa		4
	1003	CG9715 OS=Drosophila melanogaster GN=Zcchc7 PE=4 SV=2	Q9VVA9	197 kDa		4
	1004	Dynein assembly factor 3, axonemal homolog OS=Drosophila melanogaster GN=CG17669 PE=2 SV=1	A1ZB91	62 kDa		4
	1005	IP04153p OS=Drosophila melanogaster GN=CG13481 PE=2 SV=2	Q9VUE3	21 kDa		4
	1006	RNA-binding protein Rsf1 OS=Drosophila melanogaster GN=Rsf1 PE=1 SV=1	Q24491	21 kDa		4
	1007	Nitrogen permease regulator 2-like protein OS=Drosophila melanogaster GN=Nprl2 PE=1 SV=1	Q9VXA0	46 kDa		4
	1008	Phosphoethanolamine cytidylyltransferase, isoform E OS=Drosophila melanogaster GN=Pect PE=1 SV=1	Q7KTB3	42 kDa		4
	1009	CG7675, isoform A OS=Drosophila melanogaster GN=CG7675 PE=1 SV=1	Q8T0J5	31 kDa		4
	1010	Probable small nuclear ribonucleoprotein G OS=Drosophila melanogaster GN=SNRPG PE=1 SV=1	Q9VXE0	9 kDa		4
	1011	Coiled-Coils Y OS=Drosophila melanogaster GN=CCY PE=4 SV=1	A0A0S0X8W1	148 kDa		4
	1012	LD32469p OS=Drosophila melanogaster GN=SC35 PE=1 SV=1	Q9V3T8	21 kDa		4
	1013	RNA polymerase II transcriptional coactivator OS=Drosophila melanogaster GN=Ssb-c31a PE=2 SV=1	Q9VLR5	12 kDa		4
	1014	40S ribosomal protein S28 OS=Drosophila melanogaster GN=RpS28b PE=1 SV=2	Q9W334	7 kDa		4
	1015	CG8407, isoform A OS=Drosophila melanogaster GN=CG8407-RA PE=2 SV=1	A1Z8T9	12 kDa		4
	1016	NADH dehydrogenase [ubiquinone] 1 subunit C2 OS=Drosophila melanogaster GN=ND-B14.5B PE=1 SV=1	Q9VQM2	13 kDa		4
	1017	Probable small nuclear ribonucleoprotein E OS=Drosophila melanogaster GN=SmE PE=1 SV=1	Q9VLV5	11 kDa		4
	1018	Nucleoporin NUP53 OS=Drosophila melanogaster GN=CG6540 PE=1 SV=1	Q9VWS2	35 kDa		4
	1019	Basigin, isoform J OS=Drosophila melanogaster GN=Bsg PE=1 SV=1	M9PCW5	29 kDa		4
	1020	Glucosidase 2 beta subunit, isoform A OS=Drosophila melanogaster GN=GCS2beta PE=1 SV=1	Q9VJD1	62 kDa		4
	1021	Signal peptidase complex subunit 2 OS=Drosophila melanogaster GN=Spase25 PE=2 SV=1	Q9VYY2	22 kDa		4
	1022	AT08232p OS=Drosophila melanogaster GN=CG33286 PE=2 SV=2	Q7KTX4	124 kDa		4
	1023	Structural maintenance of chromosomes protein OS=Drosophila melanogaster GN=SMC1 PE=1 SV=1	Q9VCD8	143 kDa		4
	1024	Protein krasavietz OS=Drosophila melanogaster GN=kra PE=1 SV=1	Q9VNE2	49 kDa		4
	1025	LD26546p OS=Drosophila melanogaster GN=l(1)G0320 PE=1 SV=1	Q9W335	33 kDa		4
	1026	Ferrochelatase, mitochondrial OS=Drosophila melanogaster GN=FeCh PE=2 SV=1	Q9V9S8	44 kDa		4
	1027	Protein pelota OS=Drosophila melanogaster GN=pelo PE=2 SV=2	P48612	44 kDa		4
	1028	GH24095p OS=Drosophila melanogaster GN=CG17230 PE=2 SV=1	Q7K4X4	59 kDa		4
	1029	CG1815, isoform C OS=Drosophila melanogaster GN=CG1815 PE=1 SV=1	Q7KRS9	182 kDa		4
	1030	Probable glutamine-dependent NAD(+) synthetase OS=Drosophila melanogaster GN=CG9940 PE=1 SV=1	Q9VYA0	88 kDa		4
	1031	205 kDa microtubule-associated protein OS=Drosophila melanogaster GN=Map205 PE=1 SV=2	P23226	127 kDa		4
	1032	Mitoferrin OS=Drosophila melanogaster GN=mfrn PE=2 SV=1	Q9VAY3	42 kDa		4
	1033	Ergic53, isoform A OS=Drosophila melanogaster GN=ergic53 PE=1 SV=1	Q9V3A8	58 kDa		4
	1034	Surfeit locus protein 4 homolog OS=Drosophila melanogaster GN=Surf4 PE=2 SV=1	O18405	31 kDa		4
	1035	Receptor expression-enhancing protein OS=Drosophila melanogaster GN=CG5539-RA PE=2 SV=2	Q9W1J5	33 kDa		4
	1036	RNA-binding protein 1 OS=Drosophila melanogaster GN=Rbp1 PE=2 SV=3	Q02427	16 kDa		4
	1037	Myosin-2 essential light chain OS=Drosophila melanogaster GN=Mlc-c PE=1 SV=1	P54357	17 kDa		4
	1038	Ankyrin-repeat, SH3-domain, and Proline-rich-region containing protein, isoform C OS=Drosophila melanogaster GN=ASPP PE=4 SV=1	A0A0B4KF17	114 kDa		4
	1039	CG9336, isoform B OS=Drosophila melanogaster GN=CG9336 PE=1 SV=1	M9NEV7	12 kDa		4
	1040	Electron transfer flavoprotein-ubiquinone oxidoreductase, mitochondrial OS=Drosophila melanogaster GN=Etf-QO PE=1 SV=1	Q7JWF1	66 kDa		4
	1041	CG7276 OS=Drosophila melanogaster GN=CG7276 PE=4 SV=1	Q7KUM9	19 kDa		4
	1042	Uncharacterized protein OS=Drosophila melanogaster GN=CG15547 PE=4 SV=1	Q9VA28	43 kDa		4
	1043	Microsomal glutathione S-transferase-like, isoform A OS=Drosophila melanogaster GN=Mgstl PE=1 SV=1	Q8SY19	17 kDa		4
	1044	ATP synthase, delta subunit, isoform A OS=Drosophila melanogaster GN=ATPsyndelta PE=1 SV=1	Q9W2X6	17 kDa		4
	1045	Nuclear export factor 3, isoform B OS=Drosophila melanogaster GN=Nxf3 PE=4 SV=1	Q8IQK4	63 kDa		4
	1046	GTPase-activating protein OS=Drosophila melanogaster GN=RasGAP1 PE=1 SV=2	P48423	132 kDa		4
	1047	Zinc finger protein swm OS=Drosophila melanogaster GN=swm PE=1 SV=1	Q9VIV2	116 kDa		4
	1048	Kugelkern, isoform A OS=Drosophila melanogaster GN=kuk PE=1 SV=1	Q8SX89	60 kDa		4
	1049	GEO09659p1 OS=Drosophila melanogaster GN=CG13220 PE=1 SV=1	Q6NP72	16 kDa		4
	1050	CG6923, isoform D OS=Drosophila melanogaster GN=CG6923 PE=4 SV=1	A0A0B4KFN6	140 kDa		4
	1051	FI07923p OS=Drosophila melanogaster GN=Karybeta3 PE=1 SV=1	Q9VN44	124 kDa		4
	1052	Receptor expression-enhancing protein OS=Drosophila melanogaster GN=CG8331 PE=3 SV=1	A1Z9M2	20 kDa		4
	1053	NADH dehydrogenase [ubiquinone] iron-sulfur protein 6, mitochondrial OS=Drosophila melanogaster GN=ND-13A PE=1 SV=1	Q9VMU0	14 kDa		4
	1054	eIF2B-delta, isoform B OS=Drosophila melanogaster GN=eIF2B-delta PE=1 SV=1	Q0E8X6	62 kDa		4
	1055	Serine/threonine-protein kinase ATM OS=Drosophila melanogaster GN=tefu PE=2 SV=1	Q5EAK6	318 kDa		4
	1056	AT13107p OS=Drosophila melanogaster GN=Rcd-1r PE=2 SV=1	Q9VLF2	33 kDa		4
	1057	APC-like, isoform A OS=Drosophila melanogaster GN=Apc PE=4 SV=1	Q9VAS9	261 kDa		4
	1058	CG7033 OS=Drosophila melanogaster GN=CG7033 PE=1 SV=2	Q9W392	58 kDa		4
	1059	GH21273p OS=Drosophila melanogaster GN=CG11999 PE=1 SV=1	Q9VNA3	24 kDa		4
	1060	Cyclin-dependent kinase 9 OS=Drosophila melanogaster GN=Cdk9 PE=2 SV=1	O17432	47 kDa		4
	1061	LD43047p OS=Drosophila melanogaster GN=CG14712 PE=1 SV=3	Q9VGL0	130 kDa		4
	1062	Cell division cycle 23 ortholog, isoform A OS=Drosophila melanogaster GN=Cdc23 PE=2 SV=2	Q9I7L8	78 kDa		4
	1063	60S acidic ribosomal protein P1 OS=Drosophila melanogaster GN=RpLP1 PE=1 SV=2	P08570	12 kDa		4
	1064	Coatomer subunit beta' OS=Drosophila melanogaster GN=beta'COP PE=2 SV=2	O62621	103 kDa		4
	1065	Cell division cycle 27 ortholog, isoform A OS=Drosophila melanogaster GN=Cdc27 PE=1 SV=1	Q9VS37	101 kDa		4
	1066	NADH dehydrogenase (Ubiquinone) 49 kDa subunit-like OS=Drosophila melanogaster GN=ND-49L PE=3 SV=2	Q9VBR4	60 kDa		4
	1067	Nuclear RNA export factor 1 OS=Drosophila melanogaster GN=sbr PE=1 SV=2	Q9U1H9	76 kDa		4
	1068	Phosphoglycerate mutase 5-2 OS=Drosophila melanogaster GN=Pgam5-2 PE=4 SV=1	Q9W173	31 kDa		4
	1069	Vig2, isoform B OS=Drosophila melanogaster GN=vig2 PE=1 SV=2	Q9VBX3	49 kDa		4
	1070	IP20609p (Fragment) OS=Drosophila melanogaster GN=lectin-30A PE=2 SV=1	Q6GV06	26 kDa		4
	1071	Early girl, isoform A OS=Drosophila melanogaster GN=elgi PE=2 SV=1	Q9VUV7	36 kDa		4
	1072	Actin-related protein 1 OS=Drosophila melanogaster GN=Arp1 PE=2 SV=2	P45889	43 kDa		4
	1073	Small nuclear ribonucleoprotein Sm D3 OS=Drosophila melanogaster GN=SmD3 PE=1 SV=1	O44437	16 kDa		4
	1074	Thioredoxin-related transmembrane protein 2 homolog OS=Drosophila melanogaster GN=CG11007 PE=2 SV=1	Q7JW12	31 kDa		4
	1075	AT09608p OS=Drosophila melanogaster GN=CG30491;CG30495 PE=1 SV=1	Q7JUS1	37 kDa		4
	1076	GH01116p OS=Drosophila melanogaster GN=mge PE=1 SV=1	Q9I7T5	13 kDa		4
	1077	Caper, isoform A OS=Drosophila melanogaster GN=Caper PE=1 SV=1	Q9VM49	66 kDa		4
	1078	CG5726 OS=Drosophila melanogaster GN=CG5726 PE=1 SV=1	Q7JRH5	87 kDa		4
	1079	LD12946p OS=Drosophila melanogaster GN=MSBP PE=1 SV=1	Q9VXM4	28 kDa		4
	1080	Alkyldihydroxyacetonephosphate synthase OS=Drosophila melanogaster GN=CG10253 PE=2 SV=1	Q9V778	71 kDa		4
	1081	Dicarboxylate carrier 2, isoform A OS=Drosophila melanogaster GN=Dic2 PE=2 SV=2	Q9VDM3	34 kDa		4
	1082	IP17351p OS=Drosophila melanogaster GN=RpL36A PE=1 SV=2	Q9VLT7	13 kDa		4
	1083	Connector of kinase to AP-1, isoform E OS=Drosophila melanogaster GN=Cka PE=1 SV=1	D3DML3	80 kDa		4
	1084	Lectin-29Ca OS=Drosophila melanogaster GN=lectin-29Ca PE=4 SV=1	Q9VLM0	28 kDa		4
	1085	RE01104p OS=Drosophila melanogaster GN=Rpt3R PE=2 SV=2	Q9VH79	46 kDa		4
	1086	Pasilla, isoform L OS=Drosophila melanogaster GN=ps PE=1 SV=1	A0A0B4JCX5	79 kDa		4
	1087	Succinate dehydrogenase [ubiquinone] iron-sulfur subunit, mitochondrial OS=Drosophila melanogaster GN=SdhBL PE=3 SV=2	Q9VWN3	47 kDa		4
	1088	IP09476p OS=Drosophila melanogaster GN=CG14297 PE=2 SV=1	Q9VE30	28 kDa		4
	1089	Cytoplasmic FMR1-interacting protein OS=Drosophila melanogaster GN=Sra-1 PE=1 SV=1	Q9VF87	149 kDa		4
	1090	Uncharacterized protein, isoform K OS=Drosophila melanogaster GN=CG16833 PE=4 SV=1	M9NCT3	95 kDa		4
	1091	IP13321p OS=Drosophila melanogaster GN=CG15784 PE=1 SV=1	Q9W4C1	62 kDa		4
	1092	BcDNA.GH11110 OS=Drosophila melanogaster GN=nito PE=1 SV=1	Q7KMJ6	89 kDa		4
	1093	Myosin-VIIa OS=Drosophila melanogaster GN=ck PE=1 SV=1	Q9V3Z6	250 kDa		4
	1094	Growth arrest-specific protein 8 homolog OS=Drosophila melanogaster GN=Gas8 PE=2 SV=1	Q8MT08	57 kDa		3
	1095	CG9925 OS=Drosophila melanogaster GN=CG9925 PE=2 SV=1	Q9VFP5	100 kDa		3
	1096	Coilin OS=Drosophila melanogaster GN=coil PE=1 SV=1	A1Z7A8	71 kDa		3
	1097	GH06496p OS=Drosophila melanogaster GN=Synj PE=1 SV=1	Q5U0V7	135 kDa		3
	1098	CG1275, isoform D OS=Drosophila melanogaster GN=CG1275 PE=1 SV=1	Q7KV99	27 kDa		3
	1099	Histone H2A OS=Drosophila melanogaster GN=His2A PE=1 SV=2	P84051	13 kDa	16	3
	1100	U1 small nuclear ribonucleoprotein 70 kDa OS=Drosophila melanogaster GN=snRNP-U1-70K PE=1 SV=2	P17133	53 kDa		3
	1101	Vacuolar protein sorting 13, isoform A OS=Drosophila melanogaster GN=Vps13 PE=1 SV=2	A1Z713	375 kDa		3
	1102	ER membrane protein complex subunit 8/9 homolog OS=Drosophila melanogaster GN=EMC8-9 PE=3 SV=1	Q9W1Y1	23 kDa		3
	1103	Replication factor C subunit 2 OS=Drosophila melanogaster GN=RfC4 PE=2 SV=1	P53034	37 kDa		3
	1104	Reticulon-like protein OS=Drosophila melanogaster GN=Rtnl2 PE=2 SV=2	Q9VIB7	30 kDa		3
	1105	Polyadenylate-binding protein 2 OS=Drosophila melanogaster GN=Pabp2 PE=1 SV=1	Q7KNF2	25 kDa		3
	1106	CG2076, isoform A OS=Drosophila melanogaster GN=CG2076 PE=1 SV=1	Q9VZ34	36 kDa		3
	1107	Rho GTPase activating protein at 19D, isoform B OS=Drosophila melanogaster GN=RhoGAP19D PE=1 SV=1	E1JJS2	222 kDa		3
	1108	Uncharacterized protein, isoform A OS=Drosophila melanogaster GN=CG15306 PE=4 SV=1	Q9W2W2	41 kDa		3
	1109	CG7071, isoform A OS=Drosophila melanogaster GN=CG7071 PE=2 SV=1	Q8SXS0	35 kDa		3
	1110	G protein alpha o subunit OS=Drosophila melanogaster GN=Galphao PE=1 SV=1	P16378	40 kDa		3
	1111	ER membrane protein complex 3 OS=Drosophila melanogaster GN=EMC3 PE=1 SV=1	Q9VKR0	28 kDa		3
	1112	5'-3' exoribonuclease 2 homolog OS=Drosophila melanogaster GN=Rat1 PE=1 SV=2	Q9VM71	104 kDa		3
	1113	DNAation factor-related protein 2, isoform D OS=Drosophila melanogaster GN=Drep2 PE=1 SV=1	A0A0B4KFF6	54 kDa		3
	1114	CG6459 protein OS=Drosophila melanogaster GN=P32 PE=1 SV=1	Q7JXC4	29 kDa		3
	1115	CG8839, isoform A OS=Drosophila melanogaster GN=CG8839 PE=1 SV=1	Q7K2E1	58 kDa		3
	1116	Synaptobrevin OS=Drosophila melanogaster GN=Syb PE=2 SV=3	P18489	17 kDa		3
	1117	AT22957p OS=Drosophila melanogaster GN=CG5213 PE=2 SV=1	Q9VF55	29 kDa		3
	1118	BCAS2 ortholog OS=Drosophila melanogaster GN=BCAS2 PE=1 SV=1	Q9VAY6	31 kDa		3
	1119	Reticulon-like protein OS=Drosophila melanogaster GN=CG7341-RB PE=2 SV=1	C0PDE0	32 kDa		3
	1120	CG5915 protein OS=Drosophila melanogaster GN=Rab7 PE=1 SV=1	O76742	23 kDa		3
	1121	Phosphoglycerate mutase OS=Drosophila melanogaster GN=Pglym78 PE=1 SV=2	Q9VAN7	29 kDa		3
	1122	WD repeat-containing protein 24 OS=Drosophila melanogaster GN=Wdr24 PE=1 SV=1	Q9XZ25	87 kDa		3
	1123	GM03174p OS=Drosophila melanogaster GN=Rpb8 PE=1 SV=1	Q9VNZ3	17 kDa		3
	1124	Epithelial membrane protein, isoform E OS=Drosophila melanogaster GN=emp PE=3 SV=1	A0A0B4LGP3	57 kDa		3
	1125	Uncharacterized protein, isoform C OS=Drosophila melanogaster GN=CG32441 PE=1 SV=2	Q8IPT0	25 kDa		3
	1126	CG7289 OS=Drosophila melanogaster GN=CG7289 PE=2 SV=2	Q9VQ60	72 kDa		3
	1127	RE12402p OS=Drosophila melanogaster GN=CG11737 PE=2 SV=1	Q9VHQ5	51 kDa		3
	1128	Mediator of RNA polymerase II transcription subunit 30 OS=Drosophila melanogaster GN=MED30 PE=1 SV=1	Q9W0P3	35 kDa		3
	1129	CG3679, isoform A OS=Drosophila melanogaster GN=CG3679 PE=2 SV=1	Q9XZ22	71 kDa		3
	1130	CG3251 OS=Drosophila melanogaster GN=CG3251 PE=2 SV=1	Q9VR20	57 kDa		3
	1131	AT28366p OS=Drosophila melanogaster GN=Ppm1 PE=2 SV=1	Q9W0Q0	39 kDa		3
	1132	Myosin-IB OS=Drosophila melanogaster GN=Myo61F PE=1 SV=3	Q23979	119 kDa		3
	1133	NADPH--cytochrome P450 reductase OS=Drosophila melanogaster GN=Cpr PE=2 SV=2	Q27597	76 kDa		3
	1134	Protein nutcracker OS=Drosophila melanogaster GN=ntc PE=1 SV=1	Q8SX86	36 kDa		3
	1135	CG10206-PA OS=Drosophila melanogaster GN=nop5 PE=1 SV=2	Q9VM69	57 kDa		3
	1136	Unextended, isoform E OS=Drosophila melanogaster GN=uex PE=1 SV=1	A0A0B7P9G0	93 kDa		3
	1137	CG9257 OS=Drosophila melanogaster GN=CG9257 PE=1 SV=1	Q9VIG0	39 kDa		3
	1138	Uncharacterized protein OS=Drosophila melanogaster GN=CG13131 PE=4 SV=2	Q9VL48	149 kDa		3
	1139	Signal recognition particle receptor subunit alpha homolog OS=Drosophila melanogaster GN=Gtp-bp PE=1 SV=2	Q9U5L1	68 kDa		3
	1140	Casein kinase I isoform alpha OS=Drosophila melanogaster GN=CkIalpha PE=1 SV=1	P54367	40 kDa		3
	1141	Fasciclin-1 OS=Drosophila melanogaster GN=Fas1 PE=1 SV=1	P10674	73 kDa		3
	1142	Dolichyl-diphosphooligosaccharide--protein glycosyltransferase subunit DAD1 OS=Drosophila melanogaster GN=l(2)k12914 PE=3 SV=1	Q9VLM5	13 kDa		3
	1143	Nucleoplasmin-like protein OS=Drosophila melanogaster GN=Nlp PE=1 SV=1	Q27415	17 kDa		3
	1144	RE49489p OS=Drosophila melanogaster GN=p24-1 PE=1 SV=1	Q9VYT6	24 kDa		3
	1145	FI04456p OS=Drosophila melanogaster GN=Rbp2 PE=1 SV=1	Q7KUX7	38 kDa		3
	1146	CG5254, isoform A OS=Drosophila melanogaster GN=EG:BACR19J1.2 PE=1 SV=1	Q9V3T2	34 kDa		3
	1147	Protein associated with topo II related-1, isoform A OS=Drosophila melanogaster GN=Patr-1 PE=1 SV=1	Q9VEN9	108 kDa		3
	1148	DNA-directed RNA polymerase II subunit RPB11 OS=Drosophila melanogaster GN=Rpb11 PE=3 SV=1	Q9VJE4	13 kDa		3
	1149	FI16505p1 OS=Drosophila melanogaster GN=CG12923-RA PE=2 SV=1	A1Z815	37 kDa		3
	1150	Transmembrane 9 superfamily member OS=Drosophila melanogaster GN=TM9SF3 PE=1 SV=2	Q9VRN1	68 kDa		3
	1151	Nuclear migration protein NudC OS=Drosophila melanogaster GN=nudC PE=1 SV=2	Q9VVA6	38 kDa		3
	1152	Myelodysplasia/myeloid leukemia factor, isoform G OS=Drosophila melanogaster GN=Mlf PE=1 SV=1	A0A0B4K807	32 kDa		3
	1153	AT06841p1 OS=Drosophila melanogaster GN=CG11327-RA PE=2 SV=1	Q9VM98	54 kDa		3
	1154	Alpha-mannosidase 2 OS=Drosophila melanogaster GN=alpha-Man-II PE=1 SV=2	Q24451	127 kDa		3
	1155	Mediator of RNA polymerase II transcription subunit 12 OS=Drosophila melanogaster GN=kto PE=1 SV=2	Q9VW47	279 kDa		3
	1156	Uncharacterized protein OS=Drosophila melanogaster GN=CG10177 PE=4 SV=1	Q9VCL7	47 kDa		3
	1157	RE20389p OS=Drosophila melanogaster GN=CG10470 PE=1 SV=1	Q9VJ11	21 kDa		3
	1158	9 kD basic protein OS=Drosophila melanogaster GN=ATPsynE PE=1 SV=1	O77134	9 kDa		3
	1159	DEAD-box helicase Dbp80 OS=Drosophila melanogaster GN=Dbp80 PE=1 SV=1	O61305	51 kDa		3
	1160	Uncharacterized protein OS=Drosophila melanogaster GN=CG13991 PE=4 SV=2	Q9VMG8	207 kDa		3
	1161	Laminin subunit alpha OS=Drosophila melanogaster GN=LanA PE=1 SV=2	Q00174	411 kDa		3
	1162	LD07342p OS=Drosophila melanogaster GN=mip130 PE=1 SV=3	Q9W542	110 kDa		3
	1163	BcDNA.GH02678 OS=Drosophila melanogaster GN=Vps4 PE=1 SV=1	Q9Y162	50 kDa		3
	1164	Integrator complex subunit 3 OS=Drosophila melanogaster GN=IntS3 PE=1 SV=1	Q7PLS8	124 kDa		3
	1165	Serine/threonine-protein phosphatase Pgam5, mitochondrial OS=Drosophila melanogaster GN=Pgam5 PE=1 SV=1	O46084	33 kDa		3
	1166	Protein flightless-1 OS=Drosophila melanogaster GN=fliI PE=2 SV=1	Q24020	144 kDa		3
	1167	CG5877, isoform B OS=Drosophila melanogaster GN=CG5877 PE=4 SV=2	Q8IR40	85 kDa		3
	1168	NHP2-like protein 1 homolog OS=Drosophila melanogaster GN=hoip PE=2 SV=1	Q9U3Z7	14 kDa		3
	1169	FI24033p1 OS=Drosophila melanogaster GN=tum PE=1 SV=1	A1Z9I5	70 kDa		3
	1170	GEO12048p1 OS=Drosophila melanogaster GN=CG10822 PE=2 SV=2	Q4QPW2	13 kDa		3
	1171	Enigma OS=Drosophila melanogaster GN=Egm PE=1 SV=1	Q5U117	71 kDa		3
	1172	CG2931 OS=Drosophila melanogaster GN=CG2931 PE=1 SV=1	Q9VND7	34 kDa		3
	1173	Puff-specific protein Bx42 OS=Drosophila melanogaster GN=Bx42 PE=1 SV=1	P39736	61 kDa		3
	1174	Replication protein A 70 kDa DNA-binding subunit OS=Drosophila melanogaster GN=RpA-70 PE=1 SV=1	Q24492	67 kDa		3
	1175	E3 UFM1-protein ligase 1 homolog OS=Drosophila melanogaster GN=CG1104 PE=2 SV=1	Q9VI55	87 kDa		3
	1176	FI18812p1 OS=Drosophila melanogaster GN=Unr PE=1 SV=1	B7Z0E2	118 kDa		3
	1177	GM01569p OS=Drosophila melanogaster GN=Lkb1 PE=2 SV=1	Q8T9L5	63 kDa		3
	1178	Cytochrome b-c1 complex subunit 7 OS=Drosophila melanogaster GN=UQCR-14 PE=1 SV=1	Q9VXI6	14 kDa		3
	1179	Protein suppressor of sable OS=Drosophila melanogaster GN=su(s) PE=1 SV=2	P22293	144 kDa		3
	1180	V-type proton ATPase subunit C OS=Drosophila melanogaster GN=Vha44 PE=2 SV=5	Q9V7N5	92 kDa		3
	1181	GEO11417p1 OS=Drosophila melanogaster GN=ND-AGGG PE=2 SV=1	Q7PL91	11 kDa		3
	1182	Calmodulin OS=Drosophila melanogaster GN=Cam PE=1 SV=2	P62152	17 kDa		3
	1183	CG2017, isoform B OS=Drosophila melanogaster GN=CG2017 PE=4 SV=1	Q86BS2	66 kDa		3
	1184	Lethal (3) 03670 OS=Drosophila melanogaster GN=l(3)03670 PE=1 SV=1	Q9VA18	24 kDa		3
	1185	NADH dehydrogenase (Ubiquinone) 18 kDa subunit OS=Drosophila melanogaster GN=ND-18 PE=1 SV=2	Q9VWI0	21 kDa		3
	1186	Dephospho-CoA kinase OS=Drosophila melanogaster GN=Dpck PE=2 SV=1	Q9VI57	27 kDa		3
	1187	Probable prefoldin subunit 6 OS=Drosophila melanogaster GN=CG7770 PE=2 SV=1	Q9VW56	14 kDa		3
	1188	Drab5 OS=Drosophila melanogaster GN=Rab5 PE=1 SV=1	Q9V3I2	24 kDa		3
	1189	AT10229p OS=Drosophila melanogaster GN=azot PE=2 SV=1	Q7K049	17 kDa		3
	1190	Histone deacetylase Rpd3 OS=Drosophila melanogaster GN=Rpd3 PE=1 SV=2	Q94517	58 kDa		3
	1191	BcDNA.GH02431 OS=Drosophila melanogaster GN=Dic1 PE=1 SV=1	Q9Y166	31 kDa		3
	1192	LD24662p OS=Drosophila melanogaster GN=Tango4 PE=1 SV=1	Q9VYQ9	53 kDa		3
	1193	GEO13345p1 OS=Drosophila melanogaster GN=ND-MWFE PE=2 SV=1	A8DYC5	9 kDa		3
	1194	CG5989, isoform B OS=Drosophila melanogaster GN=CG5989 PE=4 SV=1	M9PEJ9	50 kDa		3
	1195	Rhea, isoform C OS=Drosophila melanogaster GN=rhea PE=1 SV=1	M9NDM3	235 kDa		3
	1196	Bub1-related kinase OS=Drosophila melanogaster GN=BubR1 PE=1 SV=1	A1Z6I7	165 kDa		3
	1197	Innexin inx2 OS=Drosophila melanogaster GN=Inx2 PE=1 SV=1	Q9V427	42 kDa		3
	1198	RING finger protein unkempt OS=Drosophila melanogaster GN=unk PE=1 SV=1	Q86B79	68 kDa		3
	1199	FI14626p OS=Drosophila melanogaster GN=robl62A PE=2 SV=1	Q9W0F0	12 kDa		3
	1200	Failed axon connections OS=Drosophila melanogaster GN=fax PE=1 SV=1	Q95RI5	47 kDa		3
	1201	Autophagy-related 8b, isoform A OS=Drosophila melanogaster GN=Atg8b PE=2 SV=1	Q9VEG5	14 kDa		3
	1202	UPF0389 protein CG9231 OS=Drosophila melanogaster GN=CG9231 PE=1 SV=1	Q9VW12	14 kDa		3
	1203	Accessory gland protein Acp53Ea OS=Drosophila melanogaster GN=Acp53Ea PE=2 SV=1	O46199	14 kDa		3
	1204	CG6015 OS=Drosophila melanogaster GN=CG6015 PE=1 SV=1	Q9VD52	65 kDa		3
	1205	Uncharacterized protein OS=Drosophila melanogaster GN=CG30384 PE=4 SV=1	A1Z6W2	81 kDa		3
	1206	IP09474p OS=Drosophila melanogaster GN=CG14282-RA PE=2 SV=1	Q9VDZ2	34 kDa		3
	1207	Protein enhancer of rudimentary OS=Drosophila melanogaster GN=e(r) PE=1 SV=1	Q24337	12 kDa		3
	1208	Glutathione S transferase D9, isoform A OS=Drosophila melanogaster GN=GstD9 PE=1 SV=1	Q9VGA0	25 kDa		3
	1209	Mushroom-body expressed, isoform N OS=Drosophila melanogaster GN=mub PE=1 SV=1	A0A0S0WH03	44 kDa		3
	1210	CG8108, isoform A OS=Drosophila melanogaster GN=CG8108 PE=1 SV=1	Q9VT61	103 kDa		3
	1211	LD29741p OS=Drosophila melanogaster GN=CG10492 PE=2 SV=1	Q9VJ08	89 kDa		3
	1212	Ribosomal protein S30, isoform A OS=Drosophila melanogaster GN=RpS30 PE=1 SV=1	Q9VDH8	15 kDa		3
	1213	LD04933p OS=Drosophila melanogaster GN=ste24a PE=1 SV=1	Q7K172	52 kDa		3
	1214	Nuclear pore complex protein Nup214 OS=Drosophila melanogaster GN=Nup214 PE=1 SV=2	Q9W1X4	175 kDa		3
	1215	LD36341p OS=Drosophila melanogaster GN=Smg5 PE=1 SV=1	Q9V414	135 kDa		3
	1216	V-type proton ATPase subunit d 1 OS=Drosophila melanogaster GN=VhaAC39-1 PE=2 SV=1	Q9W4P5	40 kDa		3
	1217	LD43649p OS=Drosophila melanogaster GN=Usp20-33 PE=2 SV=1	Q7JW61	110 kDa		3
	1218	CG7202 OS=Drosophila melanogaster GN=CG7202 PE=4 SV=1	Q9VP30	32 kDa		3
	1219	Glutathione S-transferase S1 OS=Drosophila melanogaster GN=GstS1 PE=1 SV=2	P41043	28 kDa		3
	1220	GH18325p OS=Drosophila melanogaster GN=CG18568 PE=2 SV=1	Q7K2Q5	37 kDa		3
	1221	Dampened, isoform A OS=Drosophila melanogaster GN=dmpd PE=2 SV=1	Q7K2J4	66 kDa		3
	1222	Sperm-specific dynein intermediate chain 2, isoform A OS=Drosophila melanogaster GN=Sdic2 PE=4 SV=1	Q7KWG3	60 kDa		3
	1223	26S proteasome regulatory complex subunit p50 OS=Drosophila melanogaster GN=Rpt5 PE=1 SV=1	Q9V3V6	48 kDa		3
	1224	CG4907 OS=Drosophila melanogaster GN=CG4907 PE=4 SV=1	Q9VCV7	104 kDa		3
	1225	F-actin-capping protein subunit beta OS=Drosophila melanogaster GN=cpb PE=2 SV=1	P48603	31 kDa		3
	1226	26S proteasome non-ATPase regulatory subunit 6 OS=Drosophila melanogaster GN=Rpn7 PE=2 SV=1	Q9V3G7	45 kDa		3
	1227	Uncharacterized protein OS=Drosophila melanogaster GN=CG32119 PE=4 SV=1	Q8IQJ8	55 kDa		3
	1228	Javelin-like, isoform D OS=Drosophila melanogaster GN=jvl PE=4 SV=1	A0A0B4K682	141 kDa		3
	1229	FI21274p1 OS=Drosophila melanogaster GN=Trap1 PE=1 SV=1	A1Z6L9	78 kDa		3
	1230	TATA box binding protein-related factor 2, isoform I OS=Drosophila melanogaster GN=Trf2 PE=4 SV=1	M9PHD8	195 kDa		3
	1231	CG7213 OS=Drosophila melanogaster GN=CG7213 PE=4 SV=2	Q9VSG2	52 kDa		3
	1232	Nucleoporin 98-96kD, isoform A OS=Drosophila melanogaster GN=Nup98-96 PE=1 SV=3	Q9VCH5	210 kDa		3
	1233	Uncharacterized protein, isoform C OS=Drosophila melanogaster GN=CG11873 PE=4 SV=1	A0A0B4KI07	290 kDa		3
	1234	Protein phosphatase Slingshot OS=Drosophila melanogaster GN=ssh PE=1 SV=2	Q6NN85	115 kDa		3
	1235	CG6509, isoform D OS=Drosophila melanogaster GN=Dlg5 PE=1 SV=1	M9PD90	210 kDa		3
	1236	AT01875p OS=Drosophila melanogaster GN=CG6752 PE=2 SV=1	Q9VFC4	151 kDa		3
	1237	Mitochondrial import inner membrane translocase subunit TIM50-B OS=Drosophila melanogaster GN=ttm2 PE=2 SV=1	Q9W0S3	48 kDa		3
	1238	Membrane-associated protein Hem OS=Drosophila melanogaster GN=Hem PE=2 SV=1	P55162	129 kDa		3
	1239	BcDNA.GH04962 OS=Drosophila melanogaster GN=GCS2alpha PE=1 SV=1	Q7KMM4	106 kDa		3
	1240	Probable aminoacyl tRNA synthase complex-interacting multifunctional protein 2 OS=Drosophila melanogaster GN=CG12304 PE=3 SV=1	Q9VUR3	37 kDa		3
	1241	AT13706p OS=Drosophila melanogaster GN=Cyt-c1L PE=1 SV=1	Q9VAM8	38 kDa		3
	1242	Cytochrome c oxidase subunit 5B-like OS=Drosophila melanogaster GN=COX5BL PE=2 SV=1	Q9VMB8	17 kDa		3
	1243	40S ribosomal protein SA OS=Drosophila melanogaster GN=sta PE=1 SV=1	X2JC80	30 kDa		3
	1244	CG3394, isoform B OS=Drosophila melanogaster GN=CG3394 PE=1 SV=1	Q9W185	74 kDa		3
	1245	ATP-dependent RNA helicase Ddx1 OS=Drosophila melanogaster GN=Ddx1 PE=2 SV=1	Q9VNV3	81 kDa		3
	1246	Chromodomain-helicase-DNA-binding protein Mi-2 homolog OS=Drosophila melanogaster GN=Mi-2 PE=1 SV=2	O97159	224 kDa		3
	1247	Dynamin OS=Drosophila melanogaster GN=shi PE=1 SV=2	P27619	98 kDa		3
	1248	Lethal (2) k09913, isoform D OS=Drosophila melanogaster GN=l(2)k09913 PE=1 SV=1	Q8MLS7	37 kDa		3
	1249	World cup, isoform A OS=Drosophila melanogaster GN=w-cup PE=4 SV=1	Q9VKT4	47 kDa		3
	1250	AT27079p OS=Drosophila melanogaster GN=scpr-C PE=2 SV=1	Q8T3W8	29 kDa		3
	1251	Uncharacterized protein, isoform E OS=Drosophila melanogaster GN=CG42389 PE=1 SV=1	B7YZW3	223 kDa		3
	1252	RE62393p OS=Drosophila melanogaster GN=yata PE=1 SV=1	Q9VAH7	97 kDa		3
	1253	CG5205 OS=Drosophila melanogaster GN=obe PE=1 SV=2	Q9VF56	249 kDa		3
	1254	Succinate-CoA ligase subunit beta OS=Drosophila melanogaster GN=skap PE=1 SV=1	A0A0B4JCW4	49 kDa		3
	1255	Uncharacterized protein, isoform A OS=Drosophila melanogaster GN=CG31735 PE=4 SV=1	Q8IP32	38 kDa		2
	1256	Serine/threonine-protein kinase Genghis Khan OS=Drosophila melanogaster GN=gek PE=1 SV=1	Q9W1B0	187 kDa		2
	1257	Spindly OS=Drosophila melanogaster GN=Spindly PE=4 SV=2	Q9VQS4	89 kDa		2
	1258	Protein ovarian tumor locus OS=Drosophila melanogaster GN=otu PE=2 SV=2	P10383	97 kDa		2
	1259	LD34582p OS=Drosophila melanogaster GN=TBCC PE=1 SV=1	Q95TP0	41 kDa		2
	1260	CG5913 OS=Drosophila melanogaster GN=CG5913 PE=1 SV=1	Q9VBK9	50 kDa		2
	1261	CG8578, isoform A OS=Drosophila melanogaster GN=CG8578 PE=1 SV=2	Q9VXN3	45 kDa		2
	1262	RE08101p OS=Drosophila melanogaster GN=Tm1 PE=1 SV=1	Q8IGY1	80 kDa		2
	1263	PAX transcription activation domain interacting protein OS=Drosophila melanogaster GN=Ptip PE=1 SV=3	Q9VUB7	262 kDa		2
	1264	Cap-specific mRNA (nucleoside-2'-O-)-methyltransferase 2 OS=Drosophila melanogaster GN=cmtr2 PE=2 SV=2	Q9UAS6	81 kDa		2
	1265	MPN domain-containing protein CG4751 OS=Drosophila melanogaster GN=CG4751 PE=1 SV=1	Q9VKJ1	150 kDa		2
	1266	Splicing factor U2af 38 kDa subunit OS=Drosophila melanogaster GN=U2af38 PE=1 SV=2	Q94535	30 kDa		2
	1267	Protein I'm not dead yet 2 OS=Drosophila melanogaster GN=Indy-2 PE=2 SV=2	Q9VDQ0	62 kDa		2
	1268	Uncharacterized protein, isoform A OS=Drosophila melanogaster GN=CG14070 PE=4 SV=1	Q9VKN4	29 kDa		2
	1269	Uncharacterized protein OS=Drosophila melanogaster GN=CG32081 PE=4 SV=1	Q8IQF3	52 kDa		2
	1270	Brahma associated protein 55kD OS=Drosophila melanogaster GN=Bap55 PE=1 SV=1	Q7K012	47 kDa		2
	1271	Uncharacterized protein OS=Drosophila melanogaster GN=CG13185 PE=1 SV=2	A8DYB0	631 kDa		2
	1272	ER lumen protein-retaining receptor OS=Drosophila melanogaster GN=KdelR PE=2 SV=1	O76767	24 kDa		2
	1273	Uncharacterized protein, isoform C OS=Drosophila melanogaster GN=CG11857 PE=1 SV=1	A0A140SRF8	30 kDa		2
	1274	Transcription factor BTF3 OS=Drosophila melanogaster GN=bic PE=1 SV=1	Q7KM15	18 kDa		2
	1275	Probable arginine--tRNA ligase, cytoplasmic OS=Drosophila melanogaster GN=Aats-arg PE=2 SV=1	Q9VXN4	76 kDa		2
	1276	Facilitated trehalose transporter Tret1-1 OS=Drosophila melanogaster GN=Tret1-1 PE=1 SV=1	A1Z8N1	95 kDa		2
	1277	Protein real-time OS=Drosophila melanogaster GN=retm PE=1 SV=2	Q9VMD6	76 kDa		2
	1278	CG8142 OS=Drosophila melanogaster GN=CG8142 PE=1 SV=2	Q9VX15	40 kDa		2
	1279	FI05376p OS=Drosophila melanogaster GN=pea PE=1 SV=1	A1Z9L3	142 kDa		2
	1280	SD19278p OS=Drosophila melanogaster GN=Tim23 PE=1 SV=1	Q8MRW1	22 kDa		2
	1281	Probable cleavage and polyadenylation specificity factor subunit 2 OS=Drosophila melanogaster GN=Cpsf100 PE=1 SV=1	Q9V3D6	85 kDa		2
	1282	DNA-directed RNA polymerase II subunit RPB9 OS=Drosophila melanogaster GN=RpII15 PE=2 SV=2	P36958	15 kDa		2
	1283	Brahma-associated protein of 60 kDa OS=Drosophila melanogaster GN=Bap60 PE=1 SV=1	Q9VYG2	58 kDa		2
	1284	Fas-associated factor, isoform A OS=Drosophila melanogaster GN=Faf2 PE=1 SV=1	Q9VJ58	53 kDa		2
	1285	Translocon-associated protein subunit beta OS=Drosophila melanogaster GN=SsRbeta PE=1 SV=2	Q9VUZ0	21 kDa		2
	1286	Nuclear cap-binding protein subunit 1 OS=Drosophila melanogaster GN=Cbp80 PE=1 SV=1	Q7K4N3	93 kDa		2
	1287	DNA repair protein REV1 OS=Drosophila melanogaster GN=Rev1 PE=2 SV=1	Q9W0P2	112 kDa		2
	1288	CG1213, isoform A OS=Drosophila melanogaster GN=CG1213 PE=1 SV=1	Q7JVN6	53 kDa		2
	1289	Uncharacterized protein, isoform C OS=Drosophila melanogaster GN=CG12213 PE=1 SV=1	A8JQY2	63 kDa		2
	1290	SelT-like protein OS=Drosophila melanogaster GN=CG3887 PE=2 SV=1	Q9VMV6	22 kDa		2
	1291	Uncharacterized protein OS=Drosophila melanogaster GN=CG42816 PE=4 SV=3	Q9VVK6	164 kDa		2
	1292	AT18870p OS=Drosophila melanogaster GN=CG7557 PE=2 SV=1	Q8IQF5	39 kDa		2
	1293	Atlastin OS=Drosophila melanogaster GN=atl PE=1 SV=1	Q9VC57	61 kDa		2
	1294	CG2292 OS=Drosophila melanogaster GN=CG2292 PE=4 SV=1	A1Z838	102 kDa		2
	1295	Nuclear cap-binding protein subunit 2 OS=Drosophila melanogaster GN=Cbp20 PE=1 SV=1	Q9V3L6	18 kDa		2
	1296	Protein-L-isoaspartate(D-aspartate) O-methyltransferase OS=Drosophila melanogaster GN=Pcmt PE=1 SV=2	Q27869	25 kDa	9	2
	1297	Probable elongation factor 1-beta OS=Drosophila melanogaster GN=Ef1beta PE=1 SV=3	O96827	24 kDa		2
	1298	CG6543, isoform A OS=Drosophila melanogaster GN=CG6543 PE=1 SV=1	Q7JR58	32 kDa		2
	1299	GEO11084p1 OS=Drosophila melanogaster GN=Rpb12 PE=2 SV=1	Q6IGE3	7 kDa		2
	1300	CG6843 OS=Drosophila melanogaster GN=CG6843 PE=4 SV=2	Q9VVU4	44 kDa		2
	1301	CG5028, isoform C OS=Drosophila melanogaster GN=CG5028-RC PE=1 SV=1	A8JRB8	43 kDa		2
	1302	Zinc finger MYND domain-containing protein 10 homolog OS=Drosophila melanogaster GN=Zmynd10 PE=1 SV=1	Q9VU41	52 kDa		2
	1303	Proteasome subunit alpha type-7-1 OS=Drosophila melanogaster GN=Prosalpha4 PE=1 SV=2	P22769	28 kDa		2
	1304	Nnf1a OS=Drosophila melanogaster GN=Nnf1a PE=2 SV=1	Q7JZC9	22 kDa		2
	1305	CG3605, isoform A OS=Drosophila melanogaster GN=CG3605 PE=1 SV=2	Q9VQK7	85 kDa		2
	1306	Transcription initiation factor TFIID subunit 6 OS=Drosophila melanogaster GN=Taf6 PE=1 SV=2	P49847	66 kDa		2
	1307	Uncharacterized protein, isoform C OS=Drosophila melanogaster GN=CG14207 PE=1 SV=1	M9NHC5	17 kDa		2
	1308	Hsc70Cb, isoform G OS=Drosophila melanogaster GN=Hsc70Cb PE=1 SV=1	M9MSL3	92 kDa		2
	1309	Burgundy, isoform B OS=Drosophila melanogaster GN=bur PE=1 SV=3	Q9VIE7	77 kDa		2
	1310	Splicing factor U2AF 50 kDa subunit OS=Drosophila melanogaster GN=U2af50 PE=1 SV=1	Q24562	47 kDa		2
	1311	Quaking related 58E-1, isoform D OS=Drosophila melanogaster GN=qkr58E-1 PE=1 SV=1	A0A0B4LG88	44 kDa		2
	1312	AT03104p OS=Drosophila melanogaster GN=KrT95D PE=1 SV=1	Q8MRS5	120 kDa	3	2
	1313	Mediator of RNA polymerase II transcription subunit 26 OS=Drosophila melanogaster GN=MED26 PE=1 SV=2	Q9V4F9	166 kDa		2
	1314	Longitudinals lacking protein-like OS=Drosophila melanogaster GN=lolal PE=1 SV=1	Q7KRI2	14 kDa		2
	1315	Myoblast city, isoform B OS=Drosophila melanogaster GN=mbc PE=3 SV=1	A0A0B4K7Q6	231 kDa		2
	1316	Integrator complex subunit 1 OS=Drosophila melanogaster GN=IntS1 PE=1 SV=2	Q9W1C5	235 kDa		2
	1317	Xe7, isoform A OS=Drosophila melanogaster GN=Xe7 PE=1 SV=1	Q7KTT0	91 kDa		2
	1318	Protein anoxia up-regulated OS=Drosophila melanogaster GN=fau PE=2 SV=1	C0HK95	14 kDa		2
	1319	SD02021p OS=Drosophila melanogaster GN=CG10672 PE=1 SV=1	Q9VRJ4	34 kDa		2
	1320	CG4669 OS=Drosophila melanogaster GN=CG4669 PE=2 SV=1	Q9VRK6	70 kDa		2
	1321	Uncharacterized protein OS=Drosophila melanogaster GN=CG30391 PE=4 SV=2	Q9W2J0	40 kDa		2
	1322	Transcription initiation factor TFIID subunit 9 OS=Drosophila melanogaster GN=e(y)1 PE=1 SV=1	Q27272	29 kDa		2
	1323	AT16804p OS=Drosophila melanogaster GN=CG10809 PE=2 SV=1	Q9VT59	39 kDa		2
	1324	Ppr-Y OS=Drosophila melanogaster GN=Ppr-Y PE=2 SV=1	Q95V50	67 kDa		2
	1325	Uncharacterized protein OS=Drosophila melanogaster GN=CG32651 PE=4 SV=1	Q8IR82	71 kDa		2
	1326	AT09290p OS=Drosophila melanogaster GN=CG10014 PE=2 SV=1	Q9VGC1	46 kDa		2
	1327	ER membrane protein complex subunit 4 OS=Drosophila melanogaster GN=CG11137 PE=1 SV=1	Q9VNQ3	18 kDa		2
	1328	CG7182, isoform A OS=Drosophila melanogaster GN=CG7182 PE=1 SV=2	Q9VSI1	57 kDa		2
	1329	Contactin OS=Drosophila melanogaster GN=Cont PE=1 SV=2	Q9VN14	158 kDa		2
	1330	CG7848 OS=Drosophila melanogaster GN=CG7848 PE=2 SV=1	Q7K3R0	72 kDa		2
	1331	LD47455p OS=Drosophila melanogaster GN=CG10754 PE=1 SV=1	Q9VU15	30 kDa		2
	1332	Dgp-1, isoform A OS=Drosophila melanogaster GN=Dgp-1 PE=1 SV=1	Q0E931	73 kDa		2
	1333	Coiled-coil domain-containing protein lobo OS=Drosophila melanogaster GN=lobo PE=1 SV=1	Q4V516	105 kDa		2
	1334	Tetraspanin OS=Drosophila melanogaster GN=Tsp42Ee PE=1 SV=1	Q7KJ73	25 kDa		2
	1335	Mediator of RNA polymerase II transcription subunit 25 OS=Drosophila melanogaster GN=MED25 PE=2 SV=1	Q9VDR1	97 kDa		2
	1336	Mediator of RNA polymerase II transcription subunit 23 OS=Drosophila melanogaster GN=MED23 PE=1 SV=1	Q9W1X7	167 kDa		2
	1337	Calcium-transporting ATPase OS=Drosophila melanogaster GN=SPoCk PE=3 SV=1	A8JNX2	110 kDa		2
	1338	Survival motor neuron protein OS=Drosophila melanogaster GN=Smn PE=1 SV=1	Q9VV74	25 kDa		2
	1339	Hakai, isoform F OS=Drosophila melanogaster GN=Hakai PE=1 SV=1	M9PBE2	49 kDa		2
	1340	Probable 60S ribosomal protein L37-A OS=Drosophila melanogaster GN=RpL37a PE=1 SV=1	Q9VXX8	11 kDa		2
	1341	Grunge, isoform F OS=Drosophila melanogaster GN=Gug PE=4 SV=1	M9NDL9	211 kDa		2
	1342	Adaptor protein complex 2, sigma subunit OS=Drosophila melanogaster GN=AP-2sigma PE=1 SV=1	Q9VDC3	17 kDa		2
	1343	Histone deacetylase OS=Drosophila melanogaster GN=HDAC3 PE=1 SV=1	Q7KTS4	50 kDa		2
	1344	UPF0428 protein CG16865 OS=Drosophila melanogaster GN=CG16865 PE=1 SV=1	Q9V412	28 kDa		2
	1345	Mediator of RNA polymerase II transcription subunit 1 OS=Drosophila melanogaster GN=MED1 PE=1 SV=2	Q9VP05	150 kDa		2
	1346	HEAT repeat-containing protein 1 homolog OS=Drosophila melanogaster GN=l(2)k09022 PE=2 SV=2	Q9VM75	237 kDa		2
	1347	Ubiquitin activating enzyme 1, isoform C OS=Drosophila melanogaster GN=Uba1 PE=1 SV=1	A0A0B4KF46	112 kDa		2
	1348	FI16513p1 OS=Drosophila melanogaster GN=CG15580-RA PE=2 SV=1	Q9VNK8	86 kDa		2
	1349	Unc-115a, isoform G OS=Drosophila melanogaster GN=Unc-115a PE=1 SV=1	A0A0B4LGY1	92 kDa		2
	1350	Regulator of gene activity OS=Drosophila melanogaster GN=Rga PE=1 SV=2	Q94547	60 kDa		2
	1351	Pds5, isoform A OS=Drosophila melanogaster GN=pds5 PE=1 SV=1	A1Z8S6	139 kDa		2
	1352	RH47216p OS=Drosophila melanogaster GN=CG33506-RA PE=2 SV=1	A1Z9W2	36 kDa		2
	1353	Aurora kinase B OS=Drosophila melanogaster GN=ial PE=1 SV=1	Q9VKN7	38 kDa		2
	1354	D-Importin 7/RanBP7 OS=Drosophila melanogaster GN=msk PE=1 SV=1	Q9VSD6	119 kDa		2
	1355	LD38070p OS=Drosophila melanogaster GN=Usp39 PE=1 SV=2	Q9VWP1	58 kDa		2
	1356	Tumor suppressor protein 101 OS=Drosophila melanogaster GN=TSG101 PE=1 SV=2	Q9VVA7	45 kDa		2
	1357	Cytochrome b5 OS=Drosophila melanogaster GN=Cyt-b5 PE=2 SV=1	Q9V4N3	15 kDa		2
	1358	GH01619p OS=Drosophila melanogaster GN=Rab2 PE=1 SV=1	O18333	24 kDa		2
	1359	Uncharacterized protein OS=Drosophila melanogaster GN=CG18808 PE=4 SV=1	Q9I7T1	42 kDa		2
	1360	LD23072p OS=Drosophila melanogaster GN=pasha PE=2 SV=1	Q9V9V7	72 kDa		2
	1361	Uncharacterized protein OS=Drosophila melanogaster GN=CG17173 PE=4 SV=1	Q9VUH5	59 kDa		2
	1362	CG3909 OS=Drosophila melanogaster GN=CG3909 PE=1 SV=1	Q9XZ19	36 kDa		2
	1363	Ferritin OS=Drosophila melanogaster GN=Fer2LCH PE=1 SV=1	A0A0B4KHF0	26 kDa		2
	1364	Sec31 ortholog, isoform C OS=Drosophila melanogaster GN=Sec31 PE=1 SV=1	A0A0B4LEY1	138 kDa		2
	1365	GH18329p OS=Drosophila melanogaster GN=papi PE=1 SV=1	Q9VQ91	64 kDa		2
	1366	Uncharacterized protein OS=Drosophila melanogaster GN=CG15635 PE=4 SV=4	Q9VR13	115 kDa		2
	1367	Guanine nucleotide-binding protein-like 3 homolog OS=Drosophila melanogaster GN=Ns1 PE=1 SV=2	Q8MT06	66 kDa		2
	1368	CG3499, isoform D OS=Drosophila melanogaster GN=CG3499 PE=1 SV=1	A0A0B4KFY4	81 kDa		2
	1369	CG7903, isoform A OS=Drosophila melanogaster GN=CG7903 PE=4 SV=2	Q9VAC9	40 kDa		2
	1370	Stromal interaction molecule homolog OS=Drosophila melanogaster GN=Stim PE=1 SV=1	P83094	65 kDa		2
	1371	GH06117p OS=Drosophila melanogaster GN=pst PE=2 SV=2	Q8IQ80	77 kDa		2
	1372	Cofilin/actin-depolymerizing factor homolog OS=Drosophila melanogaster GN=tsr PE=1 SV=1	P45594	17 kDa		2
	1373	Tim17b, isoform A OS=Drosophila melanogaster GN=Tim17b PE=1 SV=1	Q7PLT4	18 kDa		2
	1374	COP9 signalosome subunit 1a OS=Drosophila melanogaster GN=CSN1a PE=2 SV=1	Q9VJR9	42 kDa		2
	1375	Babos, isoform A OS=Drosophila melanogaster GN=babos PE=2 SV=2	Q9W258	20 kDa		2
	1376	CG5004, isoform A OS=Drosophila melanogaster GN=CG5004-RA PE=2 SV=1	Q9VX80	137 kDa		2
	1377	FI02878p OS=Drosophila melanogaster GN=Su(P) PE=1 SV=1	Q9V420	47 kDa		2
	1378	DNA-directed RNA polymerase II 16 kDa polypeptide OS=Drosophila melanogaster GN=Rpb4 PE=2 SV=5	Q9VEA5	16 kDa		2
	1379	MIP05284p OS=Drosophila melanogaster GN=CG32371-RA PE=2 SV=1	Q8IQA0	34 kDa		2
	1380	Histone H1 OS=Drosophila melanogaster GN=His1 PE=1 SV=1	P02255	26 kDa		2
	1381	Guanylate kinase-associated protein mars OS=Drosophila melanogaster GN=mars PE=1 SV=1	Q7K3L1	102 kDa		2
	1382	Transmembrane emp24 domain-containing protein eca OS=Drosophila melanogaster GN=eca PE=2 SV=2	Q9I7K5	25 kDa		2
	1383	MIP30042p OS=Drosophila melanogaster GN=CG32141-RA PE=2 SV=1	Q8IQL2	27 kDa		2
	1384	GH08677p OS=Drosophila melanogaster GN=nmd PE=2 SV=1	Q9VL02	42 kDa		2
	1385	CG3756 OS=Drosophila melanogaster GN=CG3756 PE=1 SV=1	Q9VMX3	38 kDa		2
	1386	Vacuolar protein sorting-associated protein 29 OS=Drosophila melanogaster GN=Vps29 PE=1 SV=1	Q9VPX5	20 kDa		2
	1387	GH07821p OS=Drosophila melanogaster GN=mRpS22 PE=1 SV=1	Q9VAY9	46 kDa		2
	1388	Stathmin, isoform D OS=Drosophila melanogaster GN=stai PE=1 SV=1	M9NEA1	44 kDa		2
	1389	UPF0729 protein CG18508 OS=Drosophila melanogaster GN=CG18508 PE=1 SV=1	O97172	11 kDa		2
	1390	GH08712p OS=Drosophila melanogaster GN=Snr1 PE=1 SV=2	Q24090	42 kDa		2
	1391	Chitinase-like protein Idgf2 OS=Drosophila melanogaster GN=Idgf2 PE=1 SV=1	Q9V3D4	49 kDa		2
	1392	FI21939p1 OS=Drosophila melanogaster GN=ND-51L2 PE=2 SV=1	A1Z9Z6	52 kDa		2
	1393	Sorting nexin OS=Drosophila melanogaster GN=SH3PX1 PE=1 SV=1	Q9NCC3	63 kDa		2
	1394	AT11343p OS=Drosophila melanogaster GN=CG32022 PE=1 SV=1	Q8T481	20 kDa		2
	1395	Zinc finger matrin-type protein CG9776 OS=Drosophila melanogaster GN=CG9776 PE=1 SV=1	Q9V468	140 kDa		2
	1396	Ras-related protein Ral-a OS=Drosophila melanogaster GN=Rala PE=1 SV=2	P48555	23 kDa		2
	1397	GEO12025p1 OS=Drosophila melanogaster GN=l(2)35Cc PE=2 SV=3	Q9VJP9	19 kDa		2
	1398	CG6962 OS=Drosophila melanogaster GN=CG6962 PE=1 SV=1	Q9VGH0	87 kDa		2
	1399	Syntaxin-5 OS=Drosophila melanogaster GN=Syx5 PE=2 SV=2	Q24509	52 kDa		2
	1400	Coatomer subunit gamma OS=Drosophila melanogaster GN=gammaCOP PE=2 SV=1	Q8I0G5	98 kDa		2
	1401	GRAF ortholog, isoform A OS=Drosophila melanogaster GN=Graf PE=1 SV=3	Q9VXQ2	115 kDa		2
	1402	Serine/threonine-protein kinase polo OS=Drosophila melanogaster GN=polo PE=1 SV=2	P52304	67 kDa		2
	1403	DNA-directed RNA polymerases I, II, and III subunit RPABC2 OS=Drosophila melanogaster GN=RpII18 PE=2 SV=1	Q24320	15 kDa		2
	1404	BCL7-like OS=Drosophila melanogaster GN=BCL7-like PE=1 SV=1	O76857	17 kDa		2
	1405	LD15927p OS=Drosophila melanogaster GN=wap PE=1 SV=2	Q9VR53	39 kDa		2
	1406	Cactin OS=Drosophila melanogaster GN=cactin PE=1 SV=3	Q9VR99	87 kDa		2
	1407	Phenylalanine--tRNA ligase beta subunit OS=Drosophila melanogaster GN=beta-PheRS PE=1 SV=1	Q9VCA5	66 kDa		2
	1408	CG7523 OS=Drosophila melanogaster GN=CG7523 PE=1 SV=1	Q9VEH2	29 kDa		2
	1409	GEO04710p1 OS=Drosophila melanogaster GN=NP15.6 PE=1 SV=1	Q9V3L7	17 kDa		2
	1410	Cleavage and polyadenylation specificity factor subunit 4 OS=Drosophila melanogaster GN=Clp PE=1 SV=1	Q9VPT8	33 kDa		2
	1411	SR protein kinase, isoform D OS=Drosophila melanogaster GN=SRPK PE=1 SV=1	A0A0B4KF69	103 kDa		2
	1412	LD47396p OS=Drosophila melanogaster GN=Tcp-1eta PE=1 SV=2	Q9VHL2	59 kDa		2
	1413	Cyclin-T OS=Drosophila melanogaster GN=CycT PE=1 SV=2	O96433	118 kDa		2
	1414	Chitinase-like protein Idgf3 OS=Drosophila melanogaster GN=Idgf3 PE=1 SV=3	Q8MLZ7	49 kDa		2
	1415	CG1622, isoform A OS=Drosophila melanogaster GN=CG1622-RA PE=1 SV=1	Q9VYE9	45 kDa		2
	1416	GH15728p OS=Drosophila melanogaster GN=CG13917 PE=2 SV=1	Q9W0D3	219 kDa		2
	1417	H/ACA ribonucleoprotein complex subunit 2-like protein OS=Drosophila melanogaster GN=NHP2 PE=1 SV=1	Q9V3U2	18 kDa		2
	1418	CG5823, isoform A OS=Drosophila melanogaster GN=CG5823 PE=1 SV=2	Q9VEJ4	31 kDa		2
	1419	Ataxin 7, isoform A OS=Drosophila melanogaster GN=Atxn7 PE=2 SV=1	Q9VQB6	104 kDa		2
	1420	Sec22 ortholog, isoform B OS=Drosophila melanogaster GN=Sec22 PE=1 SV=1	M9PGI6	25 kDa		2
	1421	Eukaryotic translation initiation factor 3 subunit K OS=Drosophila melanogaster GN=CG10306 PE=2 SV=1	Q9W2D9	26 kDa		2
	1422	GEO10511p1 OS=Drosophila melanogaster GN=tomboy20 PE=2 SV=1	Q9VGX9	16 kDa		2
	1423	GH11341p OS=Drosophila melanogaster GN=Rpn5 PE=1 SV=1	Q9V3Z4	58 kDa		2
	1424	Cep97, isoform B OS=Drosophila melanogaster GN=Cep97 PE=4 SV=3	Q9VQV7	90 kDa		2
	1425	Uncharacterized protein, isoform C OS=Drosophila melanogaster GN=CG18213 PE=4 SV=1	A0A0B4LHB6	101 kDa		2
	1426	Uncharacterized protein, isoform A OS=Drosophila melanogaster GN=CG30497 PE=4 SV=1	A1Z743	97 kDa		2
	1427	IP11180p OS=Drosophila melanogaster GN=CG31525 PE=2 SV=1	Q8IPL9	36 kDa		2
	1428	CG9899 OS=Drosophila melanogaster GN=CG9899 PE=4 SV=2	Q9W1T9	105 kDa		2
	1429	LD35640p OS=Drosophila melanogaster GN=Psi PE=1 SV=1	A1ZAK7	82 kDa		2
	1430	IP07109p OS=Drosophila melanogaster GN=CG14708 PE=2 SV=1	Q9VGM5	24 kDa		2
	1431	Signal peptidase complex subunit 3 OS=Drosophila melanogaster GN=Spase22-23 PE=2 SV=1	Q9VCA9	20 kDa		2
	1432	Cell division cycle 16 ortholog OS=Drosophila melanogaster GN=Cdc16 PE=1 SV=1	Q9VCN6	82 kDa		2
	1433	Centaurin-gamma-1A OS=Drosophila melanogaster GN=CenG1A PE=2 SV=2	Q9NGC3	108 kDa		2
	1434	CG2064 OS=Drosophila melanogaster GN=CG2064 PE=1 SV=1	A1Z729	37 kDa		2
	1435	GTPase-activating protein CdGAPr OS=Drosophila melanogaster GN=CdGAPr PE=1 SV=2	Q9VIS1	204 kDa		2
	1436	Prominin-like protein OS=Drosophila melanogaster GN=CG7740 PE=1 SV=1	P82295	115 kDa		2
	1437	Putative polypeptide N-acetylgalactosaminyltransferase 10 OS=Drosophila melanogaster GN=pgant10 PE=2 SV=1	Q8IA43	73 kDa		2
	1438	CG1288, isoform A OS=Drosophila melanogaster GN=CG1288-RA PE=2 SV=1	Q9VI77	22 kDa		2
	1439	26S proteasome regulatory complex subunit p39A OS=Drosophila melanogaster GN=Rpn9 PE=1 SV=1	Q7KMP8	44 kDa		2
	1440	Drosophila Nna1 ortholog, isoform H OS=Drosophila melanogaster GN=Nna1 PE=1 SV=1	X2JBR4	208 kDa		2
	1441	AT25231p OS=Drosophila melanogaster GN=Strip PE=1 SV=2	Q8IRD5	105 kDa		2
	1442	AT11276p OS=Drosophila melanogaster GN=CG5987 PE=2 SV=1	Q9VB58	84 kDa		2
	1443	Neosin, isoform A OS=Drosophila melanogaster GN=Neos PE=2 SV=1	Q9U9Q2	41 kDa		2
	1444	Purine-rich binding protein-alpha, isoform G OS=Drosophila melanogaster GN=Pur-alpha PE=2 SV=1	F3YDK4	30 kDa		2
	1445	Egalitarian, isoform B OS=Drosophila melanogaster GN=egl PE=1 SV=4	Q9W1K4	112 kDa		2
	1446	CG4701 OS=Drosophila melanogaster GN=CG4701-RA PE=2 SV=1	Q9V3Q1	44 kDa		2
	1447	26S proteasome regulatory complex subunit p48B OS=Drosophila melanogaster GN=Rpt1 PE=1 SV=1	Q7KMQ0	49 kDa		2
	1448	AT16346p OS=Drosophila melanogaster GN=CG6888 PE=2 SV=1	Q9VUM4	22 kDa		2
	1449	Protein LSM12 homolog B OS=Drosophila melanogaster GN=CG14164 PE=2 SV=1	Q9VT67	21 kDa		2
	1450	Rab32, isoform B OS=Drosophila melanogaster GN=Rab32 PE=1 SV=1	A1Z7S3	75 kDa		2
	1451	Nucleoporin 205kD, isoform B OS=Drosophila melanogaster GN=Nup205 PE=1 SV=1	Q8IQV9	235 kDa		2
	1452	CG8508 OS=Drosophila melanogaster GN=CG8508 PE=4 SV=1	Q9VFY5	30 kDa		2
	1453	Malic enzyme OS=Drosophila melanogaster GN=Menl-1 PE=2 SV=1	Q86NT5	68 kDa		2
	1454	Uncharacterized protein OS=Drosophila melanogaster GN=CG15395 PE=4 SV=1	Q7KU18	33 kDa		2
	1455	LD11955p OS=Drosophila melanogaster GN=mib2 PE=1 SV=1	Q9VJ14	115 kDa		2
	1456	IP14417p1 OS=Drosophila melanogaster GN=tbrd-1 PE=2 SV=1	Q9VCG6	59 kDa		2
		Histone H3.3 OS=Drosophila melanogaster GN=His3.3A PE=1 SV=2	P84249	15 kDa	33
		Restin homolog OS=Drosophila melanogaster GN=CLIP-190 PE=1 SV=1	Q9VJE5	189 kDa	28
		Heat shock 70 kDa protein cognate 1 OS=Drosophila melanogaster GN=Hsc70-1 PE=1 SV=1	P29843	71 kDa	27
		Glyceraldehyde-3-phosphate dehydrogenase 1 OS=Drosophila melanogaster GN=Gapdh1 PE=2 SV=2	P07486	35 kDa	15
		Tubulin beta-1 chain OS=Drosophila melanogaster GN=betaTub56D PE=1 SV=2	Q24560	50 kDa	13
		Peroxiredoxin 1 OS=Drosophila melanogaster GN=Jafrac1 PE=1 SV=1	Q9V3P0	22 kDa	10
		ATP-dependent 6-phosphofructokinase OS=Drosophila melanogaster GN=Pfk PE=2 SV=2	P52034	87 kDa	10
		Protein suppressor of forked OS=Drosophila melanogaster GN=su(f) PE=1 SV=2	P25991	88 kDa	9
		Hephaestus, isoform W OS=Drosophila melanogaster GN=heph PE=1 SV=1	A0A0B4K6P4	86 kDa	8
		GH17724p OS=Drosophila melanogaster GN=CG12333 PE=1 SV=1	Q9VE73	53 kDa	6
		GTP-binding nuclear protein Ran OS=Drosophila melanogaster GN=Ran PE=1 SV=1	Q9VZ23	25 kDa	6
		CstF-50 OS=Drosophila melanogaster GN=CstF-50 PE=1 SV=1	Q9V9V0	47 kDa	3
		Probable Rho GTPase-activating protein CG5521 OS=Drosophila melanogaster GN=CG5521 PE=1 SV=2	Q9VB98	216 kDa	2
		CG9467 OS=Drosophila melanogaster GN=CG9467 PE=2 SV=1	Q9VH62	80 kDa	2
