# Supplementary material for: A kinesin Klp10A mediates cell cycle-dependent shuttling of Piwi between nucleus and nuage
Source: PLoS Genet. 2020 Mar 13;16(3):e1008648. doi: 10.1371/journal.pgen.1008648 (PMC7094869; doi:10.1371/journal.pgen.1008648)
Supplement: S1 Dataset — (XLSX) [file pgen.1008648.s023.xlsx]

## Sheet: Sheet1
Figure 3 – Source data					S9 Figure – Source data					S10 Figure – Source data							S11 Figure – Source data							S12 Figure – Source data						Figure 5 – Source data						S13 Figure – Source data						Figure 6 – Source data
Colocalization among piRNA pathway componenets and Klp10A (corresponding to Figure 3M-O)					Number of mitotic (PH3 positive) cells /testis after 4.5h ex vivo drug treatment (corresponding to S9 Fig. 2D)					GFP-Piwi localization during mitotic exit (corresponding to S10 Fig. 3B)							GFP-Piwi localization in interphase cells (corresponding to S11 Fig. 4C)							GFP-Piwi signal in the nuclei of the GSCs vs nuclei of the hub cells (corresponding to S12 Fig. 5B)						Number of interphase cells with GFP-Piwi at nuage/testis (corresponding to Figure 5G)						Number of mitotic (PH3 positive) cells /testis (corresponding to S13 Fig. 1A)						Number of acMT bundle-interconnected and EdU positive GSCs / testis (corresponding to Figure 6C and F)
		Mander`s coefficient of GFP-Vas for colocalization with Klp10A					Mitotic cells /testis				Control			nos>klp10ARNAi				Interphase GSCs/SG cells with GFP-Piwi at the nuage			Interphase SCs with GFP-Piwi at the nuage				Avarage of photon count /pixel in nuclear areas						DMSO		colcemid				DMSO		colcemid			control						nos>klp10ARNAi
GSC/SG cell	Interphase	Metaphase	Telophase		Tesits	Mock	Colcemid	MG132		Time after metaphase (min)	Number of filmed cells	Cells with GFP-Piwi at the nuage		Number of filmed cells	Cells with GFP-Piwi at the nuage		Tesits	control	nos>klp10ARNAi		control	nos>klp10ARNAi		Tesits	control	nos>klp10ARNAi	control	nos>klp10ARNAi		Tesits	control	mad2-/-	control	mad2-/-		Tesits	control	mad2-/-	control	mad2-/-				EdU positive		EdU negative
1	0.012	0.153	0.63		1	1	11	7		0	8	8		10	10		1	0	0		0	0		1	68.508	53.074	44.519	32.913		1	0	0	0	3		1	0	0	0	0		Testis	GSC #	acMT +	acMT -	acMT +	acMT -	Testis	GSC#
2	0.005	0.095	0.325		2	8	18	9		20	8	8		10	10		2	0	0		0	0		2	47.33	59.475	41.761	34.392		2	0	4	0	8		2	0	1	1	0		1	10	4	1	0	5	1	7
3	0.011	0.031	0.702		3	3	12	12		40	8	2		10	10		3	0	0		0	0		3	57.205	59.958	49.307	34.474		3	3	0	0	9		3	0	0	3	0		2	11	4	1	0	6	2	7
4		0.022			4	0	5	3		60	8	0		10	8		4	0	12		0	0		4	45.6	57.754	34.923	35.064		4	0	0	0	12		4	1	0	1	0		3	7	2	0	0	5	3	7
					5	0	9	8		80	8	0		10	8		5	0	0		0	0		5	48.485	49.861	38.973	36.447		5	0	0	0	8		5	0	0	0	0		4	9	2	0	0	7	4	9
	Mander`s coefficient of GFP-Aub for colocalization with Klp10A				6	0	13	9									6	0	4		0	0		6	51.964	51.887	40.841	40.394		6	0	0	0	4		6	0	0	1	0		5	8	1	0	0	7	5	9
GSC/SG cell	Interphase	Metaphase	Telophase		7	1	12	9									7	0	2		0	0		7	50.705	55.055	39.295	21.406		7	0	0	0	2		7	0	0	1	0		6	9	2	1	0	6	6	6
1	0.005	0.059	0.499		8	2	5	15									8	3	3		0	0		8	73.509	56.484	36.102	21.47		8	3	2	0	3		8	0	0	1	0		7	7	2	0	0	5	7	9
2	0.012	0.035	0.177		9	5	4	3									9	0	16		0	0		9	55.708	58.376	42.576	21.916		9	0	0	0	12		9	0	2	2	0		8	12	3	2	0	7	8	8
3	0.002	0.022	0.255		10	0	3	0									10	0	8		0	0		10	51.453	44.125	50.151	38.109		10	0	0	0	8		10	0	0	2	0		9	11	2	1	0	8	9	7
4		0.007	0.507		11	0	3	10									11	4	4		0	0		11	44.542	35.874	36.185	47.823		11	4	4	0	4		11	0	0	1	0		10	8	3	0	0	5	10	6
					12	9	11	9									12	0	9		0	0		12	44.565	35.223	39.858	38.285		12	0	0	0	9		12	0	0	1	1		11	9	1	0	0	8	11	9
	Mander`s coefficient of GFP-Piwi for colocalization with Klp10A				13	4	9	10									13	0	0		0	0		13	41.495	63.449	31.266	38.795		13	0	0	0	2		13	0	0	2	0		12						12	9
GSC/SG cell	Interphase	Metaphase	Telophase		14	2	15	3									14	0	1		0	0		14	40.438	52.416	47.512	45.005		14	0	0	0	1		14	2	1	0	0		13						13	10
1	0.001	0.018	0.203		15	0	12	7									15	2	0		0	0		15	54.553	52.514	40.239	43.893		15	4	2	0	7		15	0	0	2	0		SUM	101	26	6	0	69	SUM	103
2	0.002	0.008	0.402		16	0	15	9									16	0	3		0	0		16	63.187	44.63	31.613	47.891		16	0	0	0	5		16	0	0	0	0
3	0.001	0.035			17	1	9	12									17	1	12		0	0		17	58.852	58.423	33.216	29.613		17	1	1	0	12		17	1	0	0	0
4		0.101			18	8	13	10									18	0	11		0	0		18	44.853	54.811	40.293	35.948		18	0	0	0	11		18	1	0	0	0
					19	0	10	16									19	0	0		0	0		19	48.658	45.256	45.79	29.244		19	1	1	0	8		19	0	0	1	1
					20	2	8	3									20	0	3		0	0		20	29.532	66.266	42.611	24.878		20	0	0	0	3		20	2	0	1	0
					21	6	15	9									21	0	5		0	0		21	40.68	62.574	49.645	29.018		21	0	0	0	5		21	0	0	1	0
					22	5	16	15									22	0	10		0	0		22	47.485	56.231	47.248	29.861		22	0	0	0	10		22	0	0	0	0
					23	3	11	9									23	0	7		0	0		23	46.462	41.485	43.307	33.719		23	0	4	0	7		23	0	0	1	1
					24	7	12	9									24	0	0		0	0		24	45.734	52.911	39.518	29.672		24	4	0	0	15		24	0	0	0	0
					25	6	12	3									25	0	3		0	0		25	44.689	54.521	39.704	30.566		25	0	0	0	3		25	0	0	1	0
					26	2	13	0									26	0	5		0	0		26	47.95	59.383	34.512	22.68		26	3	3	0	5		26	0	0	1	0
					27	3	15	4									27	0	7		0	0		27	70.13	62.256	38.579	32.996		27	0	0		7		27	0	0	0	0
					28	1	12	11									28	1	0		0	0		28	49.209	49.664		22.954		28	1	1		17		28	0	1	2	1
					29		15	15									29	0	0		0	0		29	52.885	49.434		34.222		29	0	0		3		29	0	0	2	0
					30			9									30	0	2		0	0		30	61.057	46.734		39.101		30	0	0		5		30	0	0	3	0
					31			12									31		8			0		31	51.841	55.072		36.311		31		0		8		31	0	1	0	0
					AVR	2.82143	10.9655	8.3871									AVR	0.366667	4.35484		0	0		32	55.079	53.453		26.447		AVR	0.8	0.709677	0	6.96774		32	0	0	1	1
					SD	2.85519	3.97746	4.30254									SD	0.948098	4.43991		0	0		33	55.096	50.021		30.335		SD	1.4	1.29996	0	3.92251		33	0	1	0	1
					COUNT	28	29	31									COUNT	30	31		30	31		34	47.055	61.959		38.443		COUNT	30	31	26	31		34	1	0	2	0
																								35		43.774		38.303								35	0	0	2	1
					T-TEST		3.636e-12	3.19447e-07									T-test		1.41495e-05			#DIV/0!		36		58.378		21.756		T-test		0.798146		1.80878e-09		AVR	0.228571	0.2	1.02857	0.2
																								37		33.616		24.661								SD	0.539085	0.465986	0.877845	0.4
																								38		46.74		27.114								COUNT	35	35	35	35
																								39		43.407		14.726
																								40		37.394		18.836								T-TEST		0.815843		4.14153e-06
																								41		54.691		26.34
																								42		48.985		31.14
																								43		36.937
																								44		45.244
																								45		48.073
																								AVR	51.0734	51.2855	40.7239	31.8372
																								SD	8.87108	8.05498	5.24225	7.74836
																								COUNT	34	45	27	42
																								T-test		0.913069		2.36722e-06
[truncated: 4 more columns]
